# Supplementary material for: Human brain state dynamics are highly reproducible and associated with neural and behavioral features
Source: PLoS Biol. 2024 Sep 24;22(9):e3002808. doi: 10.1371/journal.pbio.3002808 (PMC11421804; doi:10.1371/journal.pbio.3002808)
Supplement: S1 Data — Three data sets for fractional occupancy, within-subject mean and standard deviation of dwell time are provided. Column A: CAP identification (0: CAP I+, 1:CAP I-, 2: CAP II+, 3: CAP II-, 4:CAP III). Column B: Split 1 or 2. Column C: Permutation index (1–1,000), Column D: Intraclass Correlation Coefficient (ICC). (XLS) [file pbio.3002808.s018.xls]

## Sheet: FractionalOccupancy_ICC
n_cap	half	perm	ICC
0	split_1	1	0.419
0	split_1	2	0.435
0	split_1	3	0.454
0	split_1	4	0.416
0	split_1	5	0.458
0	split_1	6	0.484
0	split_1	7	0.381
0	split_1	8	0.4
0	split_1	9	0.391
0	split_1	10	0.451
0	split_1	11	0.373
0	split_1	12	0.324
0	split_1	13	0.315
0	split_1	14	0.529
0	split_1	15	0.298
0	split_1	16	0.515
0	split_1	17	0.459
0	split_1	18	0.395
0	split_1	19	0.558
0	split_1	20	0.464
0	split_1	21	0.503
0	split_1	22	0.445
0	split_1	23	0.479
0	split_1	24	0.491
0	split_1	25	0.422
0	split_1	26	0.388
0	split_1	27	0.332
0	split_1	28	0.509
0	split_1	29	0.413
0	split_1	30	0.412
0	split_1	31	0.355
0	split_1	32	0.422
0	split_1	33	0.373
0	split_1	34	0.428
0	split_1	36	0.543
0	split_1	37	0.434
0	split_1	38	0.41
0	split_1	39	0.42
0	split_1	40	0.44
0	split_1	41	0.483
0	split_1	42	0.477
0	split_1	43	0.44
0	split_1	44	0.376
0	split_1	45	0.413
0	split_1	46	0.267
0	split_1	47	0.428
0	split_1	48	0.309
0	split_1	49	0.491
0	split_1	50	0.475
0	split_1	51	0.43
0	split_1	52	0.288
0	split_1	53	0.392
0	split_1	54	0.513
0	split_1	55	0.505
0	split_1	56	0.331
0	split_1	57	0.474
0	split_1	58	0.333
0	split_1	59	0.332
0	split_1	60	0.394
0	split_1	61	0.492
0	split_1	62	0.396
0	split_1	63	0.448
0	split_1	64	0.41
0	split_1	65	0.442
0	split_1	66	0.506
0	split_1	67	0.393
0	split_1	68	0.351
0	split_1	69	0.344
0	split_1	70	0.421
0	split_1	71	0.485
0	split_1	72	0.429
0	split_1	73	0.458
0	split_1	75	0.37
0	split_1	76	0.423
0	split_1	77	0.342
0	split_1	78	0.428
0	split_1	79	0.376
0	split_1	80	0.369
0	split_1	81	0.235
0	split_1	82	0.493
0	split_1	83	0.439
0	split_1	84	0.434
0	split_1	85	0.494
0	split_1	86	0.409
0	split_1	87	0.472
0	split_1	89	0.378
0	split_1	90	0.499
0	split_1	91	0.393
0	split_1	92	0.393
0	split_1	93	0.431
0	split_1	94	0.468
0	split_1	95	0.391
0	split_1	96	0.461
0	split_1	97	0.451
0	split_1	98	0.465
0	split_1	99	0.521
0	split_1	100	0.466
0	split_1	101	0.44
0	split_1	102	0.491
0	split_1	103	0.426
0	split_1	104	0.234
0	split_1	105	0.41
0	split_1	106	0.511
0	split_1	107	0.397
0	split_1	108	0.473
0	split_1	109	0.33
0	split_1	110	0.46
0	split_1	111	0.384
0	split_1	112	0.436
0	split_1	113	0.46
0	split_1	114	0.388
0	split_1	115	0.465
0	split_1	116	0.408
0	split_1	117	0.451
0	split_1	118	0.38
0	split_1	119	0.399
0	split_1	120	0.415
0	split_1	121	0.437
0	split_1	122	0.467
0	split_1	123	0.426
0	split_1	124	0.409
0	split_1	125	0.452
0	split_1	126	0.497
0	split_1	127	0.292
0	split_1	128	0.418
0	split_1	129	0.451
0	split_1	130	0.463
0	split_1	131	0.379
0	split_1	132	0.433
0	split_1	133	0.429
0	split_1	134	0.467
0	split_1	135	0.525
0	split_1	136	0.393
0	split_1	137	0.444
0	split_1	138	0.473
0	split_1	139	0.395
0	split_1	140	0.382
0	split_1	141	0.529
0	split_1	142	0.388
0	split_1	143	0.507
0	split_1	144	0.452
0	split_1	145	0.514
0	split_1	146	0.438
0	split_1	148	0.475
0	split_1	150	0.405
0	split_1	151	0.442
0	split_1	152	0.534
0	split_1	153	0.4
0	split_1	154	0.333
0	split_1	155	0.424
0	split_1	156	0.286
0	split_1	157	0.378
0	split_1	158	0.386
0	split_1	159	0.401
0	split_1	160	0.338
0	split_1	161	0.354
0	split_1	162	0.409
0	split_1	163	0.487
0	split_1	164	0.323
0	split_1	165	0.416
0	split_1	166	0.4
0	split_1	167	0.473
0	split_1	168	0.376
0	split_1	169	0.404
0	split_1	170	0.39
0	split_1	171	0.444
0	split_1	172	0.342
0	split_1	173	0.476
0	split_1	174	0.36
0	split_1	175	0.327
0	split_1	176	0.363
0	split_1	177	0.425
0	split_1	178	0.322
0	split_1	179	0.447
0	split_1	180	0.482
0	split_1	181	0.413
0	split_1	182	0.315
0	split_1	183	0.29
0	split_1	184	0.498
0	split_1	185	0.367
0	split_1	187	0.446
0	split_1	188	0.463
0	split_1	189	0.363
0	split_1	190	0.443
0	split_1	191	0.423
0	split_1	192	0.364
0	split_1	193	0.52
0	split_1	194	0.43
0	split_1	195	0.524
0	split_1	196	0.374
0	split_1	197	0.388
0	split_1	198	0.462
0	split_1	199	0.47
0	split_1	200	0.483
0	split_1	201	0.456
0	split_1	202	0.411
0	split_1	203	0.435
0	split_1	204	0.426
0	split_1	205	0.419
0	split_1	206	0.455
0	split_1	207	0.268
0	split_1	208	0.514
0	split_1	209	0.434
0	split_1	210	0.431
0	split_1	211	0.402
0	split_1	212	0.395
0	split_1	213	0.496
0	split_1	214	0.381
0	split_1	215	0.409
0	split_1	216	0.379
0	split_1	217	0.438
0	split_1	218	0.471
0	split_1	219	0.352
0	split_1	220	0.43
0	split_1	221	0.485
0	split_1	222	0.385
0	split_1	223	0.375
0	split_1	224	0.505
0	split_1	225	0.481
0	split_1	226	0.391
0	split_1	227	0.433
0	split_1	228	0.371
0	split_1	229	0.483
0	split_1	230	0.375
0	split_1	231	0.458
0	split_1	232	0.462
0	split_1	233	0.418
0	split_1	235	0.479
0	split_1	236	0.331
0	split_1	237	0.432
0	split_1	238	0.427
0	split_1	239	0.466
0	split_1	240	0.395
0	split_1	241	0.389
0	split_1	242	0.362
0	split_1	243	0.493
0	split_1	244	0.329
0	split_1	245	0.379
0	split_1	246	0.45
0	split_1	247	0.455
0	split_1	248	0.366
0	split_1	249	0.402
0	split_1	250	0.403
0	split_1	251	0.314
0	split_1	252	0.397
0	split_1	253	0.441
0	split_1	254	0.314
0	split_1	255	0.467
0	split_1	256	0.282
0	split_1	257	0.447
0	split_1	258	0.466
0	split_1	259	0.447
0	split_1	260	0.378
0	split_1	261	0.409
0	split_1	262	0.463
0	split_1	263	0.507
0	split_1	264	0.313
0	split_1	265	0.435
0	split_1	266	0.504
0	split_1	267	0.244
0	split_1	268	0.339
0	split_1	269	0.385
0	split_1	270	0.496
0	split_1	271	0.404
0	split_1	272	0.337
0	split_1	273	0.408
0	split_1	274	0.461
0	split_1	275	0.465
0	split_1	276	0.399
0	split_1	277	0.388
0	split_1	278	0.447
0	split_1	279	0.376
0	split_1	280	0.424
0	split_1	281	0.35
0	split_1	283	0.242
0	split_1	284	0.485
0	split_1	285	0.433
0	split_1	286	0.385
0	split_1	287	0.426
0	split_1	288	0.423
0	split_1	289	0.445
0	split_1	291	0.461
0	split_1	292	0.473
0	split_1	293	0.355
0	split_1	294	0.468
0	split_1	295	0.394
0	split_1	296	0.465
0	split_1	297	0.401
0	split_1	298	0.485
0	split_1	299	0.336
0	split_1	300	0.427
0	split_1	301	0.488
0	split_1	302	0.388
0	split_1	303	0.474
0	split_1	304	0.368
0	split_1	305	0.458
0	split_1	306	0.477
0	split_1	307	0.422
0	split_1	308	0.427
0	split_1	309	0.396
0	split_1	310	0.481
0	split_1	311	0.42
0	split_1	312	0.4
0	split_1	313	0.264
0	split_1	314	0.41
0	split_1	315	0.33
0	split_1	316	0.431
0	split_1	317	0.457
0	split_1	318	0.389
0	split_1	319	0.347
0	split_1	320	0.511
0	split_1	321	0.352
0	split_1	323	0.368
0	split_1	324	0.373
0	split_1	325	0.394
0	split_1	326	0.405
0	split_1	327	0.446
0	split_1	328	0.387
0	split_1	329	0.463
0	split_1	330	0.439
0	split_1	331	0.42
0	split_1	332	0.366
0	split_1	333	0.416
0	split_1	334	0.45
0	split_1	335	0.437
0	split_1	336	0.464
0	split_1	337	0.351
0	split_1	338	0.504
0	split_1	339	0.327
0	split_1	340	0.323
0	split_1	341	0.425
0	split_1	342	0.459
0	split_1	343	0.518
0	split_1	344	0.51
0	split_1	345	0.472
0	split_1	346	0.515
0	split_1	347	0.474
0	split_1	348	0.379
0	split_1	349	0.458
0	split_1	350	0.445
0	split_1	351	0.376
0	split_1	352	0.414
0	split_1	353	0.358
0	split_1	354	0.398
0	split_1	355	0.45
0	split_1	356	0.438
0	split_1	357	0.384
0	split_1	358	0.567
0	split_1	359	0.504
0	split_1	360	0.402
0	split_1	361	0.483
0	split_1	362	0.405
0	split_1	363	0.333
0	split_1	364	0.441
0	split_1	365	0.356
0	split_1	366	0.418
0	split_1	367	0.408
0	split_1	368	0.49
0	split_1	369	0.379
0	split_1	371	0.459
0	split_1	372	0.317
0	split_1	373	0.362
0	split_1	374	0.419
0	split_1	375	0.511
0	split_1	376	0.475
0	split_1	377	0.396
0	split_1	378	0.31
0	split_1	379	0.485
0	split_1	380	0.336
0	split_1	381	0.492
0	split_1	382	0.431
0	split_1	383	0.366
0	split_1	384	0.543
0	split_1	385	0.482
0	split_1	386	0.44
0	split_1	387	0.409
0	split_1	388	0.437
0	split_1	389	0.413
0	split_1	390	0.45
0	split_1	392	0.383
0	split_1	393	0.564
0	split_1	394	0.432
0	split_1	395	0.341
0	split_1	396	0.55
0	split_1	397	0.45
0	split_1	398	0.455
0	split_1	399	0.494
0	split_1	400	0.414
0	split_1	401	0.354
0	split_1	402	0.478
0	split_1	403	0.474
0	split_1	404	0.5
0	split_1	405	0.455
0	split_1	406	0.302
0	split_1	407	0.308
0	split_1	408	0.379
0	split_1	409	0.482
0	split_1	411	0.332
0	split_1	412	0.487
0	split_1	413	0.346
0	split_1	414	0.495
0	split_1	415	0.562
0	split_1	417	0.483
0	split_1	418	0.496
0	split_1	419	0.506
0	split_1	420	0.35
0	split_1	421	0.388
0	split_1	422	0.511
0	split_1	423	0.328
0	split_1	424	0.51
0	split_1	425	0.532
0	split_1	426	0.463
0	split_1	427	0.365
0	split_1	428	0.456
0	split_1	429	0.366
0	split_1	430	0.304
0	split_1	431	0.357
0	split_1	432	0.522
0	split_1	433	0.396
0	split_1	434	0.54
0	split_1	435	0.347
0	split_1	436	0.475
0	split_1	437	0.495
0	split_1	438	0.519
0	split_1	439	0.182
0	split_1	440	0.41
0	split_1	441	0.336
0	split_1	442	0.345
0	split_1	443	0.425
0	split_1	444	0.349
0	split_1	445	0.513
0	split_1	446	0.303
0	split_1	447	0.46
0	split_1	448	0.43
0	split_1	449	0.401
0	split_1	450	0.41
0	split_1	451	0.497
0	split_1	452	0.438
0	split_1	453	0.393
0	split_1	454	0.402
0	split_1	455	0.382
0	split_1	456	0.388
0	split_1	457	0.409
0	split_1	458	0.471
0	split_1	459	0.468
0	split_1	460	0.476
0	split_1	461	0.459
0	split_1	462	0.453
0	split_1	463	0.488
0	split_1	464	0.373
0	split_1	465	0.383
0	split_1	466	0.475
0	split_1	467	0.442
0	split_1	468	0.346
0	split_1	469	0.366
0	split_1	470	0.37
0	split_1	471	0.521
0	split_1	472	0.539
0	split_1	473	0.373
0	split_1	474	0.389
0	split_1	475	0.433
0	split_1	476	0.286
0	split_1	477	0.439
0	split_1	478	0.356
0	split_1	479	0.312
0	split_1	480	0.445
0	split_1	481	0.425
0	split_1	482	0.437
0	split_1	483	0.443
0	split_1	484	0.489
0	split_1	485	0.405
0	split_1	486	0.466
0	split_1	487	0.543
0	split_1	488	0.393
0	split_1	489	0.425
0	split_1	490	0.399
0	split_1	491	0.469
0	split_1	492	0.444
0	split_1	493	0.379
0	split_1	494	0.408
0	split_1	495	0.337
0	split_1	496	0.387
0	split_1	497	0.391
0	split_1	498	0.415
0	split_1	499	0.383
0	split_1	500	0.411
0	split_1	501	0.444
0	split_1	502	0.546
0	split_1	503	0.46
0	split_1	504	0.462
0	split_1	505	0.501
0	split_1	506	0.414
0	split_1	507	0.29
0	split_1	508	0.411
0	split_1	509	0.486
0	split_1	510	0.552
0	split_1	511	0.42
0	split_1	512	0.359
0	split_1	513	0.324
0	split_1	514	0.391
0	split_1	515	0.352
0	split_1	517	0.483
0	split_1	518	0.302
0	split_1	519	0.389
0	split_1	520	0.451
0	split_1	521	0.29
0	split_1	522	0.378
0	split_1	523	0.306
0	split_1	524	0.417
0	split_1	525	0.49
0	split_1	526	0.563
0	split_1	527	0.351
0	split_1	528	0.377
0	split_1	529	0.472
0	split_1	530	0.399
0	split_1	531	0.284
0	split_1	532	0.39
0	split_1	533	0.506
0	split_1	534	0.424
0	split_1	535	0.487
0	split_1	536	0.422
0	split_1	537	0.307
0	split_1	538	0.382
0	split_1	539	0.468
0	split_1	540	0.413
0	split_1	541	0.351
0	split_1	542	0.466
0	split_1	543	0.461
0	split_1	544	0.465
0	split_1	545	0.364
0	split_1	546	0.382
0	split_1	547	0.361
0	split_1	548	0.468
0	split_1	549	0.454
0	split_1	550	0.362
0	split_1	551	0.481
0	split_1	552	0.506
0	split_1	553	0.458
0	split_1	554	0.54
0	split_1	555	0.445
0	split_1	556	0.431
0	split_1	557	0.208
0	split_1	558	0.465
0	split_1	559	0.425
0	split_1	560	0.357
0	split_1	561	0.323
0	split_1	562	0.424
0	split_1	563	0.402
0	split_1	564	0.464
0	split_1	565	0.415
0	split_1	566	0.475
0	split_1	567	0.533
0	split_1	568	0.546
0	split_1	569	0.366
0	split_1	570	0.471
0	split_1	571	0.464
0	split_1	572	0.368
0	split_1	573	0.327
0	split_1	574	0.53
0	split_1	575	0.466
0	split_1	576	0.444
0	split_1	577	0.419
0	split_1	578	0.412
0	split_1	579	0.45
0	split_1	580	0.49
0	split_1	581	0.391
0	split_1	582	0.474
0	split_1	583	0.479
0	split_1	585	0.404
0	split_1	586	0.446
0	split_1	587	0.357
0	split_1	588	0.414
0	split_1	589	0.362
0	split_1	590	0.384
0	split_1	591	0.442
0	split_1	592	0.337
0	split_1	593	0.324
0	split_1	594	0.454
0	split_1	595	0.253
0	split_1	596	0.325
0	split_1	597	0.418
0	split_1	598	0.478
0	split_1	599	0.456
0	split_1	600	0.438
0	split_1	601	0.396
0	split_1	602	0.487
0	split_1	603	0.394
0	split_1	604	0.418
0	split_1	605	0.46
0	split_1	607	0.434
0	split_1	608	0.409
0	split_1	609	0.357
0	split_1	610	0.571
0	split_1	611	0.333
0	split_1	612	0.373
0	split_1	613	0.554
0	split_1	614	0.462
0	split_1	615	0.354
0	split_1	616	0.448
0	split_1	617	0.397
0	split_1	618	0.426
0	split_1	619	0.447
0	split_1	620	0.349
0	split_1	621	0.385
0	split_1	622	0.422
0	split_1	623	0.464
0	split_1	624	0.436
0	split_1	625	0.463
0	split_1	626	0.351
0	split_1	627	0.458
0	split_1	628	0.471
0	split_1	629	0.524
0	split_1	630	0.277
0	split_1	631	0.46
0	split_1	632	0.477
0	split_1	634	0.519
0	split_1	635	0.445
0	split_1	636	0.421
0	split_1	637	0.369
0	split_1	638	0.342
0	split_1	639	0.456
0	split_1	640	0.41
0	split_1	641	0.412
0	split_1	642	0.537
0	split_1	643	0.349
0	split_1	644	0.334
0	split_1	645	0.42
0	split_1	646	0.431
0	split_1	647	0.454
0	split_1	648	0.47
0	split_1	649	0.461
0	split_1	650	0.397
0	split_1	651	0.458
0	split_1	652	0.433
0	split_1	653	0.44
0	split_1	654	0.54
0	split_1	655	0.345
0	split_1	656	0.445
0	split_1	657	0.408
0	split_1	658	0.463
0	split_1	659	0.508
0	split_1	660	0.406
0	split_1	661	0.417
0	split_1	662	0.474
0	split_1	663	0.348
0	split_1	664	0.482
0	split_1	665	0.36
0	split_1	666	0.424
0	split_1	667	0.453
0	split_1	668	0.329
0	split_1	669	0.429
0	split_1	670	0.386
0	split_1	671	0.484
0	split_1	672	0.487
0	split_1	673	0.452
0	split_1	674	0.465
0	split_1	675	0.349
0	split_1	676	0.36
0	split_1	677	0.398
0	split_1	678	0.501
0	split_1	679	0.464
0	split_1	680	0.555
0	split_1	681	0.458
0	split_1	682	0.392
0	split_1	683	0.457
0	split_1	684	0.423
0	split_1	685	0.372
0	split_1	686	0.426
0	split_1	687	0.462
0	split_1	688	0.396
0	split_1	689	0.476
0	split_1	690	0.448
0	split_1	691	0.451
0	split_1	692	0.41
0	split_1	693	0.377
0	split_1	694	0.531
0	split_1	695	0.427
0	split_1	696	0.481
0	split_1	697	0.467
0	split_1	698	0.46
0	split_1	699	0.43
0	split_1	700	0.39
0	split_1	701	0.436
0	split_1	702	0.296
0	split_1	703	0.451
0	split_1	704	0.432
0	split_1	705	0.434
0	split_1	706	0.231
0	split_1	707	0.452
0	split_1	708	0.465
0	split_1	709	0.436
0	split_1	710	0.373
0	split_1	711	0.506
0	split_1	712	0.536
0	split_1	713	0.489
0	split_1	714	0.321
0	split_1	715	0.392
0	split_1	716	0.405
0	split_1	717	0.324
0	split_1	718	0.456
0	split_1	719	0.356
0	split_1	720	0.503
0	split_1	721	0.457
0	split_1	722	0.429
0	split_1	723	0.403
0	split_1	724	0.425
0	split_1	725	0.539
0	split_1	726	0.526
0	split_1	727	0.435
0	split_1	728	0.44
0	split_1	729	0.372
0	split_1	730	0.458
0	split_1	731	0.473
0	split_1	732	0.44
0	split_1	733	0.457
0	split_1	734	0.409
0	split_1	735	0.442
0	split_1	736	0.418
0	split_1	737	0.408
0	split_1	738	0.431
0	split_1	739	0.375
0	split_1	740	0.531
0	split_1	741	0.463
0	split_1	742	0.432
0	split_1	743	0.421
0	split_1	744	0.444
0	split_1	745	0.536
0	split_1	746	0.472
0	split_1	747	0.33
0	split_1	748	0.464
0	split_1	749	0.474
0	split_1	751	0.441
0	split_1	752	0.392
0	split_1	753	0.445
0	split_1	754	0.472
0	split_1	755	0.508
0	split_1	756	0.429
0	split_1	757	0.52
0	split_1	758	0.518
0	split_1	759	0.372
0	split_1	760	0.366
0	split_1	761	0.343
0	split_1	762	0.246
0	split_1	763	0.428
0	split_1	764	0.388
0	split_1	765	0.295
0	split_1	767	0.442
0	split_1	768	0.465
0	split_1	769	0.405
0	split_1	770	0.494
0	split_1	771	0.522
0	split_1	772	0.349
0	split_1	773	0.434
0	split_1	774	0.395
0	split_1	775	0.433
0	split_1	776	0.424
0	split_1	777	0.508
0	split_1	778	0.449
0	split_1	779	0.419
0	split_1	780	0.558
0	split_1	781	0.44
0	split_1	782	0.417
0	split_1	783	0.491
0	split_1	784	0.414
0	split_1	785	0.41
0	split_1	786	0.38
0	split_1	787	0.36
0	split_1	788	0.443
0	split_1	789	0.386
0	split_1	790	0.468
0	split_1	791	0.245
0	split_1	792	0.443
0	split_1	793	0.513
0	split_1	794	0.457
0	split_1	795	0.495
0	split_1	796	0.385
0	split_1	797	0.434
0	split_1	798	0.465
0	split_1	799	0.475
0	split_1	800	0.459
0	split_1	801	0.481
0	split_1	802	0.462
0	split_1	803	0.298
0	split_1	804	0.297
0	split_1	805	0.37
0	split_1	807	0.47
0	split_1	808	0.419
0	split_1	809	0.469
0	split_1	810	0.461
0	split_1	811	0.408
0	split_1	812	0.455
0	split_1	813	0.503
0	split_1	814	0.488
0	split_1	815	0.393
0	split_1	816	0.42
0	split_1	817	0.358
0	split_1	818	0.395
0	split_1	819	0.367
0	split_1	820	0.454
0	split_1	821	0.408
0	split_1	822	0.492
0	split_1	823	0.406
0	split_1	825	0.485
0	split_1	826	0.465
0	split_1	827	0.503
0	split_1	828	0.487
0	split_1	829	0.445
0	split_1	830	0.486
0	split_1	831	0.474
0	split_1	832	0.456
0	split_1	833	0.462
0	split_1	834	0.559
0	split_1	835	0.54
0	split_1	836	0.236
0	split_1	838	0.418
0	split_1	839	0.38
0	split_1	840	0.532
0	split_1	841	0.431
0	split_1	842	0.35
0	split_1	843	0.364
0	split_1	844	0.47
0	split_1	845	0.433
0	split_1	846	0.512
0	split_1	847	0.348
0	split_1	848	0.335
0	split_1	849	0.405
0	split_1	850	0.356
0	split_1	851	0.449
0	split_1	852	0.434
0	split_1	853	0.472
0	split_1	854	0.433
0	split_1	855	0.432
0	split_1	856	0.516
0	split_1	857	0.447
0	split_1	858	0.471
0	split_1	859	0.509
0	split_1	860	0.379
0	split_1	861	0.366
0	split_1	862	0.376
0	split_1	863	0.378
0	split_1	864	0.453
0	split_1	865	0.49
0	split_1	866	0.407
0	split_1	867	0.468
0	split_1	868	0.49
0	split_1	869	0.411
0	split_1	870	0.371
0	split_1	871	0.525
0	split_1	872	0.478
0	split_1	873	0.531
0	split_1	874	0.475
0	split_1	875	0.461
0	split_1	876	0.425
0	split_1	877	0.428
0	split_1	878	0.441
0	split_1	879	0.384
0	split_1	880	0.404
0	split_1	881	0.422
0	split_1	882	0.484
0	split_1	883	0.391
0	split_1	884	0.395
0	split_1	885	0.427
0	split_1	886	0.527
0	split_1	887	0.435
0	split_1	888	0.396
0	split_1	889	0.455
0	split_1	890	0.471
0	split_1	892	0.352
0	split_1	893	0.536
0	split_1	894	0.313
0	split_1	895	0.53
0	split_1	896	0.44
0	split_1	897	0.425
0	split_1	898	0.519
0	split_1	899	0.494
0	split_1	900	0.44
0	split_1	901	0.391
0	split_1	902	0.463
0	split_1	903	0.335
0	split_1	904	0.384
0	split_1	905	0.469
0	split_1	906	0.47
0	split_1	907	0.467
0	split_1	908	0.53
0	split_1	909	0.339
0	split_1	910	0.277
0	split_1	911	0.427
0	split_1	912	0.528
0	split_1	913	0.42
0	split_1	914	0.468
0	split_1	915	0.451
0	split_1	916	0.425
0	split_1	917	0.371
0	split_1	918	0.474
0	split_1	919	0.317
0	split_1	920	0.449
0	split_1	921	0.39
0	split_1	922	0.471
0	split_1	923	0.448
0	split_1	924	0.483
0	split_1	925	0.426
0	split_1	926	0.501
0	split_1	927	0.443
0	split_1	929	0.413
0	split_1	930	0.411
0	split_1	931	0.488
0	split_1	933	0.371
0	split_1	934	0.482
0	split_1	935	0.449
0	split_1	936	0.398
0	split_1	937	0.453
0	split_1	938	0.292
0	split_1	939	0.407
0	split_1	940	0.437
0	split_1	941	0.481
0	split_1	942	0.366
0	split_1	943	0.406
0	split_1	944	0.373
0	split_1	945	0.406
0	split_1	946	0.429
0	split_1	947	0.467
0	split_1	948	0.346
0	split_1	949	0.461
0	split_1	950	0.458
0	split_1	951	0.504
0	split_1	952	0.518
0	split_1	953	0.493
0	split_1	954	0.478
0	split_1	955	0.477
0	split_1	956	0.41
0	split_1	957	0.38
0	split_1	958	0.305
0	split_1	959	0.435
0	split_1	960	0.393
0	split_1	961	0.289
0	split_1	962	0.401
0	split_1	963	0.493
0	split_1	964	0.403
0	split_1	965	0.438
0	split_1	966	0.401
0	split_1	968	0.476
0	split_1	969	0.401
0	split_1	970	0.455
0	split_1	971	0.366
0	split_1	972	0.505
0	split_1	973	0.373
0	split_1	974	0.432
0	split_1	975	0.436
0	split_1	976	0.456
0	split_1	977	0.477
0	split_1	978	0.293
0	split_1	979	0.411
0	split_1	980	0.474
0	split_1	981	0.409
0	split_1	982	0.515
0	split_1	983	0.351
0	split_1	984	0.481
0	split_1	985	0.321
0	split_1	986	0.4
0	split_1	987	0.361
0	split_1	988	0.466
0	split_1	989	0.461
0	split_1	990	0.397
0	split_1	991	0.477
0	split_1	992	0.444
0	split_1	993	0.447
0	split_1	994	0.443
0	split_1	995	0.399
0	split_1	996	0.42
0	split_1	997	0.263
0	split_1	998	0.39
0	split_1	999	0.381
0	split_1	1000	0.412
0	split_2	1	0.446
0	split_2	2	0.347
0	split_2	4	0.409
0	split_2	5	0.452
0	split_2	6	0.283
0	split_2	7	0.518
0	split_2	8	0.476
0	split_2	9	0.391
0	split_2	10	0.363
0	split_2	11	0.46
0	split_2	12	0.47
0	split_2	13	0.463
0	split_2	14	0.41
0	split_2	15	0.523
0	split_2	16	0.395
0	split_2	17	0.426
0	split_2	18	0.408
0	split_2	19	0.308
0	split_2	20	0.402
0	split_2	21	0.339
0	split_2	22	0.359
0	split_2	23	0.392
0	split_2	24	0.416
0	split_2	25	0.453
0	split_2	26	0.456
0	split_2	27	0.489
0	split_2	28	0.37
0	split_2	29	0.467
0	split_2	30	0.429
0	split_2	31	0.527
0	split_2	32	0.452
0	split_2	33	0.391
0	split_2	34	0.456
0	split_2	35	0.487
0	split_2	36	0.4
0	split_2	37	0.406
0	split_2	38	0.498
0	split_2	39	0.463
0	split_2	40	0.408
0	split_2	41	0.361
0	split_2	42	0.337
0	split_2	43	0.452
0	split_2	44	0.439
0	split_2	45	0.486
0	split_2	46	0.511
0	split_2	47	0.433
0	split_2	48	0.492
0	split_2	49	0.275
0	split_2	50	0.423
0	split_2	51	0.439
0	split_2	52	0.532
0	split_2	53	0.469
0	split_2	54	0.359
0	split_2	55	0.348
0	split_2	56	0.501
0	split_2	57	0.421
0	split_2	58	0.447
0	split_2	59	0.346
0	split_2	61	0.414
0	split_2	62	0.475
0	split_2	63	0.377
0	split_2	64	0.37
0	split_2	65	0.472
0	split_2	66	0.4
0	split_2	67	0.456
0	split_2	68	0.475
0	split_2	70	0.284
0	split_2	71	0.422
0	split_2	72	0.438
0	split_2	73	0.393
0	split_2	74	0.398
0	split_2	75	0.511
0	split_2	76	0.472
0	split_2	77	0.463
0	split_2	78	0.464
0	split_2	79	0.536
0	split_2	80	0.425
0	split_2	81	0.479
0	split_2	82	0.286
0	split_2	83	0.441
0	split_2	84	0.458
0	split_2	85	0.403
0	split_2	86	0.371
0	split_2	87	0.448
0	split_2	88	0.452
0	split_2	89	0.425
0	split_2	90	0.271
0	split_2	91	0.439
0	split_2	92	0.418
0	split_2	93	0.394
0	split_2	94	0.43
0	split_2	95	0.446
0	split_2	96	0.349
0	split_2	97	0.384
0	split_2	98	0.426
0	split_2	99	0.287
0	split_2	100	0.427
0	split_2	101	0.461
0	split_2	102	0.389
0	split_2	103	0.457
0	split_2	105	0.381
0	split_2	106	0.328
0	split_2	107	0.463
0	split_2	108	0.425
0	split_2	109	0.504
0	split_2	110	0.435
0	split_2	111	0.446
0	split_2	112	0.389
0	split_2	113	0.42
0	split_2	114	0.465
0	split_2	115	0.431
0	split_2	116	0.505
0	split_2	117	0.426
0	split_2	118	0.511
0	split_2	119	0.473
0	split_2	120	0.467
0	split_2	121	0.46
0	split_2	123	0.392
0	split_2	125	0.379
0	split_2	126	0.41
0	split_2	127	0.417
0	split_2	128	0.415
0	split_2	129	0.426
0	split_2	130	0.373
0	split_2	131	0.51
0	split_2	132	0.43
0	split_2	133	0.445
0	split_2	134	0.444
0	split_2	135	0.316
0	split_2	136	0.47
0	split_2	137	0.495
0	split_2	138	0.353
0	split_2	139	0.452
0	split_2	140	0.423
0	split_2	141	0.301
0	split_2	142	0.42
0	split_2	143	0.431
0	split_2	144	0.303
0	split_2	145	0.314
0	split_2	146	0.469
0	split_2	147	0.386
0	split_2	148	0.3
0	split_2	149	0.412
0	split_2	150	0.379
0	split_2	151	0.396
0	split_2	152	0.37
0	split_2	153	0.389
0	split_2	154	0.454
0	split_2	155	0.336
0	split_2	156	0.54
0	split_2	157	0.475
0	split_2	158	0.442
0	split_2	159	0.463
0	split_2	160	0.553
0	split_2	161	0.466
0	split_2	163	0.437
0	split_2	165	0.448
0	split_2	166	0.481
0	split_2	167	0.419
0	split_2	168	0.439
0	split_2	169	0.477
0	split_2	170	0.388
0	split_2	171	0.404
0	split_2	172	0.446
0	split_2	173	0.301
0	split_2	174	0.476
0	split_2	175	0.449
0	split_2	176	0.48
0	split_2	178	0.405
0	split_2	179	0.46
0	split_2	180	0.339
0	split_2	181	0.447
0	split_2	182	0.485
0	split_2	183	0.419
0	split_2	184	0.375
0	split_2	185	0.499
0	split_2	186	0.486
0	split_2	187	0.349
0	split_2	188	0.456
0	split_2	189	0.499
0	split_2	190	0.431
0	split_2	191	0.486
0	split_2	192	0.499
0	split_2	193	0.292
0	split_2	194	0.433
0	split_2	195	0.353
0	split_2	196	0.482
0	split_2	197	0.413
0	split_2	198	0.435
0	split_2	199	0.319
0	split_2	200	0.337
0	split_2	201	0.397
0	split_2	202	0.42
0	split_2	203	0.364
0	split_2	204	0.444
0	split_2	205	0.396
0	split_2	206	0.442
0	split_2	207	0.514
0	split_2	208	0.305
0	split_2	209	0.441
0	split_2	210	0.41
0	split_2	211	0.368
0	split_2	212	0.463
0	split_2	213	0.396
0	split_2	214	0.432
0	split_2	215	0.466
0	split_2	216	0.483
0	split_2	217	0.424
0	split_2	218	0.439
0	split_2	219	0.483
0	split_2	220	0.461
0	split_2	221	0.428
0	split_2	222	0.497
0	split_2	223	0.413
0	split_2	224	0.385
0	split_2	225	0.246
0	split_2	226	0.475
0	split_2	227	0.414
0	split_2	228	0.402
0	split_2	229	0.39
0	split_2	230	0.461
0	split_2	231	0.406
0	split_2	232	0.45
0	split_2	233	0.463
0	split_2	234	0.41
0	split_2	235	0.386
0	split_2	236	0.469
0	split_2	237	0.451
0	split_2	238	0.407
0	split_2	239	0.398
0	split_2	240	0.424
0	split_2	241	0.484
0	split_2	242	0.503
0	split_2	243	0.383
0	split_2	244	0.496
0	split_2	245	0.482
0	split_2	246	0.433
0	split_2	247	0.414
0	split_2	248	0.512
0	split_2	249	0.426
0	split_2	250	0.477
0	split_2	251	0.372
0	split_2	252	0.488
0	split_2	253	0.417
0	split_2	254	0.482
0	split_2	255	0.338
0	split_2	256	0.502
0	split_2	258	0.429
0	split_2	259	0.402
0	split_2	260	0.396
0	split_2	261	0.444
0	split_2	262	0.425
0	split_2	263	0.323
0	split_2	264	0.486
0	split_2	265	0.45
0	split_2	266	0.294
0	split_2	267	0.498
0	split_2	268	0.467
0	split_2	269	0.465
0	split_2	270	0.411
0	split_2	271	0.373
0	split_2	272	0.553
0	split_2	273	0.484
0	split_2	274	0.41
0	split_2	275	0.372
0	split_2	276	0.46
0	split_2	277	0.447
0	split_2	278	0.41
0	split_2	279	0.509
0	split_2	280	0.375
0	split_2	281	0.49
0	split_2	282	0.349
0	split_2	283	0.524
0	split_2	285	0.497
0	split_2	286	0.403
0	split_2	287	0.403
0	split_2	288	0.481
0	split_2	289	0.469
0	split_2	290	0.475
0	split_2	291	0.411
0	split_2	292	0.432
0	split_2	293	0.466
0	split_2	294	0.403
0	split_2	295	0.476
0	split_2	296	0.379
0	split_2	297	0.422
0	split_2	298	0.449
0	split_2	299	0.449
0	split_2	300	0.479
0	split_2	301	0.424
0	split_2	302	0.351
0	split_2	303	0.375
0	split_2	304	0.373
0	split_2	305	0.423
0	split_2	306	0.404
0	split_2	307	0.37
0	split_2	308	0.405
0	split_2	309	0.511
0	split_2	310	0.261
0	split_2	311	0.437
0	split_2	312	0.433
0	split_2	313	0.462
0	split_2	314	0.384
0	split_2	315	0.542
0	split_2	317	0.447
0	split_2	318	0.433
0	split_2	319	0.48
0	split_2	320	0.296
0	split_2	321	0.457
0	split_2	322	0.283
0	split_2	323	0.336
0	split_2	324	0.377
0	split_2	325	0.356
0	split_2	326	0.511
0	split_2	327	0.426
0	split_2	328	0.416
0	split_2	329	0.279
0	split_2	330	0.434
0	split_2	331	0.427
0	split_2	332	0.488
0	split_2	333	0.449
0	split_2	334	0.39
0	split_2	335	0.314
0	split_2	336	0.308
0	split_2	337	0.438
0	split_2	338	0.266
0	split_2	339	0.493
0	split_2	341	0.363
0	split_2	342	0.452
0	split_2	343	0.291
0	split_2	344	0.345
0	split_2	345	0.439
0	split_2	346	0.382
0	split_2	347	0.393
0	split_2	348	0.407
0	split_2	349	0.428
0	split_2	350	0.473
0	split_2	351	0.442
0	split_2	352	0.507
0	split_2	353	0.42
0	split_2	354	0.465
0	split_2	355	0.334
0	split_2	356	0.438
0	split_2	357	0.504
0	split_2	358	0.224
0	split_2	359	0.342
0	split_2	360	0.475
0	split_2	361	0.43
0	split_2	362	0.379
0	split_2	363	0.443
0	split_2	364	0.489
0	split_2	365	0.493
0	split_2	366	0.476
0	split_2	367	0.482
0	split_2	368	0.349
0	split_2	369	0.392
0	split_2	370	0.362
0	split_2	371	0.402
0	split_2	372	0.477
0	split_2	373	0.469
0	split_2	374	0.461
0	split_2	375	0.39
0	split_2	376	0.4
0	split_2	377	0.361
0	split_2	378	0.475
0	split_2	379	0.433
0	split_2	381	0.311
0	split_2	383	0.521
0	split_2	384	0.29
0	split_2	385	0.395
0	split_2	386	0.435
0	split_2	387	0.425
0	split_2	388	0.304
0	split_2	389	0.366
0	split_2	390	0.43
0	split_2	391	0.421
0	split_2	392	0.477
0	split_2	393	0.347
0	split_2	394	0.406
0	split_2	395	0.52
0	split_2	396	0.382
0	split_2	397	0.429
0	split_2	398	0.408
0	split_2	399	0.394
0	split_2	400	0.456
0	split_2	401	0.451
0	split_2	402	0.43
0	split_2	403	0.371
0	split_2	404	0.359
0	split_2	405	0.449
0	split_2	406	0.488
0	split_2	408	0.508
0	split_2	409	0.33
0	split_2	410	0.446
0	split_2	412	0.377
0	split_2	413	0.502
0	split_2	414	0.398
0	split_2	415	0.323
0	split_2	416	0.378
0	split_2	417	0.348
0	split_2	418	0.381
0	split_2	419	0.398
0	split_2	420	0.494
0	split_2	421	0.414
0	split_2	422	0.392
0	split_2	423	0.531
0	split_2	424	0.389
0	split_2	425	0.299
0	split_2	426	0.34
0	split_2	427	0.468
0	split_2	428	0.423
0	split_2	429	0.483
0	split_2	430	0.5
0	split_2	431	0.534
0	split_2	432	0.354
0	split_2	433	0.368
0	split_2	434	0.315
0	split_2	435	0.436
0	split_2	436	0.374
0	split_2	437	0.388
0	split_2	438	0.366
0	split_2	439	0.602
0	split_2	440	0.488
0	split_2	441	0.509
0	split_2	442	0.469
0	split_2	443	0.446
0	split_2	444	0.456
0	split_2	445	0.3
0	split_2	446	0.416
0	split_2	447	0.47
0	split_2	448	0.397
0	split_2	449	0.491
0	split_2	450	0.344
0	split_2	451	0.303
0	split_2	452	0.44
0	split_2	453	0.406
0	split_2	454	0.376
0	split_2	455	0.458
0	split_2	456	0.464
0	split_2	457	0.478
0	split_2	458	0.446
0	split_2	459	0.395
0	split_2	460	0.343
0	split_2	461	0.42
0	split_2	465	0.395
0	split_2	466	0.443
0	split_2	467	0.413
0	split_2	468	0.393
0	split_2	469	0.471
0	split_2	470	0.415
0	split_2	471	0.315
0	split_2	472	0.341
0	split_2	473	0.499
0	split_2	474	0.492
0	split_2	475	0.432
0	split_2	476	0.502
0	split_2	477	0.454
0	split_2	478	0.509
0	split_2	479	0.504
0	split_2	481	0.436
0	split_2	482	0.409
0	split_2	484	0.446
0	split_2	485	0.481
0	split_2	486	0.371
0	split_2	487	0.268
0	split_2	488	0.456
0	split_2	489	0.441
0	split_2	490	0.446
0	split_2	491	0.351
0	split_2	492	0.372
0	split_2	493	0.467
0	split_2	494	0.383
0	split_2	495	0.479
0	split_2	496	0.437
0	split_2	497	0.419
0	split_2	498	0.457
0	split_2	499	0.396
0	split_2	500	0.389
0	split_2	501	0.423
0	split_2	502	0.322
0	split_2	503	0.397
0	split_2	504	0.404
0	split_2	505	0.411
0	split_2	506	0.456
0	split_2	507	0.526
0	split_2	508	0.436
0	split_2	509	0.447
0	split_2	510	0.277
0	split_2	511	0.435
0	split_2	512	0.494
0	split_2	513	0.503
0	split_2	514	0.406
0	split_2	515	0.475
0	split_2	516	0.4
0	split_2	517	0.433
0	split_2	518	0.51
0	split_2	519	0.493
0	split_2	520	0.411
0	split_2	521	0.471
0	split_2	522	0.453
0	split_2	523	0.483
0	split_2	524	0.487
0	split_2	525	0.288
0	split_2	526	0.216
0	split_2	527	0.476
0	split_2	528	0.508
0	split_2	529	0.415
0	split_2	530	0.436
0	split_2	532	0.469
0	split_2	533	0.254
0	split_2	534	0.453
0	split_2	535	0.282
0	split_2	536	0.496
0	split_2	537	0.49
0	split_2	538	0.442
0	split_2	540	0.318
0	split_2	541	0.554
0	split_2	542	0.407
0	split_2	543	0.349
0	split_2	544	0.447
0	split_2	545	0.539
0	split_2	546	0.376
0	split_2	547	0.446
0	split_2	548	0.38
0	split_2	549	0.363
0	split_2	550	0.55
0	split_2	551	0.265
0	split_2	552	0.401
0	split_2	553	0.397
0	split_2	554	0.298
0	split_2	555	0.412
0	split_2	556	0.362
0	split_2	558	0.419
0	split_2	559	0.481
0	split_2	560	0.454
0	split_2	561	0.498
0	split_2	562	0.444
0	split_2	563	0.494
0	split_2	564	0.339
0	split_2	565	0.48
0	split_2	566	0.385
0	split_2	567	0.371
0	split_2	568	0.333
0	split_2	569	0.425
0	split_2	570	0.399
0	split_2	571	0.387
0	split_2	572	0.424
0	split_2	573	0.509
0	split_2	574	0.34
0	split_2	575	0.433
0	split_2	576	0.43
0	split_2	577	0.375
0	split_2	578	0.478
0	split_2	579	0.436
0	split_2	580	0.411
0	split_2	581	0.507
0	split_2	582	0.371
0	split_2	583	0.36
0	split_2	584	0.402
0	split_2	585	0.463
0	split_2	586	0.448
0	split_2	587	0.528
0	split_2	588	0.352
0	split_2	589	0.444
0	split_2	590	0.411
0	split_2	591	0.429
0	split_2	592	0.474
0	split_2	593	0.549
0	split_2	594	0.448
0	split_2	595	0.569
0	split_2	596	0.525
0	split_2	597	0.349
0	split_2	598	0.379
0	split_2	599	0.433
0	split_2	600	0.453
0	split_2	601	0.415
0	split_2	602	0.412
0	split_2	603	0.464
0	split_2	604	0.465
0	split_2	606	0.371
0	split_2	607	0.415
0	split_2	608	0.498
0	split_2	609	0.476
0	split_2	610	0.245
0	split_2	611	0.398
0	split_2	612	0.477
0	split_2	613	0.371
0	split_2	614	0.385
0	split_2	615	0.51
0	split_2	616	0.439
0	split_2	617	0.504
0	split_2	618	0.421
0	split_2	620	0.449
0	split_2	622	0.414
0	split_2	623	0.305
0	split_2	624	0.439
0	split_2	625	0.44
0	split_2	626	0.431
0	split_2	627	0.388
0	split_2	628	0.424
0	split_2	629	0.401
0	split_2	630	0.418
0	split_2	631	0.458
0	split_2	632	0.383
0	split_2	633	0.342
0	split_2	634	0.299
0	split_2	635	0.388
0	split_2	636	0.388
0	split_2	637	0.497
0	split_2	639	0.428
0	split_2	640	0.445
0	split_2	641	0.428
0	split_2	642	0.388
0	split_2	643	0.52
0	split_2	644	0.467
0	split_2	645	0.442
0	split_2	646	0.349
0	split_2	647	0.478
0	split_2	649	0.458
0	split_2	650	0.5
0	split_2	651	0.452
0	split_2	652	0.45
0	split_2	653	0.443
0	split_2	654	0.356
0	split_2	655	0.461
0	split_2	656	0.464
0	split_2	657	0.453
0	split_2	658	0.43
0	split_2	659	0.419
0	split_2	660	0.392
0	split_2	663	0.471
0	split_2	664	0.348
0	split_2	666	0.432
0	split_2	667	0.387
0	split_2	668	0.497
0	split_2	669	0.449
0	split_2	671	0.455
0	split_2	672	0.404
0	split_2	673	0.477
0	split_2	674	0.439
0	split_2	675	0.395
0	split_2	676	0.413
0	split_2	677	0.503
0	split_2	678	0.346
0	split_2	679	0.408
0	split_2	680	0.245
0	split_2	681	0.421
0	split_2	682	0.477
0	split_2	683	0.465
0	split_2	684	0.438
0	split_2	685	0.51
0	split_2	686	0.472
0	split_2	687	0.427
0	split_2	688	0.349
0	split_2	689	0.413
0	split_2	690	0.431
0	split_2	691	0.384
0	split_2	692	0.47
0	split_2	693	0.501
0	split_2	694	0.324
0	split_2	695	0.465
0	split_2	696	0.366
0	split_2	697	0.454
0	split_2	698	0.435
0	split_2	699	0.447
0	split_2	700	0.453
0	split_2	701	0.427
0	split_2	702	0.532
0	split_2	703	0.371
0	split_2	704	0.319
0	split_2	705	0.449
0	split_2	706	0.507
0	split_2	707	0.337
0	split_2	708	0.369
0	split_2	709	0.449
0	split_2	710	0.501
0	split_2	711	0.365
0	split_2	712	0.349
0	split_2	713	0.378
0	split_2	714	0.483
0	split_2	715	0.515
0	split_2	716	0.478
0	split_2	717	0.487
0	split_2	718	0.419
0	split_2	719	0.519
0	split_2	720	0.415
0	split_2	721	0.413
0	split_2	722	0.457
0	split_2	723	0.44
0	split_2	724	0.461
0	split_2	725	0.3
0	split_2	727	0.371
0	split_2	728	0.432
0	split_2	729	0.436
0	split_2	731	0.332
0	split_2	732	0.46
0	split_2	733	0.396
0	split_2	734	0.468
0	split_2	735	0.408
0	split_2	736	0.452
0	split_2	737	0.435
0	split_2	738	0.394
0	split_2	739	0.443
0	split_2	740	0.346
0	split_2	741	0.322
0	split_2	742	0.425
0	split_2	743	0.413
0	split_2	744	0.454
0	split_2	745	0.266
0	split_2	746	0.448
0	split_2	747	0.429
0	split_2	748	0.444
0	split_2	749	0.373
0	split_2	750	0.447
0	split_2	751	0.355
0	split_2	752	0.51
0	split_2	753	0.305
0	split_2	754	0.38
0	split_2	755	0.294
0	split_2	756	0.341
0	split_2	757	0.357
0	split_2	758	0.32
0	split_2	759	0.398
0	split_2	760	0.407
0	split_2	761	0.499
0	split_2	762	0.455
0	split_2	763	0.398
0	split_2	764	0.455
0	split_2	765	0.514
0	split_2	766	0.274
0	split_2	767	0.427
0	split_2	768	0.426
0	split_2	769	0.453
0	split_2	770	0.314
0	split_2	772	0.431
0	split_2	773	0.463
0	split_2	774	0.405
0	split_2	775	0.375
0	split_2	776	0.314
0	split_2	777	0.433
0	split_2	778	0.394
0	split_2	779	0.458
0	split_2	780	0.26
0	split_2	781	0.335
0	split_2	782	0.46
0	split_2	783	0.379
0	split_2	784	0.436
0	split_2	785	0.384
0	split_2	786	0.526
0	split_2	787	0.479
0	split_2	788	0.453
0	split_2	789	0.527
0	split_2	790	0.411
0	split_2	791	0.493
0	split_2	792	0.426
0	split_2	793	0.333
0	split_2	794	0.455
0	split_2	795	0.377
0	split_2	796	0.403
0	split_2	797	0.442
0	split_2	798	0.406
0	split_2	799	0.408
0	split_2	801	0.47
0	split_2	802	0.383
0	split_2	804	0.502
0	split_2	805	0.426
0	split_2	806	0.466
0	split_2	807	0.435
0	split_2	808	0.435
0	split_2	809	0.422
0	split_2	810	0.412
0	split_2	811	0.345
0	split_2	812	0.373
0	split_2	813	0.399
0	split_2	814	0.362
0	split_2	815	0.458
0	split_2	816	0.456
0	split_2	817	0.437
0	split_2	818	0.472
0	split_2	819	0.501
0	split_2	820	0.426
0	split_2	821	0.462
0	split_2	823	0.416
0	split_2	824	0.404
0	split_2	825	0.412
0	split_2	827	0.352
0	split_2	828	0.421
0	split_2	829	0.396
0	split_2	830	0.301
0	split_2	831	0.455
0	split_2	832	0.42
0	split_2	833	0.337
0	split_2	834	0.357
0	split_2	835	0.3
0	split_2	836	0.443
0	split_2	837	0.427
0	split_2	838	0.453
0	split_2	839	0.461
0	split_2	840	0.231
0	split_2	841	0.444
0	split_2	842	0.509
0	split_2	843	0.522
0	split_2	844	0.249
0	split_2	846	0.394
0	split_2	847	0.305
0	split_2	848	0.451
0	split_2	849	0.532
0	split_2	850	0.42
0	split_2	851	0.435
0	split_2	852	0.437
0	split_2	853	0.402
0	split_2	854	0.475
0	split_2	855	0.484
0	split_2	856	0.412
0	split_2	857	0.429
0	split_2	858	0.425
0	split_2	859	0.314
0	split_2	860	0.442
0	split_2	861	0.493
0	split_2	862	0.406
0	split_2	863	0.458
0	split_2	864	0.369
0	split_2	865	0.338
0	split_2	866	0.429
0	split_2	867	0.378
0	split_2	868	0.41
0	split_2	870	0.521
0	split_2	871	0.4
0	split_2	872	0.408
0	split_2	873	0.403
0	split_2	874	0.449
0	split_2	875	0.391
0	split_2	876	0.421
0	split_2	877	0.486
0	split_2	878	0.458
0	split_2	879	0.472
0	split_2	880	0.452
0	split_2	881	0.434
0	split_2	882	0.41
0	split_2	883	0.473
0	split_2	884	0.452
0	split_2	885	0.431
0	split_2	886	0.302
0	split_2	887	0.437
0	split_2	888	0.447
0	split_2	889	0.299
0	split_2	890	0.36
0	split_2	891	0.342
0	split_2	892	0.508
0	split_2	893	0.366
0	split_2	895	0.331
0	split_2	896	0.351
0	split_2	897	0.502
0	split_2	898	0.325
0	split_2	899	0.44
0	split_2	900	0.342
0	split_2	901	0.503
0	split_2	902	0.408
0	split_2	904	0.394
0	split_2	905	0.377
0	split_2	906	0.398
0	split_2	907	0.383
0	split_2	908	0.406
0	split_2	909	0.476
0	split_2	910	0.413
0	split_2	911	0.451
0	split_2	912	0.361
0	split_2	913	0.461
0	split_2	914	0.383
0	split_2	915	0.434
0	split_2	917	0.392
0	split_2	918	0.401
0	split_2	919	0.45
0	split_2	920	0.318
0	split_2	921	0.491
0	split_2	922	0.401
0	split_2	923	0.4
0	split_2	924	0.323
0	split_2	925	0.301
0	split_2	926	0.343
0	split_2	927	0.462
0	split_2	928	0.356
0	split_2	929	0.483
0	split_2	930	0.35
0	split_2	931	0.369
0	split_2	932	0.498
0	split_2	933	0.449
0	split_2	934	0.368
0	split_2	935	0.417
0	split_2	936	0.483
0	split_2	937	0.431
0	split_2	938	0.485
0	split_2	939	0.475
0	split_2	940	0.325
0	split_2	942	0.447
0	split_2	943	0.491
0	split_2	944	0.464
0	split_2	945	0.443
0	split_2	946	0.453
0	split_2	947	0.502
0	split_2	948	0.355
0	split_2	949	0.44
0	split_2	950	0.399
0	split_2	951	0.337
0	split_2	952	0.371
0	split_2	953	0.398
0	split_2	954	0.395
0	split_2	955	0.497
0	split_2	956	0.459
0	split_2	957	0.5
0	split_2	958	0.487
0	split_2	959	0.417
0	split_2	960	0.455
0	split_2	961	0.483
0	split_2	962	0.482
0	split_2	963	0.39
0	split_2	964	0.503
0	split_2	965	0.429
0	split_2	966	0.431
0	split_2	967	0.388
0	split_2	968	0.435
0	split_2	969	0.446
0	split_2	970	0.396
0	split_2	971	0.49
0	split_2	972	0.367
0	split_2	973	0.472
0	split_2	974	0.459
0	split_2	975	0.456
0	split_2	976	0.442
0	split_2	978	0.531
0	split_2	979	0.37
0	split_2	980	0.429
0	split_2	981	0.431
0	split_2	982	0.286
0	split_2	983	0.359
0	split_2	984	0.377
0	split_2	985	0.523
0	split_2	986	0.389
0	split_2	987	0.476
0	split_2	988	0.352
0	split_2	989	0.393
0	split_2	990	0.469
0	split_2	991	0.45
0	split_2	992	0.352
0	split_2	993	0.431
0	split_2	994	0.358
0	split_2	995	0.328
0	split_2	996	0.352
0	split_2	997	0.515
0	split_2	998	0.386
0	split_2	999	0.441
0	split_2	1000	0.438
1	split_1	1	0.459
1	split_1	2	0.502
1	split_1	3	0.416
1	split_1	4	0.412
1	split_1	5	0.373
1	split_1	6	0.461
1	split_1	7	0.277
1	split_1	8	0.41
1	split_1	9	0.379
1	split_1	10	0.458
1	split_1	11	0.428
1	split_1	12	0.375
1	split_1	13	0.339
1	split_1	14	0.457
1	split_1	15	0.27
1	split_1	16	0.434
1	split_1	17	0.419
1	split_1	18	0.386
1	split_1	19	0.476
1	split_1	20	0.424
1	split_1	21	0.439
1	split_1	22	0.371
1	split_1	23	0.385
1	split_1	24	0.476
1	split_1	25	0.366
1	split_1	26	0.258
1	split_1	27	0.282
1	split_1	28	0.458
1	split_1	29	0.34
1	split_1	30	0.367
1	split_1	31	0.368
1	split_1	32	0.357
1	split_1	33	0.488
1	split_1	34	0.346
1	split_1	36	0.493
1	split_1	37	0.397
1	split_1	38	0.381
1	split_1	39	0.301
1	split_1	40	0.369
1	split_1	41	0.427
1	split_1	42	0.42
1	split_1	43	0.39
1	split_1	44	0.399
1	split_1	45	0.374
1	split_1	46	0.274
1	split_1	47	0.371
1	split_1	48	0.338
1	split_1	49	0.453
1	split_1	50	0.402
1	split_1	51	0.336
1	split_1	52	0.347
1	split_1	53	0.377
1	split_1	54	0.462
1	split_1	55	0.446
1	split_1	56	0.429
1	split_1	57	0.475
1	split_1	58	0.363
1	split_1	59	0.37
1	split_1	60	0.296
1	split_1	61	0.397
1	split_1	62	0.406
1	split_1	63	0.448
1	split_1	64	0.408
1	split_1	65	0.426
1	split_1	66	0.403
1	split_1	67	0.413
1	split_1	68	0.341
1	split_1	69	0.433
1	split_1	70	0.452
1	split_1	71	0.552
1	split_1	72	0.393
1	split_1	73	0.418
1	split_1	75	0.358
1	split_1	76	0.395
[truncated: 7,626 more rows]

## Sheet: DwellTime_Wsmean_ICC
n_cap	half	perm	ICC
0	split_1	1	0.426
0	split_1	2	0.4
0	split_1	3	0.351
0	split_1	4	0.386
0	split_1	5	0.352
0	split_1	6	0.388
0	split_1	7	0.369
0	split_1	8	0.405
0	split_1	9	0.351
0	split_1	10	0.429
0	split_1	11	0.441
0	split_1	12	0.385
0	split_1	13	0.358
0	split_1	14	0.436
0	split_1	15	0.358
0	split_1	16	0.497
0	split_1	17	0.419
0	split_1	18	0.349
0	split_1	19	0.487
0	split_1	20	0.406
0	split_1	21	0.438
0	split_1	22	0.332
0	split_1	23	0.363
0	split_1	24	0.424
0	split_1	25	0.385
0	split_1	26	0.414
0	split_1	27	0.379
0	split_1	28	0.481
0	split_1	29	0.459
0	split_1	30	0.449
0	split_1	31	0.352
0	split_1	32	0.326
0	split_1	33	0.413
0	split_1	34	0.332
0	split_1	36	0.466
0	split_1	37	0.35
0	split_1	38	0.406
0	split_1	39	0.388
0	split_1	40	0.348
0	split_1	41	0.442
0	split_1	42	0.415
0	split_1	43	0.434
0	split_1	44	0.412
0	split_1	45	0.422
0	split_1	46	0.357
0	split_1	47	0.382
0	split_1	48	0.329
0	split_1	49	0.419
0	split_1	50	0.429
0	split_1	51	0.428
0	split_1	52	0.426
0	split_1	53	0.364
0	split_1	54	0.437
0	split_1	55	0.504
0	split_1	56	0.334
0	split_1	57	0.368
0	split_1	58	0.336
0	split_1	59	0.386
0	split_1	60	0.355
0	split_1	61	0.381
0	split_1	62	0.352
0	split_1	63	0.354
0	split_1	64	0.373
0	split_1	65	0.456
0	split_1	66	0.424
0	split_1	67	0.421
0	split_1	68	0.357
0	split_1	69	0.358
0	split_1	70	0.373
0	split_1	71	0.455
0	split_1	72	0.425
0	split_1	73	0.516
0	split_1	75	0.247
0	split_1	76	0.367
0	split_1	77	0.497
0	split_1	78	0.393
0	split_1	79	0.359
0	split_1	80	0.479
0	split_1	81	0.428
0	split_1	82	0.373
0	split_1	83	0.446
0	split_1	84	0.412
0	split_1	85	0.452
0	split_1	86	0.408
0	split_1	87	0.415
0	split_1	89	0.351
0	split_1	90	0.393
0	split_1	91	0.439
0	split_1	92	0.392
0	split_1	93	0.416
0	split_1	94	0.483
0	split_1	95	0.398
0	split_1	96	0.408
0	split_1	97	0.352
0	split_1	98	0.474
0	split_1	99	0.369
0	split_1	100	0.488
0	split_1	101	0.447
0	split_1	102	0.361
0	split_1	103	0.445
0	split_1	104	0.336
0	split_1	105	0.398
0	split_1	106	0.511
0	split_1	107	0.327
0	split_1	108	0.444
0	split_1	109	0.342
0	split_1	110	0.393
0	split_1	111	0.38
0	split_1	112	0.395
0	split_1	113	0.43
0	split_1	114	0.377
0	split_1	115	0.397
0	split_1	116	0.391
0	split_1	117	0.38
0	split_1	118	0.305
0	split_1	119	0.399
0	split_1	120	0.34
0	split_1	121	0.424
0	split_1	122	0.402
0	split_1	123	0.444
0	split_1	124	0.362
0	split_1	125	0.421
0	split_1	126	0.488
0	split_1	127	0.402
0	split_1	128	0.413
0	split_1	129	0.377
0	split_1	130	0.363
0	split_1	131	0.31
0	split_1	132	0.42
0	split_1	133	0.397
0	split_1	134	0.423
0	split_1	135	0.444
0	split_1	136	0.342
0	split_1	137	0.371
0	split_1	138	0.402
0	split_1	139	0.403
0	split_1	140	0.431
0	split_1	141	0.453
0	split_1	142	0.434
0	split_1	143	0.448
0	split_1	144	0.427
0	split_1	145	0.406
0	split_1	146	0.349
0	split_1	148	0.421
0	split_1	150	0.405
0	split_1	151	0.486
0	split_1	152	0.385
0	split_1	153	0.369
0	split_1	154	0.363
0	split_1	155	0.417
0	split_1	156	0.336
0	split_1	157	0.351
0	split_1	158	0.422
0	split_1	159	0.279
0	split_1	160	0.329
0	split_1	161	0.403
0	split_1	162	0.318
0	split_1	163	0.47
0	split_1	164	0.392
0	split_1	165	0.344
0	split_1	166	0.372
0	split_1	167	0.38
0	split_1	168	0.374
0	split_1	169	0.391
0	split_1	170	0.426
0	split_1	171	0.337
0	split_1	172	0.405
0	split_1	173	0.404
0	split_1	174	0.302
0	split_1	175	0.403
0	split_1	176	0.381
0	split_1	177	0.435
0	split_1	178	0.381
0	split_1	179	0.391
0	split_1	180	0.423
0	split_1	181	0.353
0	split_1	182	0.385
0	split_1	183	0.361
0	split_1	184	0.34
0	split_1	185	0.283
0	split_1	187	0.359
0	split_1	188	0.425
0	split_1	189	0.274
0	split_1	190	0.411
0	split_1	191	0.406
0	split_1	192	0.42
0	split_1	193	0.444
0	split_1	194	0.429
0	split_1	195	0.473
0	split_1	196	0.357
0	split_1	197	0.502
0	split_1	198	0.409
0	split_1	199	0.366
0	split_1	200	0.436
0	split_1	201	0.398
0	split_1	202	0.328
0	split_1	203	0.421
0	split_1	204	0.48
0	split_1	205	0.332
0	split_1	206	0.365
0	split_1	207	0.3
0	split_1	208	0.435
0	split_1	209	0.458
0	split_1	210	0.422
0	split_1	211	0.422
0	split_1	212	0.402
0	split_1	213	0.39
0	split_1	214	0.383
0	split_1	215	0.369
0	split_1	216	0.36
0	split_1	217	0.361
0	split_1	218	0.372
0	split_1	219	0.366
0	split_1	220	0.39
0	split_1	221	0.4
0	split_1	222	0.409
0	split_1	223	0.442
0	split_1	224	0.439
0	split_1	225	0.43
0	split_1	226	0.366
0	split_1	227	0.42
0	split_1	228	0.358
0	split_1	229	0.448
0	split_1	230	0.338
0	split_1	231	0.403
0	split_1	232	0.392
0	split_1	233	0.424
0	split_1	235	0.436
0	split_1	236	0.326
0	split_1	237	0.359
0	split_1	238	0.453
0	split_1	239	0.346
0	split_1	240	0.426
0	split_1	241	0.289
0	split_1	242	0.363
0	split_1	243	0.437
0	split_1	244	0.377
0	split_1	245	0.356
0	split_1	246	0.383
0	split_1	247	0.412
0	split_1	248	0.404
0	split_1	249	0.353
0	split_1	250	0.327
0	split_1	251	0.336
0	split_1	252	0.358
0	split_1	253	0.389
0	split_1	254	0.457
0	split_1	255	0.405
0	split_1	256	0.363
0	split_1	257	0.328
0	split_1	258	0.454
0	split_1	259	0.505
0	split_1	260	0.384
0	split_1	261	0.274
0	split_1	262	0.407
0	split_1	263	0.49
0	split_1	264	0.44
0	split_1	265	0.386
0	split_1	266	0.461
0	split_1	267	0.371
0	split_1	268	0.328
0	split_1	269	0.39
0	split_1	270	0.454
0	split_1	271	0.427
0	split_1	272	0.276
0	split_1	273	0.366
0	split_1	274	0.409
0	split_1	275	0.346
0	split_1	276	0.393
0	split_1	277	0.366
0	split_1	278	0.385
0	split_1	279	0.326
0	split_1	280	0.387
0	split_1	281	0.344
0	split_1	283	0.341
0	split_1	284	0.342
0	split_1	285	0.389
0	split_1	286	0.39
0	split_1	287	0.417
0	split_1	288	0.398
0	split_1	289	0.362
0	split_1	291	0.384
0	split_1	292	0.439
0	split_1	293	0.421
0	split_1	294	0.354
0	split_1	295	0.401
0	split_1	296	0.478
0	split_1	297	0.386
0	split_1	298	0.441
0	split_1	299	0.373
0	split_1	300	0.412
0	split_1	301	0.498
0	split_1	302	0.404
0	split_1	303	0.472
0	split_1	304	0.433
0	split_1	305	0.437
0	split_1	306	0.392
0	split_1	307	0.346
0	split_1	308	0.402
0	split_1	309	0.379
0	split_1	310	0.438
0	split_1	311	0.332
0	split_1	312	0.383
0	split_1	313	0.302
0	split_1	314	0.399
0	split_1	315	0.354
0	split_1	316	0.383
0	split_1	317	0.361
0	split_1	318	0.381
0	split_1	319	0.368
0	split_1	320	0.421
0	split_1	321	0.417
0	split_1	323	0.38
0	split_1	324	0.375
0	split_1	325	0.408
0	split_1	326	0.412
0	split_1	327	0.403
0	split_1	328	0.402
0	split_1	329	0.428
0	split_1	330	0.377
0	split_1	331	0.451
0	split_1	332	0.394
0	split_1	333	0.396
0	split_1	334	0.416
0	split_1	335	0.364
0	split_1	336	0.371
0	split_1	337	0.438
0	split_1	338	0.426
0	split_1	339	0.395
0	split_1	340	0.313
0	split_1	341	0.37
0	split_1	342	0.38
0	split_1	343	0.411
0	split_1	344	0.428
0	split_1	345	0.428
0	split_1	346	0.462
0	split_1	347	0.43
0	split_1	348	0.349
0	split_1	349	0.45
0	split_1	350	0.364
0	split_1	351	0.453
0	split_1	352	0.436
0	split_1	353	0.414
0	split_1	354	0.393
0	split_1	355	0.416
0	split_1	356	0.383
0	split_1	357	0.335
0	split_1	358	0.455
0	split_1	359	0.419
0	split_1	360	0.534
0	split_1	361	0.45
0	split_1	362	0.343
0	split_1	363	0.362
0	split_1	364	0.431
0	split_1	365	0.332
0	split_1	366	0.39
0	split_1	367	0.367
0	split_1	368	0.469
0	split_1	369	0.311
0	split_1	371	0.412
0	split_1	372	0.262
0	split_1	373	0.392
0	split_1	374	0.383
0	split_1	375	0.409
0	split_1	376	0.416
0	split_1	377	0.435
0	split_1	378	0.482
0	split_1	379	0.47
0	split_1	380	0.438
0	split_1	381	0.487
0	split_1	382	0.419
0	split_1	383	0.369
0	split_1	384	0.451
0	split_1	385	0.418
0	split_1	386	0.363
0	split_1	387	0.459
0	split_1	388	0.438
0	split_1	389	0.518
0	split_1	390	0.476
0	split_1	392	0.383
0	split_1	393	0.431
0	split_1	394	0.362
0	split_1	395	0.386
0	split_1	396	0.376
0	split_1	397	0.419
0	split_1	398	0.42
0	split_1	399	0.416
0	split_1	400	0.43
0	split_1	401	0.275
0	split_1	402	0.413
0	split_1	403	0.461
0	split_1	404	0.396
0	split_1	405	0.447
0	split_1	406	0.44
0	split_1	407	0.354
0	split_1	408	0.373
0	split_1	409	0.464
0	split_1	411	0.398
0	split_1	412	0.484
0	split_1	413	0.349
0	split_1	414	0.445
0	split_1	415	0.471
0	split_1	417	0.484
0	split_1	418	0.401
0	split_1	419	0.396
0	split_1	420	0.515
0	split_1	421	0.33
0	split_1	422	0.454
0	split_1	423	0.287
0	split_1	424	0.409
0	split_1	425	0.458
0	split_1	426	0.526
0	split_1	427	0.379
0	split_1	428	0.39
0	split_1	429	0.381
0	split_1	430	0.408
0	split_1	431	0.408
0	split_1	432	0.467
0	split_1	433	0.365
0	split_1	434	0.414
0	split_1	435	0.324
0	split_1	436	0.4
0	split_1	437	0.422
0	split_1	438	0.42
0	split_1	439	0.343
0	split_1	440	0.404
0	split_1	441	0.347
0	split_1	442	0.436
0	split_1	443	0.396
0	split_1	444	0.397
0	split_1	445	0.508
0	split_1	446	0.483
0	split_1	447	0.389
0	split_1	448	0.413
0	split_1	449	0.381
0	split_1	450	0.414
0	split_1	451	0.405
0	split_1	452	0.427
0	split_1	453	0.41
0	split_1	454	0.399
0	split_1	455	0.308
0	split_1	456	0.378
0	split_1	457	0.371
0	split_1	458	0.457
0	split_1	459	0.339
0	split_1	460	0.403
0	split_1	461	0.41
0	split_1	462	0.399
0	split_1	463	0.429
0	split_1	464	0.423
0	split_1	465	0.4
0	split_1	466	0.392
0	split_1	467	0.361
0	split_1	468	0.393
0	split_1	469	0.479
0	split_1	470	0.454
0	split_1	471	0.488
0	split_1	472	0.475
0	split_1	473	0.365
0	split_1	474	0.387
0	split_1	475	0.409
0	split_1	476	0.394
0	split_1	477	0.39
0	split_1	478	0.3
0	split_1	479	0.351
0	split_1	480	0.389
0	split_1	481	0.345
0	split_1	482	0.442
0	split_1	483	0.448
0	split_1	484	0.429
0	split_1	485	0.387
0	split_1	486	0.401
0	split_1	487	0.491
0	split_1	488	0.374
0	split_1	489	0.424
0	split_1	490	0.376
0	split_1	491	0.451
0	split_1	492	0.448
0	split_1	493	0.299
0	split_1	494	0.365
0	split_1	495	0.443
0	split_1	496	0.343
0	split_1	497	0.384
0	split_1	498	0.402
0	split_1	499	0.483
0	split_1	500	0.377
0	split_1	501	0.364
0	split_1	502	0.479
0	split_1	503	0.485
0	split_1	504	0.376
0	split_1	505	0.438
0	split_1	506	0.361
0	split_1	507	0.265
0	split_1	508	0.376
0	split_1	509	0.447
0	split_1	510	0.425
0	split_1	511	0.37
0	split_1	512	0.409
0	split_1	513	0.392
0	split_1	514	0.357
0	split_1	515	0.349
0	split_1	517	0.505
0	split_1	518	0.34
0	split_1	519	0.39
0	split_1	520	0.479
0	split_1	521	0.384
0	split_1	522	0.377
0	split_1	523	0.425
0	split_1	524	0.416
0	split_1	525	0.332
0	split_1	526	0.429
0	split_1	527	0.328
0	split_1	528	0.455
0	split_1	529	0.408
0	split_1	530	0.404
0	split_1	531	0.442
0	split_1	532	0.38
0	split_1	533	0.445
0	split_1	534	0.392
0	split_1	535	0.516
0	split_1	536	0.419
0	split_1	537	0.402
0	split_1	538	0.371
0	split_1	539	0.443
0	split_1	540	0.29
0	split_1	541	0.295
0	split_1	542	0.38
0	split_1	543	0.398
0	split_1	544	0.441
0	split_1	545	0.438
0	split_1	546	0.363
0	split_1	547	0.344
0	split_1	548	0.468
0	split_1	549	0.459
0	split_1	550	0.32
0	split_1	551	0.387
0	split_1	552	0.443
0	split_1	553	0.365
0	split_1	554	0.443
0	split_1	555	0.456
0	split_1	556	0.433
0	split_1	557	0.368
0	split_1	558	0.445
0	split_1	559	0.399
0	split_1	560	0.393
0	split_1	561	0.415
0	split_1	562	0.337
0	split_1	563	0.366
0	split_1	564	0.417
0	split_1	565	0.495
0	split_1	566	0.401
0	split_1	567	0.467
0	split_1	568	0.422
0	split_1	569	0.376
0	split_1	570	0.382
0	split_1	571	0.357
0	split_1	572	0.378
0	split_1	573	0.304
0	split_1	574	0.434
0	split_1	575	0.365
0	split_1	576	0.443
0	split_1	577	0.368
0	split_1	578	0.356
0	split_1	579	0.445
0	split_1	580	0.418
0	split_1	581	0.352
0	split_1	582	0.34
0	split_1	583	0.413
0	split_1	585	0.39
0	split_1	586	0.424
0	split_1	587	0.42
0	split_1	588	0.347
0	split_1	589	0.375
0	split_1	590	0.387
0	split_1	591	0.402
0	split_1	592	0.362
0	split_1	593	0.378
0	split_1	594	0.346
0	split_1	595	0.343
0	split_1	596	0.372
0	split_1	597	0.362
0	split_1	598	0.397
0	split_1	599	0.385
0	split_1	600	0.419
0	split_1	601	0.362
0	split_1	602	0.371
0	split_1	603	0.362
0	split_1	604	0.372
0	split_1	605	0.449
0	split_1	607	0.362
0	split_1	608	0.359
0	split_1	609	0.478
0	split_1	610	0.55
0	split_1	611	0.42
0	split_1	612	0.285
0	split_1	613	0.475
0	split_1	614	0.347
0	split_1	615	0.363
0	split_1	616	0.317
0	split_1	617	0.395
0	split_1	618	0.409
0	split_1	619	0.36
0	split_1	620	0.424
0	split_1	621	0.435
0	split_1	622	0.376
0	split_1	623	0.441
0	split_1	624	0.364
0	split_1	625	0.421
0	split_1	626	0.416
0	split_1	627	0.357
0	split_1	628	0.409
0	split_1	629	0.371
0	split_1	630	0.38
0	split_1	631	0.396
0	split_1	632	0.44
0	split_1	634	0.414
0	split_1	635	0.447
0	split_1	636	0.4
0	split_1	637	0.352
0	split_1	638	0.363
0	split_1	639	0.407
0	split_1	640	0.423
0	split_1	641	0.436
0	split_1	642	0.413
0	split_1	643	0.311
0	split_1	644	0.454
0	split_1	645	0.338
0	split_1	646	0.343
0	split_1	647	0.433
0	split_1	648	0.4
0	split_1	649	0.424
0	split_1	650	0.4
0	split_1	651	0.419
0	split_1	652	0.383
0	split_1	653	0.425
0	split_1	654	0.437
0	split_1	655	0.427
0	split_1	656	0.36
0	split_1	657	0.368
0	split_1	658	0.369
0	split_1	659	0.482
0	split_1	660	0.446
0	split_1	661	0.358
0	split_1	662	0.479
0	split_1	663	0.348
0	split_1	664	0.409
0	split_1	665	0.4
0	split_1	666	0.452
0	split_1	667	0.364
0	split_1	668	0.408
0	split_1	669	0.463
0	split_1	670	0.444
0	split_1	671	0.435
0	split_1	672	0.423
0	split_1	673	0.369
0	split_1	674	0.431
0	split_1	675	0.443
0	split_1	676	0.39
0	split_1	677	0.362
0	split_1	678	0.534
0	split_1	679	0.355
0	split_1	680	0.397
0	split_1	681	0.415
0	split_1	682	0.362
0	split_1	683	0.337
0	split_1	684	0.383
0	split_1	685	0.383
0	split_1	686	0.336
0	split_1	687	0.456
0	split_1	688	0.372
0	split_1	689	0.449
0	split_1	690	0.465
0	split_1	691	0.38
0	split_1	692	0.377
0	split_1	693	0.348
0	split_1	694	0.416
0	split_1	695	0.407
0	split_1	696	0.439
0	split_1	697	0.488
0	split_1	698	0.437
0	split_1	699	0.447
0	split_1	700	0.338
0	split_1	701	0.393
0	split_1	702	0.323
0	split_1	703	0.393
0	split_1	704	0.402
0	split_1	705	0.424
0	split_1	706	0.348
0	split_1	707	0.428
0	split_1	708	0.381
0	split_1	709	0.448
0	split_1	710	0.307
0	split_1	711	0.482
0	split_1	712	0.455
0	split_1	713	0.387
0	split_1	714	0.334
0	split_1	715	0.379
0	split_1	716	0.323
0	split_1	717	0.354
0	split_1	718	0.472
0	split_1	719	0.351
0	split_1	720	0.436
0	split_1	721	0.412
0	split_1	722	0.343
0	split_1	723	0.435
0	split_1	724	0.404
0	split_1	725	0.491
0	split_1	726	0.523
0	split_1	727	0.446
0	split_1	728	0.39
0	split_1	729	0.459
0	split_1	730	0.356
0	split_1	731	0.476
0	split_1	732	0.408
0	split_1	733	0.353
0	split_1	734	0.384
0	split_1	735	0.308
0	split_1	736	0.475
0	split_1	737	0.4
0	split_1	738	0.452
0	split_1	739	0.395
0	split_1	740	0.418
0	split_1	741	0.414
0	split_1	742	0.357
0	split_1	743	0.385
0	split_1	744	0.426
0	split_1	745	0.486
0	split_1	746	0.421
0	split_1	747	0.403
0	split_1	748	0.373
0	split_1	749	0.44
0	split_1	751	0.456
0	split_1	752	0.411
0	split_1	753	0.386
0	split_1	754	0.367
0	split_1	755	0.47
0	split_1	756	0.328
0	split_1	757	0.474
0	split_1	758	0.419
0	split_1	759	0.314
0	split_1	760	0.336
0	split_1	761	0.398
0	split_1	762	0.415
0	split_1	763	0.474
0	split_1	764	0.332
0	split_1	765	0.338
0	split_1	767	0.386
0	split_1	768	0.299
0	split_1	769	0.357
0	split_1	770	0.455
0	split_1	771	0.492
0	split_1	772	0.379
0	split_1	773	0.398
0	split_1	774	0.429
0	split_1	775	0.423
0	split_1	776	0.395
0	split_1	777	0.376
0	split_1	778	0.406
0	split_1	779	0.312
0	split_1	780	0.515
0	split_1	781	0.406
0	split_1	782	0.394
0	split_1	783	0.419
0	split_1	784	0.442
0	split_1	785	0.336
0	split_1	786	0.352
0	split_1	787	0.419
0	split_1	788	0.453
0	split_1	789	0.261
0	split_1	790	0.4
0	split_1	791	0.362
0	split_1	792	0.366
0	split_1	793	0.455
0	split_1	794	0.432
0	split_1	795	0.421
0	split_1	796	0.457
0	split_1	797	0.384
0	split_1	798	0.41
0	split_1	799	0.471
0	split_1	800	0.422
0	split_1	801	0.427
0	split_1	802	0.444
0	split_1	803	0.395
0	split_1	804	0.316
0	split_1	805	0.412
0	split_1	807	0.388
0	split_1	808	0.38
0	split_1	809	0.423
0	split_1	810	0.336
0	split_1	811	0.359
0	split_1	812	0.463
0	split_1	813	0.492
0	split_1	814	0.462
0	split_1	815	0.359
0	split_1	816	0.385
0	split_1	817	0.362
0	split_1	818	0.368
0	split_1	819	0.334
0	split_1	820	0.454
0	split_1	821	0.441
0	split_1	822	0.37
0	split_1	823	0.428
0	split_1	825	0.469
0	split_1	826	0.462
0	split_1	827	0.451
0	split_1	828	0.369
0	split_1	829	0.427
0	split_1	830	0.502
0	split_1	831	0.36
0	split_1	832	0.422
0	split_1	833	0.405
0	split_1	834	0.447
0	split_1	835	0.462
0	split_1	836	0.413
0	split_1	838	0.385
0	split_1	839	0.447
0	split_1	840	0.474
0	split_1	841	0.452
0	split_1	842	0.349
0	split_1	843	0.329
0	split_1	844	0.404
0	split_1	845	0.376
0	split_1	846	0.434
0	split_1	847	0.43
0	split_1	848	0.41
0	split_1	849	0.395
0	split_1	850	0.392
0	split_1	851	0.425
0	split_1	852	0.48
0	split_1	853	0.47
0	split_1	854	0.393
0	split_1	855	0.39
0	split_1	856	0.425
0	split_1	857	0.323
0	split_1	858	0.442
0	split_1	859	0.411
0	split_1	860	0.496
0	split_1	861	0.335
0	split_1	862	0.397
0	split_1	863	0.345
0	split_1	864	0.389
0	split_1	865	0.434
0	split_1	866	0.323
0	split_1	867	0.509
0	split_1	868	0.484
0	split_1	869	0.4
0	split_1	870	0.347
0	split_1	871	0.454
0	split_1	872	0.426
0	split_1	873	0.45
0	split_1	874	0.388
0	split_1	875	0.411
0	split_1	876	0.42
0	split_1	877	0.431
0	split_1	878	0.384
0	split_1	879	0.43
0	split_1	880	0.343
0	split_1	881	0.357
0	split_1	882	0.392
0	split_1	883	0.318
0	split_1	884	0.397
0	split_1	885	0.413
0	split_1	886	0.462
0	split_1	887	0.414
0	split_1	888	0.434
0	split_1	889	0.349
0	split_1	890	0.404
0	split_1	892	0.451
0	split_1	893	0.373
0	split_1	894	0.329
0	split_1	895	0.436
0	split_1	896	0.335
0	split_1	897	0.38
0	split_1	898	0.437
0	split_1	899	0.431
0	split_1	900	0.382
0	split_1	901	0.361
0	split_1	902	0.337
0	split_1	903	0.426
0	split_1	904	0.441
0	split_1	905	0.381
0	split_1	906	0.494
0	split_1	907	0.436
0	split_1	908	0.466
0	split_1	909	0.51
0	split_1	910	0.331
0	split_1	911	0.451
0	split_1	912	0.47
0	split_1	913	0.399
0	split_1	914	0.377
0	split_1	915	0.425
0	split_1	916	0.349
0	split_1	917	0.412
0	split_1	918	0.374
0	split_1	919	0.351
0	split_1	920	0.405
0	split_1	921	0.326
0	split_1	922	0.401
0	split_1	923	0.433
0	split_1	924	0.364
0	split_1	925	0.457
0	split_1	926	0.423
0	split_1	927	0.453
0	split_1	929	0.295
0	split_1	930	0.368
0	split_1	931	0.363
0	split_1	933	0.328
0	split_1	934	0.431
0	split_1	935	0.403
0	split_1	936	0.386
0	split_1	937	0.391
0	split_1	938	0.433
0	split_1	939	0.387
0	split_1	940	0.433
0	split_1	941	0.426
0	split_1	942	0.433
0	split_1	943	0.324
0	split_1	944	0.376
0	split_1	945	0.377
0	split_1	946	0.417
0	split_1	947	0.356
0	split_1	948	0.408
0	split_1	949	0.46
0	split_1	950	0.441
0	split_1	951	0.396
0	split_1	952	0.445
0	split_1	953	0.439
0	split_1	954	0.43
0	split_1	955	0.408
0	split_1	956	0.366
0	split_1	957	0.344
0	split_1	958	0.304
0	split_1	959	0.368
0	split_1	960	0.363
0	split_1	961	0.34
0	split_1	962	0.351
0	split_1	963	0.417
0	split_1	964	0.362
0	split_1	965	0.486
0	split_1	966	0.335
0	split_1	968	0.407
0	split_1	969	0.336
0	split_1	970	0.354
0	split_1	971	0.345
0	split_1	972	0.404
0	split_1	973	0.489
0	split_1	974	0.408
0	split_1	975	0.343
0	split_1	976	0.369
0	split_1	977	0.404
0	split_1	978	0.363
0	split_1	979	0.508
0	split_1	980	0.432
0	split_1	981	0.404
0	split_1	982	0.464
0	split_1	983	0.407
0	split_1	984	0.459
0	split_1	985	0.402
0	split_1	986	0.415
0	split_1	987	0.293
0	split_1	988	0.338
0	split_1	989	0.428
0	split_1	990	0.345
0	split_1	991	0.425
0	split_1	992	0.503
0	split_1	993	0.486
0	split_1	994	0.407
0	split_1	995	0.409
0	split_1	996	0.42
0	split_1	997	0.4
0	split_1	998	0.469
0	split_1	999	0.382
0	split_1	1000	0.385
0	split_2	1	0.351
0	split_2	2	0.391
0	split_2	4	0.424
0	split_2	5	0.46
0	split_2	6	0.331
0	split_2	7	0.402
0	split_2	8	0.415
0	split_2	9	0.398
0	split_2	10	0.395
0	split_2	11	0.375
0	split_2	12	0.354
0	split_2	13	0.314
0	split_2	14	0.315
0	split_2	15	0.439
0	split_2	16	0.328
0	split_2	17	0.335
0	split_2	18	0.383
0	split_2	19	0.269
0	split_2	20	0.383
0	split_2	21	0.313
0	split_2	22	0.374
0	split_2	23	0.396
0	split_2	24	0.382
0	split_2	25	0.381
0	split_2	26	0.421
0	split_2	27	0.381
0	split_2	28	0.29
0	split_2	29	0.357
0	split_2	30	0.341
0	split_2	31	0.399
0	split_2	32	0.396
0	split_2	33	0.411
0	split_2	34	0.476
0	split_2	35	0.383
0	split_2	36	0.329
0	split_2	37	0.368
0	split_2	38	0.416
0	split_2	39	0.373
0	split_2	40	0.428
0	split_2	41	0.436
0	split_2	42	0.414
0	split_2	43	0.396
0	split_2	44	0.421
0	split_2	45	0.388
0	split_2	46	0.466
0	split_2	47	0.416
0	split_2	48	0.386
0	split_2	49	0.327
0	split_2	50	0.312
0	split_2	51	0.331
0	split_2	52	0.483
0	split_2	53	0.373
0	split_2	54	0.317
0	split_2	55	0.337
0	split_2	56	0.48
0	split_2	57	0.393
0	split_2	58	0.452
0	split_2	59	0.375
0	split_2	61	0.419
0	split_2	62	0.441
0	split_2	63	0.374
0	split_2	64	0.502
0	split_2	65	0.367
0	split_2	66	0.387
0	split_2	67	0.351
0	split_2	68	0.445
0	split_2	70	0.321
0	split_2	71	0.394
0	split_2	72	0.352
0	split_2	73	0.451
0	split_2	74	0.296
0	split_2	75	0.543
0	split_2	76	0.41
0	split_2	77	0.454
0	split_2	78	0.417
0	split_2	79	0.497
0	split_2	80	0.427
0	split_2	81	0.396
0	split_2	82	0.26
0	split_2	83	0.316
0	split_2	84	0.41
0	split_2	85	0.357
0	split_2	86	0.501
0	split_2	87	0.426
0	split_2	88	0.454
0	split_2	89	0.397
0	split_2	90	0.302
0	split_2	91	0.388
0	split_2	92	0.444
0	split_2	93	0.456
0	split_2	94	0.33
0	split_2	95	0.365
0	split_2	96	0.41
0	split_2	97	0.409
0	split_2	98	0.322
0	split_2	99	0.408
0	split_2	100	0.381
0	split_2	101	0.414
0	split_2	102	0.362
0	split_2	103	0.363
0	split_2	105	0.38
0	split_2	106	0.27
0	split_2	107	0.453
0	split_2	108	0.355
0	split_2	109	0.392
0	split_2	110	0.341
0	split_2	111	0.429
0	split_2	112	0.377
0	split_2	113	0.366
0	split_2	114	0.418
0	split_2	115	0.409
0	split_2	116	0.433
0	split_2	117	0.421
0	split_2	118	0.498
0	split_2	119	0.436
0	split_2	120	0.417
0	split_2	121	0.399
0	split_2	123	0.332
0	split_2	125	0.371
0	split_2	126	0.359
0	split_2	127	0.403
0	split_2	128	0.416
0	split_2	129	0.392
0	split_2	130	0.413
0	split_2	131	0.501
0	split_2	132	0.386
0	split_2	133	0.397
0	split_2	134	0.406
0	split_2	135	0.327
0	split_2	136	0.408
0	split_2	137	0.436
0	split_2	138	0.328
0	split_2	139	0.448
0	split_2	140	0.426
0	split_2	141	0.393
0	split_2	142	0.354
0	split_2	143	0.389
0	split_2	144	0.432
0	split_2	145	0.367
0	split_2	146	0.447
0	split_2	147	0.363
0	split_2	148	0.425
0	split_2	149	0.422
0	split_2	150	0.52
0	split_2	151	0.32
0	split_2	152	0.403
0	split_2	153	0.364
0	split_2	154	0.315
0	split_2	155	0.297
0	split_2	156	0.374
0	split_2	157	0.436
0	split_2	158	0.347
0	split_2	159	0.514
0	split_2	160	0.468
0	split_2	161	0.364
0	split_2	163	0.369
0	split_2	165	0.437
0	split_2	166	0.392
0	split_2	167	0.421
0	split_2	168	0.443
0	split_2	169	0.438
0	split_2	170	0.412
0	split_2	171	0.43
0	split_2	172	0.408
0	split_2	173	0.293
0	split_2	174	0.497
0	split_2	175	0.445
0	split_2	176	0.459
0	split_2	178	0.403
0	split_2	179	0.393
0	split_2	180	0.341
0	split_2	181	0.462
0	split_2	182	0.438
0	split_2	183	0.309
0	split_2	184	0.451
0	split_2	185	0.458
0	split_2	186	0.536
0	split_2	187	0.364
0	split_2	188	0.397
0	split_2	189	0.459
0	split_2	190	0.375
0	split_2	191	0.407
0	split_2	192	0.418
0	split_2	193	0.372
0	split_2	194	0.403
0	split_2	195	0.286
0	split_2	196	0.413
0	split_2	197	0.365
0	split_2	198	0.413
0	split_2	199	0.28
0	split_2	200	0.322
0	split_2	201	0.43
0	split_2	202	0.386
0	split_2	203	0.4
0	split_2	204	0.384
0	split_2	205	0.433
0	split_2	206	0.51
0	split_2	207	0.452
0	split_2	208	0.426
0	split_2	209	0.349
0	split_2	210	0.365
0	split_2	211	0.469
0	split_2	212	0.376
0	split_2	213	0.377
0	split_2	214	0.331
0	split_2	215	0.433
0	split_2	216	0.384
0	split_2	217	0.452
0	split_2	218	0.458
0	split_2	219	0.403
0	split_2	220	0.434
0	split_2	221	0.357
0	split_2	222	0.438
0	split_2	223	0.378
0	split_2	224	0.36
0	split_2	225	0.353
0	split_2	226	0.401
0	split_2	227	0.416
0	split_2	228	0.407
0	split_2	229	0.32
0	split_2	230	0.379
0	split_2	231	0.34
0	split_2	232	0.391
0	split_2	233	0.388
0	split_2	234	0.387
0	split_2	235	0.354
0	split_2	236	0.406
0	split_2	237	0.426
0	split_2	238	0.423
0	split_2	239	0.384
0	split_2	240	0.4
0	split_2	241	0.462
0	split_2	242	0.471
0	split_2	243	0.345
0	split_2	244	0.396
0	split_2	245	0.395
0	split_2	246	0.414
0	split_2	247	0.359
0	split_2	248	0.429
0	split_2	249	0.48
0	split_2	250	0.478
0	split_2	251	0.491
0	split_2	252	0.447
0	split_2	253	0.372
0	split_2	254	0.402
0	split_2	255	0.395
0	split_2	256	0.382
0	split_2	258	0.343
0	split_2	259	0.309
0	split_2	260	0.476
0	split_2	261	0.427
0	split_2	262	0.394
0	split_2	263	0.407
0	split_2	264	0.404
0	split_2	265	0.401
0	split_2	266	0.403
0	split_2	267	0.475
0	split_2	268	0.451
0	split_2	269	0.408
0	split_2	270	0.399
0	split_2	271	0.356
0	split_2	272	0.476
0	split_2	273	0.382
0	split_2	274	0.283
0	split_2	275	0.416
0	split_2	276	0.338
0	split_2	277	0.348
0	split_2	278	0.437
0	split_2	279	0.423
0	split_2	280	0.399
0	split_2	281	0.453
0	split_2	282	0.349
0	split_2	283	0.443
0	split_2	285	0.453
0	split_2	286	0.363
0	split_2	287	0.303
0	split_2	288	0.464
0	split_2	289	0.418
0	split_2	290	0.474
0	split_2	291	0.384
0	split_2	292	0.38
0	split_2	293	0.433
0	split_2	294	0.412
0	split_2	295	0.357
0	split_2	296	0.286
0	split_2	297	0.434
0	split_2	298	0.391
0	split_2	299	0.366
0	split_2	300	0.382
0	split_2	301	0.343
0	split_2	302	0.453
0	split_2	303	0.355
0	split_2	304	0.352
0	split_2	305	0.338
0	split_2	306	0.375
0	split_2	307	0.419
0	split_2	308	0.418
0	split_2	309	0.489
0	split_2	310	0.307
0	split_2	311	0.436
0	split_2	312	0.344
0	split_2	313	0.364
0	split_2	314	0.285
0	split_2	315	0.45
0	split_2	317	0.399
0	split_2	318	0.436
0	split_2	319	0.444
0	split_2	320	0.347
0	split_2	321	0.344
0	split_2	322	0.38
0	split_2	323	0.423
0	split_2	324	0.398
0	split_2	325	0.357
0	split_2	326	0.388
0	split_2	327	0.424
0	split_2	328	0.382
0	split_2	329	0.33
0	split_2	330	0.395
0	split_2	331	0.358
0	split_2	332	0.38
0	split_2	333	0.453
0	split_2	334	0.399
0	split_2	335	0.301
0	split_2	336	0.374
0	split_2	337	0.396
0	split_2	338	0.388
0	split_2	339	0.4
0	split_2	341	0.296
0	split_2	342	0.39
0	split_2	343	0.358
0	split_2	344	0.398
0	split_2	345	0.39
0	split_2	346	0.309
0	split_2	347	0.387
0	split_2	348	0.401
0	split_2	349	0.41
0	split_2	350	0.385
0	split_2	351	0.392
0	split_2	352	0.434
0	split_2	353	0.297
0	split_2	354	0.419
0	split_2	355	0.325
0	split_2	356	0.408
0	split_2	357	0.475
0	split_2	358	0.297
0	split_2	359	0.33
0	split_2	360	0.454
0	split_2	361	0.385
0	split_2	362	0.426
0	split_2	363	0.431
0	split_2	364	0.448
0	split_2	365	0.428
0	split_2	366	0.399
0	split_2	367	0.446
0	split_2	368	0.462
0	split_2	369	0.357
0	split_2	370	0.398
0	split_2	371	0.361
0	split_2	372	0.392
0	split_2	373	0.375
0	split_2	374	0.48
0	split_2	375	0.419
0	split_2	376	0.464
0	split_2	377	0.366
0	split_2	378	0.395
0	split_2	379	0.384
0	split_2	381	0.454
0	split_2	383	0.425
0	split_2	384	0.419
0	split_2	385	0.366
0	split_2	386	0.43
0	split_2	387	0.318
0	split_2	388	0.373
0	split_2	389	0.377
0	split_2	390	0.352
0	split_2	391	0.447
0	split_2	392	0.435
0	split_2	393	0.405
0	split_2	394	0.404
0	split_2	395	0.494
0	split_2	396	0.41
0	split_2	397	0.411
0	split_2	398	0.345
0	split_2	399	0.416
0	split_2	400	0.382
0	split_2	401	0.403
0	split_2	402	0.357
0	split_2	403	0.405
0	split_2	404	0.408
0	split_2	405	0.339
0	split_2	406	0.474
0	split_2	408	0.413
0	split_2	409	0.3
0	split_2	410	0.378
0	split_2	412	0.291
0	split_2	413	0.484
0	split_2	414	0.318
0	split_2	415	0.421
0	split_2	416	0.383
0	split_2	417	0.386
0	split_2	418	0.351
0	split_2	419	0.401
0	split_2	420	0.486
0	split_2	421	0.46
0	split_2	422	0.364
0	split_2	423	0.479
0	split_2	424	0.35
0	split_2	425	0.33
0	split_2	426	0.422
0	split_2	427	0.379
0	split_2	428	0.426
0	split_2	429	0.419
0	split_2	430	0.467
0	split_2	431	0.358
0	split_2	432	0.287
0	split_2	433	0.501
0	split_2	434	0.301
0	split_2	435	0.467
0	split_2	436	0.387
0	split_2	437	0.378
0	split_2	438	0.371
0	split_2	439	0.532
0	split_2	440	0.41
0	split_2	441	0.418
0	split_2	442	0.442
0	split_2	443	0.41
0	split_2	444	0.455
0	split_2	445	0.436
0	split_2	446	0.41
0	split_2	447	0.469
0	split_2	448	0.313
0	split_2	449	0.398
0	split_2	450	0.388
0	split_2	451	0.383
0	split_2	452	0.365
0	split_2	453	0.413
0	split_2	454	0.506
0	split_2	455	0.449
0	split_2	456	0.399
0	split_2	457	0.433
0	split_2	458	0.378
0	split_2	459	0.385
0	split_2	460	0.411
0	split_2	461	0.332
0	split_2	465	0.332
0	split_2	466	0.44
0	split_2	467	0.389
0	split_2	468	0.443
0	split_2	469	0.384
0	split_2	470	0.381
0	split_2	471	0.282
0	split_2	472	0.427
0	split_2	473	0.408
0	split_2	474	0.435
0	split_2	475	0.372
0	split_2	476	0.376
0	split_2	477	0.414
0	split_2	478	0.46
0	split_2	479	0.429
0	split_2	481	0.333
0	split_2	482	0.334
0	split_2	484	0.382
0	split_2	485	0.389
0	split_2	486	0.343
0	split_2	487	0.303
0	split_2	488	0.461
0	split_2	489	0.392
0	split_2	490	0.422
0	split_2	491	0.435
0	split_2	492	0.474
0	split_2	493	0.419
0	split_2	494	0.452
0	split_2	495	0.41
0	split_2	496	0.445
0	split_2	497	0.414
0	split_2	498	0.419
0	split_2	499	0.378
0	split_2	500	0.483
0	split_2	501	0.396
0	split_2	502	0.285
0	split_2	503	0.361
0	split_2	504	0.411
0	split_2	505	0.425
0	split_2	506	0.368
0	split_2	507	0.46
0	split_2	508	0.374
0	split_2	509	0.33
0	split_2	510	0.358
0	split_2	511	0.416
0	split_2	512	0.496
0	split_2	513	0.45
0	split_2	514	0.421
0	split_2	515	0.42
0	split_2	516	0.415
0	split_2	517	0.291
0	split_2	518	0.336
0	split_2	519	0.4
0	split_2	520	0.368
0	split_2	521	0.473
0	split_2	522	0.443
0	split_2	523	0.355
0	split_2	524	0.401
0	split_2	525	0.35
0	split_2	526	0.234
0	split_2	527	0.41
0	split_2	528	0.366
0	split_2	529	0.385
0	split_2	530	0.393
0	split_2	532	0.406
0	split_2	533	0.302
0	split_2	534	0.433
0	split_2	535	0.359
0	split_2	536	0.42
0	split_2	537	0.424
0	split_2	538	0.527
0	split_2	540	0.369
0	split_2	541	0.488
0	split_2	542	0.347
0	split_2	543	0.386
0	split_2	544	0.396
0	split_2	545	0.376
0	split_2	546	0.428
0	split_2	547	0.409
0	split_2	548	0.371
0	split_2	549	0.475
0	split_2	550	0.502
0	split_2	551	0.385
0	split_2	552	0.352
0	split_2	553	0.352
0	split_2	554	0.333
0	split_2	555	0.32
0	split_2	556	0.49
0	split_2	558	0.375
0	split_2	559	0.418
0	split_2	560	0.403
0	split_2	561	0.375
0	split_2	562	0.44
0	split_2	563	0.454
0	split_2	564	0.395
0	split_2	565	0.402
0	split_2	566	0.322
0	split_2	567	0.324
0	split_2	568	0.308
0	split_2	569	0.423
0	split_2	570	0.331
0	split_2	571	0.425
0	split_2	572	0.354
0	split_2	573	0.452
0	split_2	574	0.356
0	split_2	575	0.446
0	split_2	576	0.348
0	split_2	577	0.319
0	split_2	578	0.439
0	split_2	579	0.405
0	split_2	580	0.4
0	split_2	581	0.47
0	split_2	582	0.376
0	split_2	583	0.417
0	split_2	584	0.39
0	split_2	585	0.322
0	split_2	586	0.396
0	split_2	587	0.358
0	split_2	588	0.43
0	split_2	589	0.417
0	split_2	590	0.455
0	split_2	591	0.427
0	split_2	592	0.383
0	split_2	593	0.417
0	split_2	594	0.46
0	split_2	595	0.503
0	split_2	596	0.404
0	split_2	597	0.46
0	split_2	598	0.386
0	split_2	599	0.332
0	split_2	600	0.449
0	split_2	601	0.423
0	split_2	602	0.455
0	split_2	603	0.426
0	split_2	604	0.35
0	split_2	606	0.38
0	split_2	607	0.379
0	split_2	608	0.462
0	split_2	609	0.428
0	split_2	610	0.239
0	split_2	611	0.323
0	split_2	612	0.454
0	split_2	613	0.282
0	split_2	614	0.469
0	split_2	615	0.447
0	split_2	616	0.413
0	split_2	617	0.391
0	split_2	618	0.464
0	split_2	620	0.388
0	split_2	622	0.408
0	split_2	623	0.388
0	split_2	624	0.385
0	split_2	625	0.396
0	split_2	626	0.352
0	split_2	627	0.362
0	split_2	628	0.415
0	split_2	629	0.42
0	split_2	630	0.448
0	split_2	631	0.437
0	split_2	632	0.341
0	split_2	633	0.362
0	split_2	634	0.242
0	split_2	635	0.351
0	split_2	636	0.369
0	split_2	637	0.423
0	split_2	639	0.378
0	split_2	640	0.334
0	split_2	641	0.372
0	split_2	642	0.353
0	split_2	643	0.417
0	split_2	644	0.439
0	split_2	645	0.428
0	split_2	646	0.409
0	split_2	647	0.352
0	split_2	649	0.398
0	split_2	650	0.39
0	split_2	651	0.343
0	split_2	652	0.431
0	split_2	653	0.344
0	split_2	654	0.315
0	split_2	655	0.378
0	split_2	656	0.455
0	split_2	657	0.423
0	split_2	658	0.454
0	split_2	659	0.369
0	split_2	660	0.472
0	split_2	663	0.457
0	split_2	664	0.386
0	split_2	666	0.311
0	split_2	667	0.403
0	split_2	668	0.437
0	split_2	669	0.406
0	split_2	671	0.406
0	split_2	672	0.317
0	split_2	673	0.406
0	split_2	674	0.376
0	split_2	675	0.372
0	split_2	676	0.477
0	split_2	677	0.466
0	split_2	678	0.315
0	split_2	679	0.406
0	split_2	680	0.366
0	split_2	681	0.386
0	split_2	682	0.464
0	split_2	683	0.425
0	split_2	684	0.392
0	split_2	685	0.443
0	split_2	686	0.423
0	split_2	687	0.377
0	split_2	688	0.422
0	split_2	689	0.35
0	split_2	690	0.318
0	split_2	691	0.415
0	split_2	692	0.372
0	split_2	693	0.431
0	split_2	694	0.398
0	split_2	695	0.418
0	split_2	696	0.401
0	split_2	697	0.334
0	split_2	698	0.365
0	split_2	699	0.376
0	split_2	700	0.457
0	split_2	701	0.399
0	split_2	702	0.461
0	split_2	703	0.362
0	split_2	704	0.431
0	split_2	705	0.358
0	split_2	706	0.455
0	split_2	707	0.284
0	split_2	708	0.475
0	split_2	709	0.322
0	split_2	710	0.413
0	split_2	711	0.417
0	split_2	712	0.428
0	split_2	713	0.328
0	split_2	714	0.459
0	split_2	715	0.426
0	split_2	716	0.512
0	split_2	717	0.445
0	split_2	718	0.339
0	split_2	719	0.353
0	split_2	720	0.387
0	split_2	721	0.408
0	split_2	722	0.458
0	split_2	723	0.364
0	split_2	724	0.465
0	split_2	725	0.515
0	split_2	727	0.37
0	split_2	728	0.422
0	split_2	729	0.344
0	split_2	731	0.447
0	split_2	732	0.378
0	split_2	733	0.397
0	split_2	734	0.382
0	split_2	735	0.404
0	split_2	736	0.323
0	split_2	737	0.383
0	split_2	738	0.432
0	split_2	739	0.358
0	split_2	740	0.323
0	split_2	741	0.327
0	split_2	742	0.455
0	split_2	743	0.351
0	split_2	744	0.433
0	split_2	745	0.29
0	split_2	746	0.378
0	split_2	747	0.443
0	split_2	748	0.413
0	split_2	749	0.437
0	split_2	750	0.403
0	split_2	751	0.359
0	split_2	752	0.4
0	split_2	753	0.333
0	split_2	754	0.398
0	split_2	755	0.396
0	split_2	756	0.457
0	split_2	757	0.347
0	split_2	758	0.266
0	split_2	759	0.447
0	split_2	760	0.459
0	split_2	761	0.436
0	split_2	762	0.398
0	split_2	763	0.355
0	split_2	764	0.428
0	split_2	765	0.393
0	split_2	766	0.304
0	split_2	767	0.413
0	split_2	768	0.465
0	split_2	769	0.414
0	split_2	770	0.372
0	split_2	772	0.394
0	split_2	773	0.423
0	split_2	774	0.396
0	split_2	775	0.316
0	split_2	776	0.381
0	split_2	777	0.426
0	split_2	778	0.331
0	split_2	779	0.45
0	split_2	780	0.34
0	split_2	781	0.408
0	split_2	782	0.42
0	split_2	783	0.348
0	split_2	784	0.287
0	split_2	785	0.331
0	split_2	786	0.466
0	split_2	787	0.388
0	split_2	788	0.316
0	split_2	789	0.54
0	split_2	790	0.399
0	split_2	791	0.466
0	split_2	792	0.362
0	split_2	793	0.365
0	split_2	794	0.353
0	split_2	795	0.321
0	split_2	796	0.434
0	split_2	797	0.431
0	split_2	798	0.4
0	split_2	799	0.348
0	split_2	801	0.414
0	split_2	802	0.295
0	split_2	804	0.486
0	split_2	805	0.309
0	split_2	806	0.355
0	split_2	807	0.419
0	split_2	808	0.407
0	split_2	809	0.433
0	split_2	810	0.405
0	split_2	811	0.348
0	split_2	812	0.391
0	split_2	813	0.317
0	split_2	814	0.446
0	split_2	815	0.406
0	split_2	816	0.413
0	split_2	817	0.426
0	split_2	818	0.382
0	split_2	819	0.404
0	split_2	820	0.31
0	split_2	821	0.331
0	split_2	823	0.381
0	split_2	824	0.436
0	split_2	825	0.396
0	split_2	827	0.458
0	split_2	828	0.402
0	split_2	829	0.347
0	split_2	830	0.4
0	split_2	831	0.402
0	split_2	832	0.347
0	split_2	833	0.45
0	split_2	834	0.372
0	split_2	835	0.388
0	split_2	836	0.392
0	split_2	837	0.377
0	split_2	838	0.395
0	split_2	839	0.37
0	split_2	840	0.42
0	split_2	841	0.366
0	split_2	842	0.396
0	split_2	843	0.447
0	split_2	844	0.427
0	split_2	846	0.365
0	split_2	847	0.391
0	split_2	848	0.336
0	split_2	849	0.492
0	split_2	850	0.372
0	split_2	851	0.405
0	split_2	852	0.331
0	split_2	853	0.32
0	split_2	854	0.429
0	split_2	855	0.447
0	split_2	856	0.429
0	split_2	857	0.415
0	split_2	858	0.375
0	split_2	859	0.357
0	split_2	860	0.323
0	split_2	861	0.473
0	split_2	862	0.329
0	split_2	863	0.516
0	split_2	864	0.406
0	split_2	865	0.377
0	split_2	866	0.48
0	split_2	867	0.303
0	split_2	868	0.346
0	split_2	870	0.472
0	split_2	871	0.351
0	split_2	872	0.349
0	split_2	873	0.392
0	split_2	874	0.444
0	split_2	875	0.372
0	split_2	876	0.393
0	split_2	877	0.334
0	split_2	878	0.45
0	split_2	879	0.424
0	split_2	880	0.52
0	split_2	881	0.4
0	split_2	882	0.36
0	split_2	883	0.437
0	split_2	884	0.306
0	split_2	885	0.326
0	split_2	886	0.356
0	split_2	887	0.345
0	split_2	888	0.381
0	split_2	889	0.286
0	split_2	890	0.333
0	split_2	891	0.371
0	split_2	892	0.496
0	split_2	893	0.422
0	split_2	895	0.314
0	split_2	896	0.458
0	split_2	897	0.425
0	split_2	898	0.45
0	split_2	899	0.423
0	split_2	900	0.417
0	split_2	901	0.37
0	split_2	902	0.385
0	split_2	904	0.385
0	split_2	905	0.389
0	split_2	906	0.266
0	split_2	907	0.361
0	split_2	908	0.381
0	split_2	909	0.472
0	split_2	910	0.456
0	split_2	911	0.361
0	split_2	912	0.319
0	split_2	913	0.448
0	split_2	914	0.42
0	split_2	915	0.351
0	split_2	917	0.401
0	split_2	918	0.347
0	split_2	919	0.469
0	split_2	920	0.49
0	split_2	921	0.498
0	split_2	922	0.362
0	split_2	923	0.317
0	split_2	924	0.424
0	split_2	925	0.386
0	split_2	926	0.373
0	split_2	927	0.388
0	split_2	928	0.282
0	split_2	929	0.527
0	split_2	930	0.42
0	split_2	931	0.374
0	split_2	932	0.418
0	split_2	933	0.406
0	split_2	934	0.393
0	split_2	935	0.402
0	split_2	936	0.419
0	split_2	937	0.387
0	split_2	938	0.469
0	split_2	939	0.386
0	split_2	940	0.471
0	split_2	942	0.437
0	split_2	943	0.476
0	split_2	944	0.34
0	split_2	945	0.376
0	split_2	946	0.373
0	split_2	947	0.481
0	split_2	948	0.398
0	split_2	949	0.406
0	split_2	950	0.418
0	split_2	951	0.306
0	split_2	952	0.396
0	split_2	953	0.431
0	split_2	954	0.325
0	split_2	955	0.444
0	split_2	956	0.411
0	split_2	957	0.414
0	split_2	958	0.452
0	split_2	959	0.431
0	split_2	960	0.434
0	split_2	961	0.366
0	split_2	962	0.443
0	split_2	963	0.323
0	split_2	964	0.402
0	split_2	965	0.362
0	split_2	966	0.452
0	split_2	967	0.355
0	split_2	968	0.361
0	split_2	969	0.477
0	split_2	970	0.393
0	split_2	971	0.414
0	split_2	972	0.389
0	split_2	973	0.391
0	split_2	974	0.37
0	split_2	975	0.465
0	split_2	976	0.363
0	split_2	978	0.421
0	split_2	979	0.383
0	split_2	980	0.346
0	split_2	981	0.291
0	split_2	982	0.456
0	split_2	983	0.337
0	split_2	984	0.33
0	split_2	985	0.456
0	split_2	986	0.343
0	split_2	987	0.449
0	split_2	988	0.414
0	split_2	989	0.32
0	split_2	990	0.418
0	split_2	991	0.451
0	split_2	992	0.353
0	split_2	993	0.419
0	split_2	994	0.41
0	split_2	995	0.335
0	split_2	996	0.427
0	split_2	997	0.392
0	split_2	998	0.327
0	split_2	999	0.398
0	split_2	1000	0.396
1	split_1	1	0.397
1	split_1	2	0.396
1	split_1	3	0.378
1	split_1	4	0.342
1	split_1	5	0.351
1	split_1	6	0.374
1	split_1	7	0.399
1	split_1	8	0.386
1	split_1	9	0.337
1	split_1	10	0.452
1	split_1	11	0.419
1	split_1	12	0.409
1	split_1	13	0.365
1	split_1	14	0.433
1	split_1	15	0.314
1	split_1	16	0.438
1	split_1	17	0.385
1	split_1	18	0.429
1	split_1	19	0.478
1	split_1	20	0.394
1	split_1	21	0.418
1	split_1	22	0.391
1	split_1	23	0.508
1	split_1	24	0.393
1	split_1	25	0.5
1	split_1	26	0.37
1	split_1	27	0.403
1	split_1	28	0.436
1	split_1	29	0.445
1	split_1	30	0.457
1	split_1	31	0.391
1	split_1	32	0.369
1	split_1	33	0.418
1	split_1	34	0.284
1	split_1	36	0.468
1	split_1	37	0.375
1	split_1	38	0.323
1	split_1	39	0.441
1	split_1	40	0.384
1	split_1	41	0.392
1	split_1	42	0.412
1	split_1	43	0.434
1	split_1	44	0.392
1	split_1	45	0.343
1	split_1	46	0.35
1	split_1	47	0.308
1	split_1	48	0.394
1	split_1	49	0.403
1	split_1	50	0.368
1	split_1	51	0.386
1	split_1	52	0.321
1	split_1	53	0.325
1	split_1	54	0.442
1	split_1	55	0.438
1	split_1	56	0.333
1	split_1	57	0.363
1	split_1	58	0.307
1	split_1	59	0.474
1	split_1	60	0.374
1	split_1	61	0.391
1	split_1	62	0.331
1	split_1	63	0.417
1	split_1	64	0.285
1	split_1	65	0.415
1	split_1	66	0.419
1	split_1	67	0.412
1	split_1	68	0.303
1	split_1	69	0.381
1	split_1	70	0.388
1	split_1	71	0.449
1	split_1	72	0.428
1	split_1	73	0.539
1	split_1	75	0.232
1	split_1	76	0.364
[truncated: 7,626 more rows]

## Sheet: DwellTime_WSstd_ICC
n_cap	half	perm	ICC
0	split_1	1	0.376
0	split_1	2	0.383
0	split_1	3	0.282
0	split_1	4	0.344
0	split_1	5	0.303
0	split_1	6	0.287
0	split_1	7	0.351
0	split_1	8	0.34
0	split_1	9	0.265
0	split_1	10	0.332
0	split_1	11	0.394
0	split_1	12	0.348
0	split_1	13	0.266
0	split_1	14	0.347
0	split_1	15	0.377
0	split_1	16	0.478
0	split_1	17	0.362
0	split_1	18	0.317
0	split_1	19	0.372
0	split_1	20	0.375
0	split_1	21	0.356
0	split_1	22	0.324
0	split_1	23	0.326
0	split_1	24	0.348
0	split_1	25	0.308
0	split_1	26	0.354
0	split_1	27	0.305
0	split_1	28	0.397
0	split_1	29	0.349
0	split_1	30	0.357
0	split_1	31	0.283
0	split_1	32	0.302
0	split_1	33	0.367
0	split_1	34	0.258
0	split_1	36	0.398
0	split_1	37	0.258
0	split_1	38	0.28
0	split_1	39	0.271
0	split_1	40	0.246
0	split_1	41	0.357
0	split_1	42	0.292
0	split_1	43	0.326
0	split_1	44	0.354
0	split_1	45	0.366
0	split_1	46	0.334
0	split_1	47	0.346
0	split_1	48	0.265
0	split_1	49	0.363
0	split_1	50	0.384
0	split_1	51	0.366
0	split_1	52	0.395
0	split_1	53	0.333
0	split_1	54	0.313
0	split_1	55	0.483
0	split_1	56	0.325
0	split_1	57	0.295
0	split_1	58	0.255
0	split_1	59	0.413
0	split_1	60	0.322
0	split_1	61	0.323
0	split_1	62	0.283
0	split_1	63	0.28
0	split_1	64	0.306
0	split_1	65	0.406
0	split_1	66	0.295
0	split_1	67	0.362
0	split_1	68	0.302
0	split_1	69	0.304
0	split_1	70	0.328
0	split_1	71	0.378
0	split_1	72	0.333
0	split_1	73	0.399
0	split_1	75	0.172
0	split_1	76	0.331
0	split_1	77	0.416
0	split_1	78	0.294
0	split_1	79	0.264
0	split_1	80	0.384
0	split_1	81	0.332
0	split_1	82	0.287
0	split_1	83	0.366
0	split_1	84	0.328
0	split_1	85	0.398
0	split_1	86	0.362
0	split_1	87	0.39
0	split_1	89	0.368
0	split_1	90	0.344
0	split_1	91	0.394
0	split_1	92	0.329
0	split_1	93	0.336
0	split_1	94	0.374
0	split_1	95	0.402
0	split_1	96	0.369
0	split_1	97	0.31
0	split_1	98	0.362
0	split_1	99	0.302
0	split_1	100	0.415
0	split_1	101	0.364
0	split_1	102	0.279
0	split_1	103	0.359
0	split_1	104	0.267
0	split_1	105	0.354
0	split_1	106	0.435
0	split_1	107	0.298
0	split_1	108	0.386
0	split_1	109	0.297
0	split_1	110	0.297
0	split_1	111	0.322
0	split_1	112	0.326
0	split_1	113	0.401
0	split_1	114	0.327
0	split_1	115	0.367
0	split_1	116	0.352
0	split_1	117	0.265
0	split_1	118	0.241
0	split_1	119	0.303
0	split_1	120	0.306
0	split_1	121	0.328
0	split_1	122	0.315
0	split_1	123	0.436
0	split_1	124	0.289
0	split_1	125	0.362
0	split_1	126	0.395
0	split_1	127	0.358
0	split_1	128	0.314
0	split_1	129	0.348
0	split_1	130	0.303
0	split_1	131	0.267
0	split_1	132	0.337
0	split_1	133	0.364
0	split_1	134	0.382
0	split_1	135	0.356
0	split_1	136	0.278
0	split_1	137	0.263
0	split_1	138	0.321
0	split_1	139	0.424
0	split_1	140	0.405
0	split_1	141	0.437
0	split_1	142	0.344
0	split_1	143	0.314
0	split_1	144	0.352
0	split_1	145	0.318
0	split_1	146	0.274
0	split_1	148	0.312
0	split_1	150	0.299
0	split_1	151	0.379
0	split_1	152	0.323
0	split_1	153	0.313
0	split_1	154	0.346
0	split_1	155	0.35
0	split_1	156	0.277
0	split_1	157	0.268
0	split_1	158	0.352
0	split_1	159	0.248
0	split_1	160	0.208
0	split_1	161	0.334
0	split_1	162	0.234
0	split_1	163	0.378
0	split_1	164	0.34
0	split_1	165	0.343
0	split_1	166	0.349
0	split_1	167	0.321
0	split_1	168	0.351
0	split_1	169	0.327
0	split_1	170	0.388
0	split_1	171	0.281
0	split_1	172	0.367
0	split_1	173	0.31
0	split_1	174	0.223
0	split_1	175	0.399
0	split_1	176	0.319
0	split_1	177	0.361
0	split_1	178	0.372
0	split_1	179	0.304
0	split_1	180	0.378
0	split_1	181	0.328
0	split_1	182	0.327
0	split_1	183	0.366
0	split_1	184	0.272
0	split_1	185	0.211
0	split_1	187	0.316
0	split_1	188	0.319
0	split_1	189	0.269
0	split_1	190	0.382
0	split_1	191	0.314
0	split_1	192	0.34
0	split_1	193	0.346
0	split_1	194	0.387
0	split_1	195	0.371
0	split_1	196	0.274
0	split_1	197	0.406
0	split_1	198	0.327
0	split_1	199	0.278
0	split_1	200	0.307
0	split_1	201	0.356
0	split_1	202	0.241
0	split_1	203	0.406
0	split_1	204	0.44
0	split_1	205	0.282
0	split_1	206	0.306
0	split_1	207	0.265
0	split_1	208	0.36
0	split_1	209	0.395
0	split_1	210	0.361
0	split_1	211	0.351
0	split_1	212	0.343
0	split_1	213	0.373
0	split_1	214	0.387
0	split_1	215	0.285
0	split_1	216	0.303
0	split_1	217	0.304
0	split_1	218	0.366
0	split_1	219	0.283
0	split_1	220	0.329
0	split_1	221	0.325
0	split_1	222	0.346
0	split_1	223	0.434
0	split_1	224	0.358
0	split_1	225	0.353
0	split_1	226	0.328
0	split_1	227	0.327
0	split_1	228	0.313
0	split_1	229	0.36
0	split_1	230	0.294
0	split_1	231	0.338
0	split_1	232	0.287
0	split_1	233	0.318
0	split_1	235	0.326
0	split_1	236	0.31
0	split_1	237	0.222
0	split_1	238	0.42
0	split_1	239	0.263
0	split_1	240	0.326
0	split_1	241	0.268
0	split_1	242	0.301
0	split_1	243	0.434
0	split_1	244	0.311
0	split_1	245	0.292
0	split_1	246	0.302
0	split_1	247	0.359
0	split_1	248	0.312
0	split_1	249	0.317
0	split_1	250	0.287
0	split_1	251	0.249
0	split_1	252	0.335
0	split_1	253	0.366
0	split_1	254	0.438
0	split_1	255	0.312
0	split_1	256	0.286
0	split_1	257	0.283
0	split_1	258	0.312
0	split_1	259	0.449
0	split_1	260	0.315
0	split_1	261	0.296
0	split_1	262	0.351
0	split_1	263	0.394
0	split_1	264	0.323
0	split_1	265	0.331
0	split_1	266	0.4
0	split_1	267	0.301
0	split_1	268	0.33
0	split_1	269	0.29
0	split_1	270	0.414
0	split_1	271	0.379
0	split_1	272	0.205
0	split_1	273	0.318
0	split_1	274	0.294
0	split_1	275	0.308
0	split_1	276	0.308
0	split_1	277	0.263
0	split_1	278	0.352
0	split_1	279	0.221
0	split_1	280	0.303
0	split_1	281	0.266
0	split_1	283	0.361
0	split_1	284	0.289
0	split_1	285	0.334
0	split_1	286	0.316
0	split_1	287	0.362
0	split_1	288	0.357
0	split_1	289	0.347
0	split_1	291	0.34
0	split_1	292	0.35
0	split_1	293	0.385
0	split_1	294	0.295
0	split_1	295	0.304
0	split_1	296	0.388
0	split_1	297	0.359
0	split_1	298	0.334
0	split_1	299	0.275
0	split_1	300	0.346
0	split_1	301	0.422
0	split_1	302	0.342
0	split_1	303	0.484
0	split_1	304	0.446
0	split_1	305	0.406
0	split_1	306	0.329
0	split_1	307	0.273
0	split_1	308	0.331
0	split_1	309	0.342
0	split_1	310	0.345
0	split_1	311	0.287
0	split_1	312	0.323
0	split_1	313	0.337
0	split_1	314	0.326
0	split_1	315	0.283
0	split_1	316	0.307
0	split_1	317	0.286
0	split_1	318	0.33
0	split_1	319	0.357
0	split_1	320	0.37
0	split_1	321	0.331
0	split_1	323	0.422
0	split_1	324	0.355
0	split_1	325	0.392
0	split_1	326	0.363
0	split_1	327	0.363
0	split_1	328	0.382
0	split_1	329	0.398
0	split_1	330	0.358
0	split_1	331	0.431
0	split_1	332	0.362
0	split_1	333	0.309
0	split_1	334	0.367
0	split_1	335	0.333
0	split_1	336	0.276
0	split_1	337	0.365
0	split_1	338	0.35
0	split_1	339	0.263
0	split_1	340	0.272
0	split_1	341	0.311
0	split_1	342	0.32
0	split_1	343	0.331
0	split_1	344	0.35
0	split_1	345	0.37
0	split_1	346	0.436
0	split_1	347	0.41
0	split_1	348	0.308
0	split_1	349	0.411
0	split_1	350	0.291
0	split_1	351	0.353
0	split_1	352	0.286
0	split_1	353	0.361
0	split_1	354	0.334
0	split_1	355	0.321
0	split_1	356	0.293
0	split_1	357	0.304
0	split_1	358	0.434
0	split_1	359	0.35
0	split_1	360	0.492
0	split_1	361	0.371
0	split_1	362	0.297
0	split_1	363	0.335
0	split_1	364	0.315
0	split_1	365	0.291
0	split_1	366	0.338
0	split_1	367	0.324
0	split_1	368	0.387
0	split_1	369	0.252
0	split_1	371	0.376
0	split_1	372	0.196
0	split_1	373	0.316
0	split_1	374	0.309
0	split_1	375	0.316
0	split_1	376	0.474
0	split_1	377	0.37
0	split_1	378	0.481
0	split_1	379	0.396
0	split_1	380	0.396
0	split_1	381	0.388
0	split_1	382	0.295
0	split_1	383	0.328
0	split_1	384	0.33
0	split_1	385	0.356
0	split_1	386	0.342
0	split_1	387	0.418
0	split_1	388	0.35
0	split_1	389	0.515
0	split_1	390	0.415
0	split_1	392	0.354
0	split_1	393	0.387
0	split_1	394	0.278
0	split_1	395	0.283
0	split_1	396	0.309
0	split_1	397	0.36
0	split_1	398	0.368
0	split_1	399	0.351
0	split_1	400	0.325
0	split_1	401	0.266
0	split_1	402	0.317
0	split_1	403	0.368
0	split_1	404	0.345
0	split_1	405	0.345
0	split_1	406	0.369
0	split_1	407	0.326
0	split_1	408	0.313
0	split_1	409	0.39
0	split_1	411	0.331
0	split_1	412	0.499
0	split_1	413	0.26
0	split_1	414	0.362
0	split_1	415	0.433
0	split_1	417	0.397
0	split_1	418	0.333
0	split_1	419	0.303
0	split_1	420	0.397
0	split_1	421	0.344
0	split_1	422	0.328
0	split_1	423	0.243
0	split_1	424	0.395
0	split_1	425	0.412
0	split_1	426	0.458
0	split_1	427	0.305
0	split_1	428	0.356
0	split_1	429	0.307
0	split_1	430	0.384
0	split_1	431	0.325
0	split_1	432	0.373
0	split_1	433	0.295
0	split_1	434	0.306
0	split_1	435	0.277
0	split_1	436	0.351
0	split_1	437	0.355
0	split_1	438	0.362
0	split_1	439	0.268
0	split_1	440	0.342
0	split_1	441	0.316
0	split_1	442	0.38
0	split_1	443	0.346
0	split_1	444	0.306
0	split_1	445	0.436
0	split_1	446	0.371
0	split_1	447	0.356
0	split_1	448	0.364
0	split_1	449	0.3
0	split_1	450	0.356
0	split_1	451	0.348
0	split_1	452	0.348
0	split_1	453	0.43
0	split_1	454	0.338
0	split_1	455	0.22
0	split_1	456	0.393
0	split_1	457	0.287
0	split_1	458	0.37
0	split_1	459	0.306
0	split_1	460	0.309
0	split_1	461	0.361
0	split_1	462	0.331
0	split_1	463	0.379
0	split_1	464	0.365
0	split_1	465	0.328
0	split_1	466	0.358
0	split_1	467	0.237
0	split_1	468	0.336
0	split_1	469	0.42
0	split_1	470	0.382
0	split_1	471	0.417
0	split_1	472	0.423
0	split_1	473	0.332
0	split_1	474	0.335
0	split_1	475	0.313
0	split_1	476	0.361
0	split_1	477	0.371
0	split_1	478	0.226
0	split_1	479	0.345
0	split_1	480	0.341
0	split_1	481	0.28
0	split_1	482	0.381
0	split_1	483	0.341
0	split_1	484	0.346
0	split_1	485	0.247
0	split_1	486	0.362
0	split_1	487	0.347
0	split_1	488	0.274
0	split_1	489	0.378
0	split_1	490	0.339
0	split_1	491	0.317
0	split_1	492	0.354
0	split_1	493	0.245
0	split_1	494	0.32
0	split_1	495	0.378
0	split_1	496	0.294
0	split_1	497	0.294
0	split_1	498	0.312
0	split_1	499	0.446
0	split_1	500	0.327
0	split_1	501	0.289
0	split_1	502	0.407
0	split_1	503	0.419
0	split_1	504	0.289
0	split_1	505	0.32
0	split_1	506	0.302
0	split_1	507	0.24
0	split_1	508	0.321
0	split_1	509	0.408
0	split_1	510	0.341
0	split_1	511	0.314
0	split_1	512	0.35
0	split_1	513	0.341
0	split_1	514	0.337
0	split_1	515	0.372
0	split_1	517	0.451
0	split_1	518	0.298
0	split_1	519	0.322
0	split_1	520	0.325
0	split_1	521	0.306
0	split_1	522	0.324
0	split_1	523	0.303
0	split_1	524	0.372
0	split_1	525	0.341
0	split_1	526	0.39
0	split_1	527	0.306
0	split_1	528	0.378
0	split_1	529	0.31
0	split_1	530	0.293
0	split_1	531	0.344
0	split_1	532	0.316
0	split_1	533	0.422
0	split_1	534	0.291
0	split_1	535	0.437
0	split_1	536	0.393
0	split_1	537	0.312
0	split_1	538	0.379
0	split_1	539	0.411
0	split_1	540	0.292
0	split_1	541	0.323
0	split_1	542	0.314
0	split_1	543	0.336
0	split_1	544	0.326
0	split_1	545	0.383
0	split_1	546	0.283
0	split_1	547	0.307
0	split_1	548	0.384
0	split_1	549	0.398
0	split_1	550	0.226
0	split_1	551	0.317
0	split_1	552	0.362
0	split_1	553	0.277
0	split_1	554	0.388
0	split_1	555	0.451
0	split_1	556	0.353
0	split_1	557	0.404
0	split_1	558	0.447
0	split_1	559	0.333
0	split_1	560	0.288
0	split_1	561	0.367
0	split_1	562	0.295
0	split_1	563	0.284
0	split_1	564	0.316
0	split_1	565	0.409
0	split_1	566	0.356
0	split_1	567	0.43
0	split_1	568	0.323
0	split_1	569	0.312
0	split_1	570	0.311
0	split_1	571	0.274
0	split_1	572	0.37
0	split_1	573	0.296
0	split_1	574	0.341
0	split_1	575	0.276
0	split_1	576	0.321
0	split_1	577	0.288
0	split_1	578	0.281
0	split_1	579	0.368
0	split_1	580	0.378
0	split_1	581	0.348
0	split_1	582	0.331
0	split_1	583	0.344
0	split_1	585	0.358
0	split_1	586	0.37
0	split_1	587	0.398
0	split_1	588	0.295
0	split_1	589	0.328
0	split_1	590	0.282
0	split_1	591	0.31
0	split_1	592	0.289
0	split_1	593	0.301
0	split_1	594	0.23
0	split_1	595	0.27
0	split_1	596	0.311
0	split_1	597	0.31
0	split_1	598	0.341
0	split_1	599	0.288
0	split_1	600	0.398
0	split_1	601	0.262
0	split_1	602	0.308
0	split_1	603	0.301
0	split_1	604	0.275
0	split_1	605	0.385
0	split_1	607	0.317
0	split_1	608	0.316
0	split_1	609	0.379
0	split_1	610	0.404
0	split_1	611	0.356
0	split_1	612	0.227
0	split_1	613	0.404
0	split_1	614	0.363
0	split_1	615	0.227
0	split_1	616	0.271
0	split_1	617	0.277
0	split_1	618	0.361
0	split_1	619	0.313
0	split_1	620	0.436
0	split_1	621	0.379
0	split_1	622	0.262
0	split_1	623	0.334
0	split_1	624	0.273
0	split_1	625	0.351
0	split_1	626	0.337
0	split_1	627	0.298
0	split_1	628	0.316
0	split_1	629	0.327
0	split_1	630	0.394
0	split_1	631	0.299
0	split_1	632	0.352
0	split_1	634	0.321
0	split_1	635	0.364
0	split_1	636	0.348
0	split_1	637	0.376
0	split_1	638	0.315
0	split_1	639	0.31
0	split_1	640	0.38
0	split_1	641	0.334
0	split_1	642	0.383
0	split_1	643	0.252
0	split_1	644	0.339
0	split_1	645	0.264
0	split_1	646	0.337
0	split_1	647	0.35
0	split_1	648	0.34
0	split_1	649	0.337
0	split_1	650	0.343
0	split_1	651	0.301
0	split_1	652	0.325
0	split_1	653	0.331
0	split_1	654	0.379
0	split_1	655	0.354
0	split_1	656	0.253
0	split_1	657	0.273
0	split_1	658	0.359
0	split_1	659	0.441
0	split_1	660	0.38
0	split_1	661	0.301
0	split_1	662	0.422
0	split_1	663	0.329
0	split_1	664	0.307
0	split_1	665	0.404
0	split_1	666	0.382
0	split_1	667	0.328
0	split_1	668	0.335
0	split_1	669	0.377
0	split_1	670	0.348
0	split_1	671	0.301
0	split_1	672	0.396
0	split_1	673	0.332
0	split_1	674	0.406
0	split_1	675	0.409
0	split_1	676	0.366
0	split_1	677	0.306
0	split_1	678	0.469
0	split_1	679	0.312
0	split_1	680	0.346
0	split_1	681	0.357
0	split_1	682	0.33
0	split_1	683	0.268
0	split_1	684	0.308
0	split_1	685	0.333
0	split_1	686	0.264
0	split_1	687	0.381
0	split_1	688	0.319
0	split_1	689	0.349
0	split_1	690	0.401
0	split_1	691	0.379
0	split_1	692	0.296
0	split_1	693	0.311
0	split_1	694	0.359
0	split_1	695	0.359
0	split_1	696	0.396
0	split_1	697	0.339
0	split_1	698	0.318
0	split_1	699	0.379
0	split_1	700	0.331
0	split_1	701	0.321
0	split_1	702	0.27
0	split_1	703	0.353
0	split_1	704	0.319
0	split_1	705	0.381
0	split_1	706	0.312
0	split_1	707	0.362
0	split_1	708	0.365
0	split_1	709	0.404
0	split_1	710	0.299
0	split_1	711	0.388
0	split_1	712	0.379
0	split_1	713	0.343
0	split_1	714	0.254
0	split_1	715	0.244
0	split_1	716	0.266
0	split_1	717	0.257
0	split_1	718	0.438
0	split_1	719	0.327
0	split_1	720	0.333
0	split_1	721	0.346
0	split_1	722	0.315
0	split_1	723	0.401
0	split_1	724	0.344
0	split_1	725	0.501
0	split_1	726	0.392
0	split_1	727	0.365
0	split_1	728	0.299
0	split_1	729	0.434
0	split_1	730	0.283
0	split_1	731	0.424
0	split_1	732	0.303
0	split_1	733	0.274
0	split_1	734	0.281
0	split_1	735	0.266
0	split_1	736	0.438
0	split_1	737	0.35
0	split_1	738	0.401
0	split_1	739	0.338
0	split_1	740	0.336
0	split_1	741	0.32
0	split_1	742	0.3
0	split_1	743	0.403
0	split_1	744	0.314
0	split_1	745	0.362
0	split_1	746	0.338
0	split_1	747	0.36
0	split_1	748	0.303
0	split_1	749	0.404
0	split_1	751	0.421
0	split_1	752	0.33
0	split_1	753	0.343
0	split_1	754	0.299
0	split_1	755	0.44
0	split_1	756	0.338
0	split_1	757	0.438
0	split_1	758	0.358
0	split_1	759	0.291
0	split_1	760	0.279
0	split_1	761	0.315
0	split_1	762	0.381
0	split_1	763	0.388
0	split_1	764	0.283
0	split_1	765	0.297
0	split_1	767	0.306
0	split_1	768	0.217
0	split_1	769	0.314
0	split_1	770	0.378
0	split_1	771	0.391
0	split_1	772	0.35
0	split_1	773	0.365
0	split_1	774	0.361
0	split_1	775	0.381
0	split_1	776	0.369
0	split_1	777	0.328
0	split_1	778	0.348
0	split_1	779	0.272
0	split_1	780	0.436
0	split_1	781	0.285
0	split_1	782	0.33
0	split_1	783	0.358
0	split_1	784	0.335
0	split_1	785	0.278
0	split_1	786	0.254
0	split_1	787	0.354
0	split_1	788	0.412
0	split_1	789	0.255
0	split_1	790	0.317
0	split_1	791	0.276
0	split_1	792	0.301
0	split_1	793	0.336
0	split_1	794	0.395
0	split_1	795	0.372
0	split_1	796	0.456
0	split_1	797	0.265
0	split_1	798	0.319
0	split_1	799	0.376
0	split_1	800	0.37
0	split_1	801	0.405
0	split_1	802	0.35
0	split_1	803	0.366
0	split_1	804	0.253
0	split_1	805	0.364
0	split_1	807	0.328
0	split_1	808	0.302
0	split_1	809	0.385
0	split_1	810	0.336
0	split_1	811	0.321
0	split_1	812	0.373
0	split_1	813	0.412
0	split_1	814	0.402
0	split_1	815	0.29
0	split_1	816	0.315
0	split_1	817	0.355
0	split_1	818	0.294
0	split_1	819	0.298
0	split_1	820	0.419
0	split_1	821	0.383
0	split_1	822	0.271
0	split_1	823	0.361
0	split_1	825	0.368
0	split_1	826	0.399
0	split_1	827	0.382
0	split_1	828	0.323
0	split_1	829	0.421
0	split_1	830	0.396
0	split_1	831	0.311
0	split_1	832	0.353
0	split_1	833	0.287
0	split_1	834	0.381
0	split_1	835	0.426
0	split_1	836	0.324
0	split_1	838	0.312
0	split_1	839	0.39
0	split_1	840	0.383
0	split_1	841	0.405
0	split_1	842	0.25
0	split_1	843	0.252
0	split_1	844	0.311
0	split_1	845	0.248
0	split_1	846	0.375
0	split_1	847	0.384
0	split_1	848	0.309
0	split_1	849	0.328
0	split_1	850	0.362
0	split_1	851	0.379
0	split_1	852	0.386
0	split_1	853	0.38
0	split_1	854	0.411
0	split_1	855	0.298
0	split_1	856	0.352
0	split_1	857	0.269
0	split_1	858	0.386
0	split_1	859	0.381
0	split_1	860	0.52
0	split_1	861	0.268
0	split_1	862	0.411
0	split_1	863	0.332
0	split_1	864	0.324
0	split_1	865	0.356
0	split_1	866	0.319
0	split_1	867	0.4
0	split_1	868	0.407
0	split_1	869	0.315
0	split_1	870	0.268
0	split_1	871	0.4
0	split_1	872	0.371
0	split_1	873	0.36
0	split_1	874	0.313
0	split_1	875	0.355
0	split_1	876	0.372
0	split_1	877	0.288
0	split_1	878	0.315
0	split_1	879	0.347
0	split_1	880	0.346
0	split_1	881	0.334
0	split_1	882	0.373
0	split_1	883	0.224
0	split_1	884	0.344
0	split_1	885	0.358
0	split_1	886	0.424
0	split_1	887	0.359
0	split_1	888	0.385
0	split_1	889	0.235
0	split_1	890	0.347
0	split_1	892	0.365
0	split_1	893	0.307
0	split_1	894	0.31
0	split_1	895	0.278
0	split_1	896	0.302
0	split_1	897	0.317
0	split_1	898	0.428
0	split_1	899	0.41
0	split_1	900	0.326
0	split_1	901	0.304
0	split_1	902	0.328
0	split_1	903	0.351
0	split_1	904	0.403
0	split_1	905	0.313
0	split_1	906	0.394
0	split_1	907	0.375
0	split_1	908	0.415
0	split_1	909	0.421
0	split_1	910	0.27
0	split_1	911	0.338
0	split_1	912	0.405
0	split_1	913	0.374
0	split_1	914	0.309
0	split_1	915	0.414
0	split_1	916	0.324
0	split_1	917	0.342
0	split_1	918	0.322
0	split_1	919	0.301
0	split_1	920	0.359
0	split_1	921	0.262
0	split_1	922	0.352
0	split_1	923	0.344
0	split_1	924	0.327
0	split_1	925	0.393
0	split_1	926	0.341
0	split_1	927	0.407
0	split_1	929	0.26
0	split_1	930	0.337
0	split_1	931	0.315
0	split_1	933	0.277
0	split_1	934	0.392
0	split_1	935	0.344
0	split_1	936	0.337
0	split_1	937	0.35
0	split_1	938	0.375
0	split_1	939	0.287
0	split_1	940	0.371
0	split_1	941	0.401
0	split_1	942	0.367
0	split_1	943	0.277
0	split_1	944	0.307
0	split_1	945	0.259
0	split_1	946	0.339
0	split_1	947	0.242
0	split_1	948	0.329
0	split_1	949	0.362
0	split_1	950	0.372
0	split_1	951	0.355
0	split_1	952	0.385
0	split_1	953	0.376
0	split_1	954	0.399
0	split_1	955	0.342
0	split_1	956	0.286
0	split_1	957	0.302
0	split_1	958	0.282
0	split_1	959	0.349
0	split_1	960	0.303
0	split_1	961	0.278
0	split_1	962	0.326
0	split_1	963	0.346
0	split_1	964	0.286
0	split_1	965	0.366
0	split_1	966	0.3
0	split_1	968	0.337
0	split_1	969	0.286
0	split_1	970	0.348
0	split_1	971	0.24
0	split_1	972	0.306
0	split_1	973	0.407
0	split_1	974	0.347
0	split_1	975	0.275
0	split_1	976	0.297
0	split_1	977	0.32
0	split_1	978	0.329
0	split_1	979	0.375
0	split_1	980	0.348
0	split_1	981	0.32
0	split_1	982	0.392
0	split_1	983	0.405
0	split_1	984	0.384
0	split_1	985	0.415
0	split_1	986	0.354
0	split_1	987	0.239
0	split_1	988	0.283
0	split_1	989	0.378
0	split_1	990	0.249
0	split_1	991	0.328
0	split_1	992	0.474
0	split_1	993	0.388
0	split_1	994	0.32
0	split_1	995	0.377
0	split_1	996	0.353
0	split_1	997	0.396
0	split_1	998	0.376
0	split_1	999	0.374
0	split_1	1000	0.36
0	split_2	1	0.264
0	split_2	2	0.322
0	split_2	4	0.373
0	split_2	5	0.41
0	split_2	6	0.349
0	split_2	7	0.34
0	split_2	8	0.349
0	split_2	9	0.374
0	split_2	10	0.348
0	split_2	11	0.293
0	split_2	12	0.274
0	split_2	13	0.291
0	split_2	14	0.295
0	split_2	15	0.349
0	split_2	16	0.303
0	split_2	17	0.291
0	split_2	18	0.367
0	split_2	19	0.234
0	split_2	20	0.392
0	split_2	21	0.294
0	split_2	22	0.35
0	split_2	23	0.362
0	split_2	24	0.279
0	split_2	25	0.337
0	split_2	26	0.395
0	split_2	27	0.341
0	split_2	28	0.22
0	split_2	29	0.307
0	split_2	30	0.266
0	split_2	31	0.342
0	split_2	32	0.324
0	split_2	33	0.32
0	split_2	34	0.431
0	split_2	35	0.339
0	split_2	36	0.268
0	split_2	37	0.319
0	split_2	38	0.427
0	split_2	39	0.344
0	split_2	40	0.409
0	split_2	41	0.418
0	split_2	42	0.368
0	split_2	43	0.363
0	split_2	44	0.334
0	split_2	45	0.323
0	split_2	46	0.386
0	split_2	47	0.32
0	split_2	48	0.3
0	split_2	49	0.359
0	split_2	50	0.269
0	split_2	51	0.264
0	split_2	52	0.381
0	split_2	53	0.334
0	split_2	54	0.282
0	split_2	55	0.298
0	split_2	56	0.39
0	split_2	57	0.31
0	split_2	58	0.377
0	split_2	59	0.329
0	split_2	61	0.311
0	split_2	62	0.413
0	split_2	63	0.318
0	split_2	64	0.465
0	split_2	65	0.299
0	split_2	66	0.378
0	split_2	67	0.324
0	split_2	68	0.39
0	split_2	70	0.302
0	split_2	71	0.359
0	split_2	72	0.246
0	split_2	73	0.376
0	split_2	74	0.275
0	split_2	75	0.496
0	split_2	76	0.264
0	split_2	77	0.368
0	split_2	78	0.384
0	split_2	79	0.456
0	split_2	80	0.352
0	split_2	81	0.464
0	split_2	82	0.227
0	split_2	83	0.262
0	split_2	84	0.372
0	split_2	85	0.278
0	split_2	86	0.489
0	split_2	87	0.309
0	split_2	88	0.327
0	split_2	89	0.286
0	split_2	90	0.332
0	split_2	91	0.321
0	split_2	92	0.363
0	split_2	93	0.338
0	split_2	94	0.317
0	split_2	95	0.272
0	split_2	96	0.408
0	split_2	97	0.401
0	split_2	98	0.275
0	split_2	99	0.341
0	split_2	100	0.316
0	split_2	101	0.312
0	split_2	102	0.32
0	split_2	103	0.304
0	split_2	105	0.3
0	split_2	106	0.178
0	split_2	107	0.379
0	split_2	108	0.275
0	split_2	109	0.316
0	split_2	110	0.339
0	split_2	111	0.356
0	split_2	112	0.363
0	split_2	113	0.28
0	split_2	114	0.357
0	split_2	115	0.295
0	split_2	116	0.326
0	split_2	117	0.369
0	split_2	118	0.427
0	split_2	119	0.355
0	split_2	120	0.341
0	split_2	121	0.314
0	split_2	123	0.279
0	split_2	125	0.295
0	split_2	126	0.327
0	split_2	127	0.322
0	split_2	128	0.409
0	split_2	129	0.325
0	split_2	130	0.337
0	split_2	131	0.436
0	split_2	132	0.307
0	split_2	133	0.33
0	split_2	134	0.338
0	split_2	135	0.253
0	split_2	136	0.334
0	split_2	137	0.347
0	split_2	138	0.261
0	split_2	139	0.298
0	split_2	140	0.37
0	split_2	141	0.34
0	split_2	142	0.347
0	split_2	143	0.364
0	split_2	144	0.401
0	split_2	145	0.275
0	split_2	146	0.367
0	split_2	147	0.296
0	split_2	148	0.403
0	split_2	149	0.338
0	split_2	150	0.374
0	split_2	151	0.234
0	split_2	152	0.328
0	split_2	153	0.341
0	split_2	154	0.215
0	split_2	155	0.214
0	split_2	156	0.326
0	split_2	157	0.365
0	split_2	158	0.31
0	split_2	159	0.331
0	split_2	160	0.422
0	split_2	161	0.325
0	split_2	163	0.32
0	split_2	165	0.38
0	split_2	166	0.334
0	split_2	167	0.338
0	split_2	168	0.373
0	split_2	169	0.356
0	split_2	170	0.356
0	split_2	171	0.344
0	split_2	172	0.398
0	split_2	173	0.199
0	split_2	174	0.425
0	split_2	175	0.422
0	split_2	176	0.328
0	split_2	178	0.291
0	split_2	179	0.324
0	split_2	180	0.293
0	split_2	181	0.355
0	split_2	182	0.382
0	split_2	183	0.256
0	split_2	184	0.385
0	split_2	185	0.395
0	split_2	186	0.421
0	split_2	187	0.305
0	split_2	188	0.343
0	split_2	189	0.404
0	split_2	190	0.281
0	split_2	191	0.378
0	split_2	192	0.385
0	split_2	193	0.368
0	split_2	194	0.355
0	split_2	195	0.246
0	split_2	196	0.36
0	split_2	197	0.3
0	split_2	198	0.361
0	split_2	199	0.362
0	split_2	200	0.333
0	split_2	201	0.441
0	split_2	202	0.366
0	split_2	203	0.343
0	split_2	204	0.33
0	split_2	205	0.378
0	split_2	206	0.455
0	split_2	207	0.355
0	split_2	208	0.368
0	split_2	209	0.317
0	split_2	210	0.284
0	split_2	211	0.504
0	split_2	212	0.259
0	split_2	213	0.352
0	split_2	214	0.284
0	split_2	215	0.404
0	split_2	216	0.325
0	split_2	217	0.383
0	split_2	218	0.357
0	split_2	219	0.347
0	split_2	220	0.441
0	split_2	221	0.323
0	split_2	222	0.326
0	split_2	223	0.343
0	split_2	224	0.307
0	split_2	225	0.301
0	split_2	226	0.289
0	split_2	227	0.391
0	split_2	228	0.336
0	split_2	229	0.27
0	split_2	230	0.312
0	split_2	231	0.285
0	split_2	232	0.307
0	split_2	233	0.284
0	split_2	234	0.323
0	split_2	235	0.263
0	split_2	236	0.382
0	split_2	237	0.434
0	split_2	238	0.333
0	split_2	239	0.363
0	split_2	240	0.335
0	split_2	241	0.381
0	split_2	242	0.384
0	split_2	243	0.272
0	split_2	244	0.358
0	split_2	245	0.326
0	split_2	246	0.319
0	split_2	247	0.29
0	split_2	248	0.382
0	split_2	249	0.369
0	split_2	250	0.397
0	split_2	251	0.448
0	split_2	252	0.406
0	split_2	253	0.273
0	split_2	254	0.376
0	split_2	255	0.349
0	split_2	256	0.361
0	split_2	258	0.362
0	split_2	259	0.205
0	split_2	260	0.436
0	split_2	261	0.357
0	split_2	262	0.294
0	split_2	263	0.373
0	split_2	264	0.354
0	split_2	265	0.333
0	split_2	266	0.297
0	split_2	267	0.422
0	split_2	268	0.378
0	split_2	269	0.403
0	split_2	270	0.254
0	split_2	271	0.323
0	split_2	272	0.402
0	split_2	273	0.316
0	split_2	274	0.257
0	split_2	275	0.359
0	split_2	276	0.286
0	split_2	277	0.29
0	split_2	278	0.376
0	split_2	279	0.368
0	split_2	280	0.371
0	split_2	281	0.351
0	split_2	282	0.281
0	split_2	283	0.404
0	split_2	285	0.329
0	split_2	286	0.309
0	split_2	287	0.279
0	split_2	288	0.4
0	split_2	289	0.355
0	split_2	290	0.383
0	split_2	291	0.352
0	split_2	292	0.307
0	split_2	293	0.402
0	split_2	294	0.347
0	split_2	295	0.271
0	split_2	296	0.235
0	split_2	297	0.41
0	split_2	298	0.337
0	split_2	299	0.352
0	split_2	300	0.339
0	split_2	301	0.266
0	split_2	302	0.354
0	split_2	303	0.289
0	split_2	304	0.214
0	split_2	305	0.218
0	split_2	306	0.302
0	split_2	307	0.294
0	split_2	308	0.359
0	split_2	309	0.359
0	split_2	310	0.305
0	split_2	311	0.332
0	split_2	312	0.307
0	split_2	313	0.344
0	split_2	314	0.294
0	split_2	315	0.393
0	split_2	317	0.315
0	split_2	318	0.377
0	split_2	319	0.356
0	split_2	320	0.304
0	split_2	321	0.33
0	split_2	322	0.352
0	split_2	323	0.327
0	split_2	324	0.334
0	split_2	325	0.333
0	split_2	326	0.345
0	split_2	327	0.332
0	split_2	328	0.307
0	split_2	329	0.317
0	split_2	330	0.34
0	split_2	331	0.285
0	split_2	332	0.261
0	split_2	333	0.403
0	split_2	334	0.344
0	split_2	335	0.276
0	split_2	336	0.315
0	split_2	337	0.322
0	split_2	338	0.344
0	split_2	339	0.308
0	split_2	341	0.259
0	split_2	342	0.321
0	split_2	343	0.279
0	split_2	344	0.346
0	split_2	345	0.33
0	split_2	346	0.234
0	split_2	347	0.241
0	split_2	348	0.339
0	split_2	349	0.291
0	split_2	350	0.377
0	split_2	351	0.337
0	split_2	352	0.385
0	split_2	353	0.257
0	split_2	354	0.296
0	split_2	355	0.307
0	split_2	356	0.342
0	split_2	357	0.353
0	split_2	358	0.281
0	split_2	359	0.36
0	split_2	360	0.406
0	split_2	361	0.358
0	split_2	362	0.353
0	split_2	363	0.345
0	split_2	364	0.364
0	split_2	365	0.329
0	split_2	366	0.328
0	split_2	367	0.351
0	split_2	368	0.41
0	split_2	369	0.358
0	split_2	370	0.368
0	split_2	371	0.321
0	split_2	372	0.371
0	split_2	373	0.324
0	split_2	374	0.419
0	split_2	375	0.346
0	split_2	376	0.433
0	split_2	377	0.351
0	split_2	378	0.367
0	split_2	379	0.373
0	split_2	381	0.326
0	split_2	383	0.333
0	split_2	384	0.325
0	split_2	385	0.29
0	split_2	386	0.313
0	split_2	387	0.237
0	split_2	388	0.364
0	split_2	389	0.302
0	split_2	390	0.29
0	split_2	391	0.337
0	split_2	392	0.35
0	split_2	393	0.302
0	split_2	394	0.302
0	split_2	395	0.455
0	split_2	396	0.333
0	split_2	397	0.365
0	split_2	398	0.26
0	split_2	399	0.384
0	split_2	400	0.336
0	split_2	401	0.369
0	split_2	402	0.318
0	split_2	403	0.347
0	split_2	404	0.3
0	split_2	405	0.319
0	split_2	406	0.414
0	split_2	408	0.297
0	split_2	409	0.309
0	split_2	410	0.361
0	split_2	412	0.166
0	split_2	413	0.387
0	split_2	414	0.262
0	split_2	415	0.389
0	split_2	416	0.356
0	split_2	417	0.323
0	split_2	418	0.224
0	split_2	419	0.337
0	split_2	420	0.443
0	split_2	421	0.336
0	split_2	422	0.338
0	split_2	423	0.38
0	split_2	424	0.252
0	split_2	425	0.351
0	split_2	426	0.367
0	split_2	427	0.331
0	split_2	428	0.317
0	split_2	429	0.331
0	split_2	430	0.376
0	split_2	431	0.298
0	split_2	432	0.216
0	split_2	433	0.391
0	split_2	434	0.221
0	split_2	435	0.379
0	split_2	436	0.307
0	split_2	437	0.28
0	split_2	438	0.305
0	split_2	439	0.519
0	split_2	440	0.312
0	split_2	441	0.297
0	split_2	442	0.366
0	split_2	443	0.416
0	split_2	444	0.346
0	split_2	445	0.389
0	split_2	446	0.365
0	split_2	447	0.394
0	split_2	448	0.307
0	split_2	449	0.429
0	split_2	450	0.333
0	split_2	451	0.364
0	split_2	452	0.269
0	split_2	453	0.379
0	split_2	454	0.486
0	split_2	455	0.386
0	split_2	456	0.341
0	split_2	457	0.348
0	split_2	458	0.314
0	split_2	459	0.26
0	split_2	460	0.363
0	split_2	461	0.245
0	split_2	465	0.262
0	split_2	466	0.363
0	split_2	467	0.402
0	split_2	468	0.364
0	split_2	469	0.384
0	split_2	470	0.292
0	split_2	471	0.241
0	split_2	472	0.356
0	split_2	473	0.315
0	split_2	474	0.354
0	split_2	475	0.301
0	split_2	476	0.309
0	split_2	477	0.333
0	split_2	478	0.407
0	split_2	479	0.353
0	split_2	481	0.254
0	split_2	482	0.245
0	split_2	484	0.346
0	split_2	485	0.397
0	split_2	486	0.287
0	split_2	487	0.302
0	split_2	488	0.385
0	split_2	489	0.347
0	split_2	490	0.375
0	split_2	491	0.405
0	split_2	492	0.422
0	split_2	493	0.338
0	split_2	494	0.396
0	split_2	495	0.42
0	split_2	496	0.359
0	split_2	497	0.416
0	split_2	498	0.346
0	split_2	499	0.358
0	split_2	500	0.484
0	split_2	501	0.333
0	split_2	502	0.251
0	split_2	503	0.366
0	split_2	504	0.313
0	split_2	505	0.379
0	split_2	506	0.331
0	split_2	507	0.37
0	split_2	508	0.263
0	split_2	509	0.235
0	split_2	510	0.288
0	split_2	511	0.286
0	split_2	512	0.447
0	split_2	513	0.365
0	split_2	514	0.347
0	split_2	515	0.367
0	split_2	516	0.371
0	split_2	517	0.201
0	split_2	518	0.336
0	split_2	519	0.391
0	split_2	520	0.361
0	split_2	521	0.424
0	split_2	522	0.394
0	split_2	523	0.299
0	split_2	524	0.308
0	split_2	525	0.334
0	split_2	526	0.226
0	split_2	527	0.375
0	split_2	528	0.274
0	split_2	529	0.358
0	split_2	530	0.339
0	split_2	532	0.375
0	split_2	533	0.237
0	split_2	534	0.38
0	split_2	535	0.307
0	split_2	536	0.382
0	split_2	537	0.345
0	split_2	538	0.562
0	split_2	540	0.3
0	split_2	541	0.372
0	split_2	542	0.266
0	split_2	543	0.346
0	split_2	544	0.38
0	split_2	545	0.295
0	split_2	546	0.408
0	split_2	547	0.319
0	split_2	548	0.274
0	split_2	549	0.436
0	split_2	550	0.44
0	split_2	551	0.33
0	split_2	552	0.291
0	split_2	553	0.299
0	split_2	554	0.291
0	split_2	555	0.207
0	split_2	556	0.413
0	split_2	558	0.263
0	split_2	559	0.316
0	split_2	560	0.349
0	split_2	561	0.344
0	split_2	562	0.378
0	split_2	563	0.389
0	split_2	564	0.404
0	split_2	565	0.355
0	split_2	566	0.257
0	split_2	567	0.193
0	split_2	568	0.251
0	split_2	569	0.397
0	split_2	570	0.303
0	split_2	571	0.456
0	split_2	572	0.275
0	split_2	573	0.401
0	split_2	574	0.334
0	split_2	575	0.345
0	split_2	576	0.288
0	split_2	577	0.279
0	split_2	578	0.404
0	split_2	579	0.324
0	split_2	580	0.329
0	split_2	581	0.354
0	split_2	582	0.344
0	split_2	583	0.315
0	split_2	584	0.334
0	split_2	585	0.31
0	split_2	586	0.331
0	split_2	587	0.282
0	split_2	588	0.341
0	split_2	589	0.365
0	split_2	590	0.46
0	split_2	591	0.37
0	split_2	592	0.325
0	split_2	593	0.326
0	split_2	594	0.437
0	split_2	595	0.487
0	split_2	596	0.293
0	split_2	597	0.359
0	split_2	598	0.287
0	split_2	599	0.298
0	split_2	600	0.352
0	split_2	601	0.416
0	split_2	602	0.392
0	split_2	603	0.382
0	split_2	604	0.298
0	split_2	606	0.374
0	split_2	607	0.285
0	split_2	608	0.369
0	split_2	609	0.39
0	split_2	610	0.216
0	split_2	611	0.338
0	split_2	612	0.368
0	split_2	613	0.234
0	split_2	614	0.438
0	split_2	615	0.423
0	split_2	616	0.338
0	split_2	617	0.367
0	split_2	618	0.386
0	split_2	620	0.345
0	split_2	622	0.345
0	split_2	623	0.333
0	split_2	624	0.361
0	split_2	625	0.29
0	split_2	626	0.36
0	split_2	627	0.305
0	split_2	628	0.381
0	split_2	629	0.343
0	split_2	630	0.375
0	split_2	631	0.368
0	split_2	632	0.29
0	split_2	633	0.323
0	split_2	634	0.247
0	split_2	635	0.273
0	split_2	636	0.343
0	split_2	637	0.373
0	split_2	639	0.355
0	split_2	640	0.271
0	split_2	641	0.295
0	split_2	642	0.272
0	split_2	643	0.363
0	split_2	644	0.415
0	split_2	645	0.377
0	split_2	646	0.34
0	split_2	647	0.272
0	split_2	649	0.341
0	split_2	650	0.26
0	split_2	651	0.323
0	split_2	652	0.433
0	split_2	653	0.262
0	split_2	654	0.291
0	split_2	655	0.348
0	split_2	656	0.41
0	split_2	657	0.356
0	split_2	658	0.379
0	split_2	659	0.284
0	split_2	660	0.456
0	split_2	663	0.418
0	split_2	664	0.263
0	split_2	666	0.236
0	split_2	667	0.405
0	split_2	668	0.428
0	split_2	669	0.336
0	split_2	671	0.384
0	split_2	672	0.222
0	split_2	673	0.315
0	split_2	674	0.278
0	split_2	675	0.329
0	split_2	676	0.451
0	split_2	677	0.373
0	split_2	678	0.287
0	split_2	679	0.312
0	split_2	680	0.318
0	split_2	681	0.295
0	split_2	682	0.399
0	split_2	683	0.359
0	split_2	684	0.364
0	split_2	685	0.378
0	split_2	686	0.329
0	split_2	687	0.338
0	split_2	688	0.304
0	split_2	689	0.299
0	split_2	690	0.281
0	split_2	691	0.36
0	split_2	692	0.368
0	split_2	693	0.321
0	split_2	694	0.306
0	split_2	695	0.369
0	split_2	696	0.34
0	split_2	697	0.31
0	split_2	698	0.315
0	split_2	699	0.307
0	split_2	700	0.4
0	split_2	701	0.347
0	split_2	702	0.37
0	split_2	703	0.293
0	split_2	704	0.34
0	split_2	705	0.283
0	split_2	706	0.422
0	split_2	707	0.235
0	split_2	708	0.436
0	split_2	709	0.287
0	split_2	710	0.373
0	split_2	711	0.348
0	split_2	712	0.386
0	split_2	713	0.229
0	split_2	714	0.422
0	split_2	715	0.4
0	split_2	716	0.434
0	split_2	717	0.387
0	split_2	718	0.229
0	split_2	719	0.229
0	split_2	720	0.33
0	split_2	721	0.291
0	split_2	722	0.328
0	split_2	723	0.334
0	split_2	724	0.325
0	split_2	725	0.428
0	split_2	727	0.387
0	split_2	728	0.336
0	split_2	729	0.326
0	split_2	731	0.419
0	split_2	732	0.332
0	split_2	733	0.352
0	split_2	734	0.343
0	split_2	735	0.314
0	split_2	736	0.264
0	split_2	737	0.273
0	split_2	738	0.407
0	split_2	739	0.314
0	split_2	740	0.312
0	split_2	741	0.314
0	split_2	742	0.364
0	split_2	743	0.279
0	split_2	744	0.358
0	split_2	745	0.277
0	split_2	746	0.3
0	split_2	747	0.366
0	split_2	748	0.358
0	split_2	749	0.353
0	split_2	750	0.346
0	split_2	751	0.28
0	split_2	752	0.359
0	split_2	753	0.27
0	split_2	754	0.321
0	split_2	755	0.335
0	split_2	756	0.362
0	split_2	757	0.259
0	split_2	758	0.224
0	split_2	759	0.338
0	split_2	760	0.386
0	split_2	761	0.397
0	split_2	762	0.381
0	split_2	763	0.247
0	split_2	764	0.385
0	split_2	765	0.297
0	split_2	766	0.308
0	split_2	767	0.35
0	split_2	768	0.411
0	split_2	769	0.362
0	split_2	770	0.312
0	split_2	772	0.337
0	split_2	773	0.344
0	split_2	774	0.27
0	split_2	775	0.314
0	split_2	776	0.318
0	split_2	777	0.355
0	split_2	778	0.26
0	split_2	779	0.346
0	split_2	780	0.279
0	split_2	781	0.383
0	split_2	782	0.324
0	split_2	783	0.28
0	split_2	784	0.209
0	split_2	785	0.319
0	split_2	786	0.411
0	split_2	787	0.311
0	split_2	788	0.255
0	split_2	789	0.43
0	split_2	790	0.303
0	split_2	791	0.379
0	split_2	792	0.267
0	split_2	793	0.362
0	split_2	794	0.28
0	split_2	795	0.252
0	split_2	796	0.348
0	split_2	797	0.387
0	split_2	798	0.332
0	split_2	799	0.346
0	split_2	801	0.338
0	split_2	802	0.273
0	split_2	804	0.414
0	split_2	805	0.25
0	split_2	806	0.322
0	split_2	807	0.341
0	split_2	808	0.401
0	split_2	809	0.37
0	split_2	810	0.291
0	split_2	811	0.292
0	split_2	812	0.363
0	split_2	813	0.283
0	split_2	814	0.386
0	split_2	815	0.328
0	split_2	816	0.333
0	split_2	817	0.352
0	split_2	818	0.319
0	split_2	819	0.32
0	split_2	820	0.244
0	split_2	821	0.2
0	split_2	823	0.354
0	split_2	824	0.36
0	split_2	825	0.315
0	split_2	827	0.448
0	split_2	828	0.332
0	split_2	829	0.302
0	split_2	830	0.345
0	split_2	831	0.321
0	split_2	832	0.283
0	split_2	833	0.358
0	split_2	834	0.294
0	split_2	835	0.301
0	split_2	836	0.339
0	split_2	837	0.365
0	split_2	838	0.328
0	split_2	839	0.338
0	split_2	840	0.343
0	split_2	841	0.295
0	split_2	842	0.34
0	split_2	843	0.416
0	split_2	844	0.461
0	split_2	846	0.313
0	split_2	847	0.356
0	split_2	848	0.315
0	split_2	849	0.419
0	split_2	850	0.343
0	split_2	851	0.33
0	split_2	852	0.292
0	split_2	853	0.231
0	split_2	854	0.366
0	split_2	855	0.4
0	split_2	856	0.384
0	split_2	857	0.329
0	split_2	858	0.31
0	split_2	859	0.37
0	split_2	860	0.287
0	split_2	861	0.448
0	split_2	862	0.31
0	split_2	863	0.413
0	split_2	864	0.372
0	split_2	865	0.357
0	split_2	866	0.396
0	split_2	867	0.295
0	split_2	868	0.312
0	split_2	870	0.397
0	split_2	871	0.279
0	split_2	872	0.314
0	split_2	873	0.316
0	split_2	874	0.337
0	split_2	875	0.353
0	split_2	876	0.306
0	split_2	877	0.291
0	split_2	878	0.375
0	split_2	879	0.348
0	split_2	880	0.407
0	split_2	881	0.324
0	split_2	882	0.262
0	split_2	883	0.359
0	split_2	884	0.28
0	split_2	885	0.276
0	split_2	886	0.277
0	split_2	887	0.298
0	split_2	888	0.344
0	split_2	889	0.307
0	split_2	890	0.255
0	split_2	891	0.343
0	split_2	892	0.437
0	split_2	893	0.364
0	split_2	895	0.321
0	split_2	896	0.434
0	split_2	897	0.364
0	split_2	898	0.314
0	split_2	899	0.315
0	split_2	900	0.388
0	split_2	901	0.259
0	split_2	902	0.288
0	split_2	904	0.261
0	split_2	905	0.317
0	split_2	906	0.235
0	split_2	907	0.318
0	split_2	908	0.28
0	split_2	909	0.427
0	split_2	910	0.388
0	split_2	911	0.307
0	split_2	912	0.274
0	split_2	913	0.364
0	split_2	914	0.335
0	split_2	915	0.282
0	split_2	917	0.323
0	split_2	918	0.254
0	split_2	919	0.422
0	split_2	920	0.411
0	split_2	921	0.369
0	split_2	922	0.275
0	split_2	923	0.277
0	split_2	924	0.331
0	split_2	925	0.327
0	split_2	926	0.311
0	split_2	927	0.31
0	split_2	928	0.205
0	split_2	929	0.422
0	split_2	930	0.424
0	split_2	931	0.312
0	split_2	932	0.394
0	split_2	933	0.384
0	split_2	934	0.273
0	split_2	935	0.366
0	split_2	936	0.372
0	split_2	937	0.276
0	split_2	938	0.423
0	split_2	939	0.36
0	split_2	940	0.346
0	split_2	942	0.349
0	split_2	943	0.418
0	split_2	944	0.267
0	split_2	945	0.351
0	split_2	946	0.324
0	split_2	947	0.436
0	split_2	948	0.367
0	split_2	949	0.287
0	split_2	950	0.331
0	split_2	951	0.24
0	split_2	952	0.326
0	split_2	953	0.374
0	split_2	954	0.27
0	split_2	955	0.375
0	split_2	956	0.317
0	split_2	957	0.295
0	split_2	958	0.352
0	split_2	959	0.291
0	split_2	960	0.433
0	split_2	961	0.376
0	split_2	962	0.341
0	split_2	963	0.325
0	split_2	964	0.343
0	split_2	965	0.311
0	split_2	966	0.352
0	split_2	967	0.272
0	split_2	968	0.29
0	split_2	969	0.5
0	split_2	970	0.222
0	split_2	971	0.367
0	split_2	972	0.313
0	split_2	973	0.382
0	split_2	974	0.277
0	split_2	975	0.371
0	split_2	976	0.292
0	split_2	978	0.344
0	split_2	979	0.34
0	split_2	980	0.281
0	split_2	981	0.232
0	split_2	982	0.408
0	split_2	983	0.303
0	split_2	984	0.281
0	split_2	985	0.361
0	split_2	986	0.289
0	split_2	987	0.38
0	split_2	988	0.357
0	split_2	989	0.282
0	split_2	990	0.37
0	split_2	991	0.405
0	split_2	992	0.316
0	split_2	993	0.358
0	split_2	994	0.337
0	split_2	995	0.259
0	split_2	996	0.415
0	split_2	997	0.369
0	split_2	998	0.245
0	split_2	999	0.363
0	split_2	1000	0.367
1	split_1	1	0.343
1	split_1	2	0.33
1	split_1	3	0.345
1	split_1	4	0.258
1	split_1	5	0.354
1	split_1	6	0.356
1	split_1	7	0.307
1	split_1	8	0.375
1	split_1	9	0.319
1	split_1	10	0.423
1	split_1	11	0.366
1	split_1	12	0.338
1	split_1	13	0.235
1	split_1	14	0.35
1	split_1	15	0.314
1	split_1	16	0.384
1	split_1	17	0.337
1	split_1	18	0.426
1	split_1	19	0.344
1	split_1	20	0.329
1	split_1	21	0.383
1	split_1	22	0.359
1	split_1	23	0.43
1	split_1	24	0.366
1	split_1	25	0.421
1	split_1	26	0.335
1	split_1	27	0.312
1	split_1	28	0.387
1	split_1	29	0.353
1	split_1	30	0.459
1	split_1	31	0.331
1	split_1	32	0.324
1	split_1	33	0.314
1	split_1	34	0.255
1	split_1	36	0.39
1	split_1	37	0.362
1	split_1	38	0.237
1	split_1	39	0.382
1	split_1	40	0.32
1	split_1	41	0.374
1	split_1	42	0.356
1	split_1	43	0.317
1	split_1	44	0.299
1	split_1	45	0.29
1	split_1	46	0.346
1	split_1	47	0.25
1	split_1	48	0.39
1	split_1	49	0.396
1	split_1	50	0.341
1	split_1	51	0.346
1	split_1	52	0.297
1	split_1	53	0.273
1	split_1	54	0.4
1	split_1	55	0.428
1	split_1	56	0.255
1	split_1	57	0.279
1	split_1	58	0.324
1	split_1	59	0.403
1	split_1	60	0.32
1	split_1	61	0.324
1	split_1	62	0.329
1	split_1	63	0.411
1	split_1	64	0.299
1	split_1	65	0.365
1	split_1	66	0.399
1	split_1	67	0.333
1	split_1	68	0.309
1	split_1	69	0.289
1	split_1	70	0.361
1	split_1	71	0.392
1	split_1	72	0.377
1	split_1	73	0.513
1	split_1	75	0.146
1	split_1	76	0.343
[truncated: 7,626 more rows]
