# Supplementary material for: Human brain state dynamics are highly reproducible and associated with neural and behavioral features
Source: PLoS Biol. 2024 Sep 24;22(9):e3002808. doi: 10.1371/journal.pbio.3002808 (PMC11421804; doi:10.1371/journal.pbio.3002808)
Supplement: S2 Data — Sheet 1 (Behavioral PC Loadings) involves the loadings of 262 behavioral variables (columns) on the behavioral PCs 1–15 (rows). Sheet 2 (Individual PC scores) involves the scores of individual subjects (rows) for the behavioral PCs 1–15 (columns). (XLS) [file pbio.3002808.s019.xls]

## Sheet: Behavioral PC loadings
	MMSE_Score	PSQI_Score	PicSeq_AgeAdj	CardSort_AgeAdj	Flanker_AgeAdj	PMAT24_A_CR	PMAT24_A_SI	PMAT24_A_RTCR_flipped	ReadEng_AgeAdj	PicVocab_AgeAdj	ProcSpeed_AgeAdj	DDisc_SV_1mo_200	DDisc_SV_6mo_200	DDisc_SV_1yr_200	DDisc_SV_3yr_200	DDisc_SV_5yr_200	DDisc_SV_10yr_200	DDisc_SV_1mo_40K	DDisc_SV_6mo_40K	DDisc_SV_1yr_40K	DDisc_SV_3yr_40K	DDisc_SV_5yr_40K	DDisc_SV_10yr_40K	DDisc_AUC_200	DDisc_AUC_40K	VSPLOT_TC	VSPLOT_CRTE	VSPLOT_OFF	SCPT_TP	SCPT_TN	SCPT_FP	SCPT_FN	SCPT_TPRT	SCPT_SEN	SCPT_SPEC	SCPT_LRNR	IWRD_TOT	IWRD_RTC_flipped	ListSort_AgeAdj	ER40_CR	ER40_CRT	ER40ANG	ER40FEAR	ER40HAP	ER40NOE	ER40SAD	AngAffect_Unadj	AngHostil_Unadj	AngAggr_Unadj
PC1	0.0391502	-0.0509394	0.0541484	0.0722366	0.0596492	0.0882439	-0.0870555	-0.0490627	0.0887515	0.0897699	0.0637294	0.0514669	0.0545779	0.050161	0.0515639	0.0489925	0.0378294	0.0546187	0.0480765	0.0547006	0.0613761	0.0527077	0.0413378	0.0541253	0.0577586	0.0565004	-0.0302893	-0.0609121	0.0460824	0.0266107	-0.0266107	-0.0460824	-0.0535739	0.0460796	0.0266179	-0.0180523	0.0618901	0.0676188	0.0702054	0.0444352	-0.0535159	0.0194359	0.0323233	0.0156056	0.0248149	0.0201286	-0.0396562	-0.0490671	-0.0576472
PC2	-0.000508238	-0.0855203	0.00294124	-0.0296672	-0.0368354	0.0110181	-0.0112159	-0.0256469	0.00568034	0.00939847	-0.0428536	0.0281418	0.0498321	0.0481348	0.0363225	0.0432615	0.0423873	0.0412426	0.0447266	0.0544166	0.0459513	0.0505565	0.0497101	0.0481964	0.0551881	-0.00337847	0.0422923	-0.000396476	-0.00903595	0.028348	-0.028348	0.00903595	0.0116209	-0.00904573	0.0283544	0.00097006	0.00944982	-0.0395615	0.00965262	-0.00428992	0.0485649	-0.0151428	0.00595926	0.0150127	-0.00269519	-0.0019321	-0.147815	-0.137655	-0.0894983
PC3	0.0123174	-0.00239343	0.00955285	-0.0184518	-0.00446166	-0.013081	0.0152763	0.0117358	-0.0134132	0.0146714	-0.0184814	0.00445673	0.0158412	0.00176998	0.0026211	-0.00254657	0.00421789	0.00539986	-0.00812553	-0.0267685	-0.00285373	0.00306585	-0.00800811	0.00212409	-0.00564706	-0.0256908	0.00353755	0.0421833	-0.00981133	0.00410987	-0.00410987	0.00981133	0.00440604	-0.00980642	0.00410013	0.00717458	0.0449627	0.0104764	-0.00884967	0.0304267	-0.0105812	0.0187566	0.0137019	0.0133938	0.0206987	0.0128273	0.00547752	0.0104556	-0.0355312
PC4	-0.0638688	-0.0257393	-0.0547014	-0.0200432	-0.00218772	-0.116084	0.108824	0.0860787	-0.113165	-0.101626	0.00606797	-0.0595816	-0.0769718	-0.0983848	-0.0887138	-0.0806469	-0.0818497	-0.093146	-0.101356	-0.117155	-0.0920965	-0.0968453	-0.0918042	-0.0960345	-0.108559	-0.0893124	-0.0599786	0.0897404	-0.0253234	-0.0675261	0.0675261	0.0253234	-0.0723244	-0.0253192	-0.0675404	-0.00336233	-0.0281431	0.0489904	-0.0617633	-0.0382277	-0.0339979	-0.0415721	-0.0314909	0.013585	-0.00437782	-0.0171693	-0.0564932	-0.0553781	-0.0206575
PC5	-0.0679918	-0.0218686	-0.0579434	-0.0593965	-0.0316997	-0.0154594	0.0160187	-0.0151804	-0.0190732	-0.0138316	-0.0237853	0.167188	0.15962	0.17035	0.167635	0.153708	0.140398	0.113517	0.130168	0.128011	0.168585	0.160245	0.164401	0.178396	0.174811	-0.0307758	0.0161137	0.0284329	-0.0661258	-0.0389577	0.0389577	0.0661258	-0.00440426	-0.0661308	-0.038958	0.0313739	-0.026767	0.0382029	-0.0603597	-0.0437624	0.0191424	-0.00178701	-0.0209985	-0.0385504	-0.0434853	-0.0181715	0.0363357	-0.00578622	-0.00130199
PC6	0.0547797	0.00094674	0.0134703	-0.0183251	-0.0693276	-0.0169538	0.0117751	0.033376	-0.0369433	-0.0610455	-0.0137937	-0.120868	-0.140769	-0.153329	-0.141917	-0.153799	-0.144129	-0.0734232	-0.108821	-0.135338	-0.143776	-0.167291	-0.164054	-0.167651	-0.171308	-0.0339528	-0.0289054	0.039008	-0.00104873	0.0396165	-0.0396165	0.00104873	0.00339791	-0.00104751	0.0395876	-0.0120433	-0.0204233	-0.007569	-0.0384405	-0.0179453	-0.0151676	0.000110571	-0.015745	-0.0123725	0.0119139	-0.0369476	0.00364921	0.0163063	0.039616
PC7	-0.0657089	-0.0428707	-0.0553213	-0.0813536	-0.0719357	-0.0222323	0.0238199	0.00606752	-0.0129247	-0.0305023	-0.0325307	-0.00569148	-0.0211213	-0.0196571	-0.0317176	-0.0256561	-0.0286643	0.0388519	0.0340819	0.0166949	0.0299058	0.0212627	0.0187112	-0.0291191	0.0252122	-0.00205008	0.0145083	0.0212695	-0.049037	-0.0368738	0.0368738	0.049037	0.0313733	-0.0490361	-0.0368873	-0.0140895	-0.0145997	-0.0526302	0.00623297	-0.0145714	0.0578409	0.00267618	0.0136963	-0.019051	0.00443447	-0.0497724	0.0197347	-0.0005378	-0.0247645
PC8	0.0150447	0.0187128	-0.024792	-0.0366727	0.00561756	-0.0765908	0.0725903	0.0738517	-0.073944	-0.0527814	0.0237281	0.0337401	-0.00831764	0.0151202	0.0111877	0.0231491	-0.00247365	0.0607147	0.0440887	0.061645	0.0454471	0.0511053	0.059715	0.0142398	0.0594942	-0.0295689	-0.0255997	0.0234574	-0.0953376	-0.0426821	0.0426821	0.0953376	-0.000320901	-0.095338	-0.0426559	0.0599574	-0.0195619	-0.00157489	-0.0592013	-0.00929646	-0.0665023	0.0190439	-0.000206354	0.0200483	0.00901511	-0.0522813	0.00909345	0.00592479	-0.00818578
PC9	-0.0254463	-0.0110214	0.0301621	0.0562224	0.000745994	0.0141441	-0.0199233	-0.010435	0.0223064	-0.0338032	0.0497775	-0.00524522	-0.0673192	-0.0485274	-0.10385	-0.120196	-0.109017	0.04883	0.0402165	0.0375471	2.74005e-05	0.00376837	-0.0286554	-0.109581	0.00181746	0.0731726	-0.0127767	-0.0895294	-0.0136461	0.155529	-0.155529	0.0136461	0.000969433	-0.0136537	0.155548	0.0474551	0.0138098	-0.0310076	-0.00038134	0.12352	-0.0733674	0.105634	0.0354188	-0.000472676	0.0718991	0.0695959	0.0423368	0.0288595	-0.0301061
PC10	0.0299768	-0.0429082	-0.0192976	-0.0697136	-0.101316	-0.0331748	0.0175653	0.0235841	-0.0124553	-0.0374182	-0.111079	-0.00142786	0.011841	0.0115843	0.0167413	0.0377568	0.0229601	-0.0241208	-0.0326085	-0.0238088	0.00716161	-0.00177868	0.0275865	0.0268296	0.00310057	-0.0374608	0.0038676	0.0448043	-0.0180359	0.0768245	-0.0768245	0.0180359	0.0034457	-0.018032	0.0768403	0.0167899	0.0167049	-0.0737964	-0.0414918	-0.0293505	0.087039	-0.0251116	-0.00833832	0.0574757	-0.0456181	0.00610145	0.000838628	-0.0219205	-0.035311
PC11	0.00685509	0.0168427	0.028026	-0.0360601	-0.0428213	-0.0801098	0.0860102	0.112664	-0.0282157	-0.0534212	-0.0484831	0.0192984	0.0395309	0.0481017	0.0364415	0.0044794	-0.0209199	0.00607553	0.0123513	0.0372161	0.0293837	0.00666373	0.0197134	0.0168133	0.0207372	-0.0743356	-0.122389	0.0327974	0.0665569	-0.0297003	0.0297003	-0.0665569	0.0251938	0.06657	-0.0297215	-0.0625328	-0.0180347	-0.0121205	-0.0247272	-0.0314014	0.00839349	-0.0115961	-0.00267076	0.00364259	-0.0451202	-0.00661833	0.00398069	-0.0637211	0.0416791
PC12	-0.0152133	-0.0549903	-0.0376431	0.0298113	0.052808	-0.00845617	0.00796748	0.0297495	-0.00856671	0.0129629	-0.0272473	0.0199664	0.0434534	0.0159112	0.0388275	0.0378836	0.0176388	-0.00486445	0.022733	-0.00598884	-0.00815286	-0.0194602	-0.0415481	0.0339374	-0.0211669	0.007357	-0.0243103	-0.0037813	-0.105163	-0.00522394	0.00522394	0.105163	-0.0173808	-0.10518	-0.00522079	0.0538303	-0.0316773	0.000544574	-0.0346474	-0.16453	0.0340178	-0.138602	-0.0681186	-0.0541874	-0.0508002	-0.115798	0.0177381	0.0217729	0.0443597
PC13	0.0425107	0.00363186	0.0287596	-0.0188361	-0.0632543	-0.0239909	0.0130426	-0.0242714	0.00790224	-0.0347367	0.00510045	0.0406155	-0.0297868	0.00295188	-0.0095539	-0.0189405	-0.0229155	0.0386109	0.0267008	-0.00380697	0.0220923	0.0351291	0.0248585	-0.0148978	0.0275642	-0.0967404	-0.00704029	0.0696759	0.100834	0.0315655	-0.0315655	-0.100834	0.0444697	0.100817	0.0316061	-0.0682003	-0.0147105	-0.0466153	-0.00352233	-0.0316945	-0.0433339	-0.0613324	-0.0682865	-0.00583281	0.0491323	-0.00842101	0.0356448	0.0546706	0.0346645
PC14	-0.0203364	-0.0424593	0.0405433	-0.0334058	-0.0463769	-0.0861129	0.0917907	0.0613735	0.0320147	-0.0541265	-0.00393189	-0.00998793	0.00215217	0.0193723	-0.00642668	-0.0157035	-0.00694283	0.0172731	0.0240439	-0.0224956	0.0070641	-0.0104432	-0.00853463	-0.00580946	-0.00681833	-0.0281163	0.0371599	0.027817	0.168925	0.00267879	-0.00267879	-0.168925	-0.0507331	0.168955	0.00270414	-0.120707	0.0274192	-0.00517903	-0.0195975	-0.137215	0.0479746	-0.116226	-0.0756604	-0.0306182	-0.0104187	-0.118462	0.0140432	-0.0140113	-0.0609214
PC15	0.0387877	0.0142828	0.0537096	0.0318054	-0.0020817	0.098311	-0.109744	-0.139002	0.0534159	-0.018134	-0.0248277	0.0417235	0.0106864	-0.00725995	-0.0436781	-0.00195111	-0.0356224	0.0247342	0.0442923	0.00426214	0.00865	0.00607714	-0.00451049	-0.0184346	0.00617942	0.129349	0.132649	-0.149798	0.0727196	0.26064	-0.26064	-0.0727196	0.0411575	0.0726984	0.260623	0.0185157	0.0562548	-0.0329639	0.0899041	-0.0173871	0.103919	-0.0377098	-0.00806147	0.0745993	0.0584298	-0.0812513	-0.0138766	-0.048972	0.0014827
[truncated: 206 more columns]

## Sheet: Individual PC scores
participant_id	PC1	PC2	PC3	PC4	PC5	PC6	PC7	PC8	PC9	PC10	PC11	PC12	PC13	PC14	PC15
100206	0.707067	-9.43696	3.84935	-0.507698	-2.23614	2.08122	0.164957	-2.32106	-2.68815	1.42924	0.680623	-0.568943	-2.61601	-0.773738	-0.60037
100610	6.48683	1.8743	2.02176	-5.90199	0.0284664	-3.91741	4.96589	-5.38981	-1.6012	-4.04135	1.30682	0.109633	-1.47007	-0.688538	-0.0133945
101006	-1.71219	-1.64018	-6.39665	7.72209	4.7025	-3.37619	5.93474	5.75719	4.91639	3.68313	-3.46058	2.07213	2.49105	3.36991	4.04359
101309	1.5665	5.12615	1.99431	-0.449704	3.68034	-3.31299	-1.05083	-0.414018	-5.80751	1.39672	-0.49229	2.29724	-0.929454	0.53133	-1.91699
101915	0.138203	7.1914	-0.727161	-3.17388	2.99175	-0.252083	1.92634	-0.61624	-0.565148	2.16379	-0.179096	-4.57871	-0.282533	1.38817	1.93239
102311	-6.82329	2.13833	3.26383	0.698778	2.00194	0.859077	0.271375	0.457228	1.63543	0.181771	-0.903792	-1.25445	-0.0290902	-2.52442	1.95323
102513	-2.08942	-2.12828	-4.64309	-1.24545	-3.53868	3.81206	2.36356	-6.8744	-2.51995	10.3308	0.304832	2.96325	-3.29722	1.44847	0.981664
103414	1.78578	2.90015	-1.40065	-1.66294	2.38198	0.293044	1.32237	2.95867	-0.102914	0.934843	1.16804	1.33486	-0.897943	-1.42579	-1.7189
103515	-12.9681	-4.01058	0.0103425	8.77399	-0.0724543	-1.60343	2.205	-0.92514	-2.35175	-2.04053	-4.0292	-1.01632	1.87753	-2.47727	-3.0035
103818	-3.88483	1.99479	6.10154	-3.30013	-1.39792	-0.604403	0.749998	0.588646	0.016767	0.973028	-3.62148	-0.0348575	0.736914	0.130449	0.336485
105115	1.2507	-4.55565	1.05052	-5.17592	1.36595	-1.33577	-1.53998	-2.97679	-0.664957	-0.662718	1.76965	-1.96338	1.19551	-0.708555	-0.914271
106016	4.13194	2.00044	3.29936	-1.3549	0.365531	-2.84084	1.02173	-2.62511	-0.610981	-0.613502	-0.15109	0.637041	1.9464	0.153093	0.538478
107321	5.52761	-2.22951	-1.01362	-0.237756	-2.95457	-0.63924	-1.28739	-0.531556	0.796377	-0.665215	-1.6698	0.259785	-0.498454	-1.60714	1.16967
107422	6.08752	0.869406	2.2607	-2.19798	-0.833101	-2.03423	5.7464	-3.4752	-1.84614	-2.4717	-0.745105	1.30007	-0.329154	0.326382	0.288351
108121	-0.630791	-2.80815	-7.98564	4.77104	-3.34116	-0.87203	2.40362	4.618	-1.42798	-1.36727	-2.03462	-2.58565	1.52718	-0.982126	-0.805648
108222	9.58509	-3.47749	-1.0453	-0.587985	2.63271	-3.36517	-0.0453626	-1.21359	-1.2852	-3.06042	-1.47584	1.24501	-0.765314	-1.11329	0.943923
109830	-0.465538	1.79866	2.24394	1.44926	1.31579	-0.189505	0.599624	-1.22089	0.0609925	1.02372	-0.527521	0.352787	0.372964	-0.52157	0.923094
110007	5.12508	3.09897	1.10853	3.63354	2.0126	-2.03811	-0.649239	-0.018836	-0.38966	2.16628	1.31513	0.195035	-0.0498745	-0.729623	1.92376
110411	6.4067	2.15056	0.0865983	0.228177	2.80716	-2.64152	-1.46112	1.93856	-0.750785	0.158324	2.93743	1.27845	-0.276927	-0.111472	-0.227543
110613	-1.61124	6.43425	-5.14191	-1.28594	-0.926559	5.22721	1.66569	-1.78657	-0.196692	-0.0501933	0.660452	-0.69551	-2.36522	0.888945	-1.06025
112112	2.14559	2.85257	0.622334	1.87149	-5.07718	2.96411	-2.723	-3.26849	-1.11709	3.3012	0.747243	-1.22527	0.76834	-0.251687	1.05788
112314	-2.57137	0.501878	3.83941	-5.68087	3.75646	-4.41832	-1.13911	2.8354	-2.02015	0.923214	1.5201	0.300489	-2.22966	-3.02906	-2.59844
112920	5.58739	0.318811	1.72077	-0.525093	-0.28879	-1.4815	-1.88917	0.641426	-0.521984	1.42489	2.15627	0.586293	1.75571	-0.501691	0.704222
113619	0.283688	6.58368	4.47516	-2.52919	-0.151505	-1.8301	-0.709406	0.229852	0.299984	0.349231	-0.257769	-0.343567	1.93721	1.86675	0.55381
113922	-1.20466	-2.72455	-1.21561	-0.794165	-6.85435	2.67683	-0.929679	-1.29756	-3.37788	-1.62023	1.48546	1.9201	7.50938	-7.15357	5.70297
116524	-18.0552	-6.76412	-0.971167	5.14023	-0.257147	-2.6615	-0.882566	0.71291	-3.10739	-4.18044	1.70613	-1.83864	-0.346794	-0.347675	-0.440593
118124	-0.84198	-1.5299	4.15014	4.25162	0.0927143	0.735632	-0.441843	-1.12142	0.392457	-0.219955	-2.97131	-1.16436	2.74644	2.49448	-0.667399
118528	-1.25862	-1.67631	4.62889	1.60935	0.0765656	-0.0594902	-2.28829	0.250989	-3.66611	2.85225	0.984262	2.08175	-3.28284	3.55531	-3.33749
119126	-4.23229	0.481816	3.38354	-0.312158	-1.03168	2.33147	-1.03908	0.817921	1.11613	0.667499	-0.0819404	0.209679	2.07039	-1.07207	-1.33772
121416	-8.38018	4.29562	4.83742	0.344948	-3.05868	1.2301	-2.75526	-5.93628	0.42215	0.0199916	-1.096	-1.1782	1.48123	-2.10616	-1.92112
122822	-3.43596	4.98573	3.75394	-0.677369	3.86925	-4.59791	-3.45012	-2.63256	4.08966	-1.78242	-0.482844	0.53415	0.94162	-1.448	1.4192
123117	-4.05868	-0.518088	4.31597	3.07707	-1.54838	1.09522	0.0452422	-4.40287	-0.210566	0.65023	1.89907	-0.967815	1.85303	0.145935	0.0520896
124422	-5.47807	-6.01122	4.45475	2.74323	-1.00629	2.77148	1.03037	-0.758574	1.00634	0.250345	-1.67852	-1.08163	-2.5271	-2.0667	-1.71891
124826	1.12481	4.30086	4.8378	-1.13125	-1.95511	-0.756367	1.30492	2.47909	0.646535	0.163946	-0.807637	0.412865	0.497526	1.00904	-0.859088
127630	5.02509	-0.76879	0.237829	-0.066116	1.24365	-0.635653	0.285059	-1.42916	1.6163	-1.33901	0.88623	-1.36832	0.534223	-0.730206	0.317355
128632	-2.29992	6.5084	3.99399	-1.60689	0.00210976	-2.11208	-1.01762	2.20103	-0.1396	1.29746	-1.38729	0.753935	-0.12306	-0.0241264	-1.621
129028	1.27281	5.17173	-3.40508	-7.64683	0.975105	1.04549	0.742993	0.498778	-1.37536	0.725482	0.664456	1.78533	-1.70488	1.29214	1.08181
129129	-5.49292	-2.88711	1.50334	-2.96892	2.03868	0.521435	-0.0121535	-0.847274	3.13519	-1.29432	-0.482251	0.0347985	-0.622825	0.151026	0.325618
129634	-0.88158	2.96472	-1.43726	-1.81857	-1.14686	3.06403	-1.32953	3.21204	2.18438	1.21174	0.920101	0.210021	-2.91824	-1.00824	0.0261611
130013	3.02528	0.321083	-5.01204	1.949	-1.02284	4.93982	-1.3826	1.96761	1.06495	0.778898	1.91307	0.128972	-1.09708	-1.21285	-0.573953
130316	5.2611	-3.63192	-0.293814	2.69262	-0.68635	1.33571	-1.001	-2.06465	-1.20262	1.01452	-3.07215	0.139029	0.110275	-2.68932	-1.67774
130417	-0.482884	1.37936	-0.848961	0.957072	-0.85547	4.1992	2.11248	0.384606	0.950797	0.591047	-1.07567	1.61961	-1.93698	-1.66062	0.952496
131217	4.62386	0.785431	2.14347	-1.17119	-0.0491938	-0.989531	0.796087	2.91348	2.54196	-1.17603	-0.135781	0.0260541	0.153801	-0.293466	-0.360464
131823	-2.82429	2.01782	-7.07741	-6.96214	6.18431	3.47989	-3.16569	1.33605	-7.24538	0.956794	-10.2999	6.78033	3.64705	7.36428	3.19619
132017	-1.07641	0.6704	5.47421	-1.95387	-2.2194	0.297125	2.28403	-0.153027	0.152014	-0.468152	-0.765342	-0.202625	1.59425	0.66723	0.538972
133019	3.00915	2.97833	2.82944	1.68335	1.16495	-1.22386	2.47366	0.8906	0.604719	-0.0452082	-0.0573981	1.90732	0.00609095	-1.27511	1.24015
133827	-0.0378217	1.75325	-4.36652	1.97186	5.45679	3.07761	1.96091	0.668969	-2.30065	-0.411498	-2.26615	2.46909	3.70109	4.12723	-0.42183
134021	-0.103193	6.4101	4.00596	-1.00706	-0.836492	-0.831491	0.373155	2.60324	-1.4579	2.90868	0.257992	1.04116	-1.72882	2.0753	-0.270011
134223	2.29007	1.75484	1.9604	-5.24505	-1.57653	0.258528	4.0392	-1.70433	0.27658	-2.05525	0.891086	-0.251944	0.138237	1.85971	1.08294
134425	-1.5823	5.57173	-3.93429	-1.41809	-1.03276	3.23465	-1.33493	1.29891	1.85473	-2.43044	-0.912091	0.227976	0.67778	1.04691	-3.08135
134728	3.93774	3.4593	-0.863974	-1.73115	0.871889	-2.4148	-3.68535	-2.14864	-2.43293	-0.912792	1.29648	-0.224594	1.03379	-0.0814972	-2.02264
135528	0.909453	3.31558	2.31808	1.14711	1.10765	-0.846513	0.827373	3.98379	0.2633	0.25909	0.667513	-0.197534	-0.226154	-1.39671	-1.85469
135730	-2.18552	-3.22355	-4.53382	-6.77889	-0.724355	1.63897	1.2713	2.52689	0.302172	1.19004	1.49109	1.40996	-3.38987	0.861536	-2.71583
135932	3.69928	0.857606	1.81479	0.877534	-1.35017	1.2548	0.187903	-1.08653	1.2551	-0.27353	0.429224	-1.74909	2.56258	0.0813132	1.41983
136833	4.72142	-0.205091	3.43366	4.32351	0.897412	-1.28756	-0.085894	0.407183	1.24053	-0.00409583	0.417834	-0.62432	0.459235	-0.480961	1.88951
137229	2.45437	1.12564	1.77355	-1.60439	-0.169405	-1.66944	-2.70858	0.100444	-1.78564	-0.943674	2.76591	-0.546735	0.358087	-0.752976	-3.34027
137633	1.41943	0.3311	3.25171	-0.444039	-2.93575	1.93204	3.15152	-0.587596	-1.40655	-0.541751	2.09433	1.1228	-1.19825	3.25342	-0.0629103
138231	-0.238721	-0.163197	4.46411	2.44652	-2.08393	2.09624	-0.0860374	2.49543	-0.521989	1.61663	-0.931258	-0.233125	2.11461	0.920628	-1.18204
139233	0.671059	1.94724	-5.17134	3.13414	-2.21373	2.89315	0.217835	0.991921	-0.534422	0.212481	3.06581	-2.27104	-1.44805	-0.572981	2.72879
139637	2.06536	1.02046	3.7463	-1.79319	-1.11878	-0.65107	0.972276	-0.256021	1.31762	-0.937502	1.46796	-0.608429	-0.350216	0.250667	1.71096
139839	8.47153	-2.14846	-2.46332	-0.542922	2.15865	-1.27867	-1.28073	0.494139	0.217126	-1.84832	-0.754019	0.45098	-1.37509	-0.931635	-1.34022
140117	-5.22495	-2.1562	1.01712	-1.4761	-1.13662	3.30345	-0.351569	-0.967578	-2.24031	2.07212	4.04944	1.08055	1.38808	0.309505	-2.51905
141119	3.17462	-1.81453	-19.4706	2.34824	4.84571	1.73254	-2.69359	-6.58094	2.60141	-4.48846	-0.418703	3.82484	-0.252762	0.902932	-7.31763
141826	-9.4414	3.96167	-2.49232	8.51806	-2.8396	-0.421914	-1.14656	-3.79644	0.811933	0.218717	2.86531	-1.07441	-1.48182	-0.661567	0.357344
144125	-8.97458	6.88358	2.92485	8.46293	6.07746	0.411121	1.93144	-3.62632	-6.21178	0.114593	5.92159	3.96035	5.46189	4.55942	-2.64096
144731	7.61632	-4.06816	3.51579	3.07241	-2.38482	-0.752578	0.400251	-2.49839	0.081013	-0.751013	0.568726	-1.22757	0.20324	0.918494	3.1383
146129	3.61387	3.30222	3.49315	0.900358	0.105649	-2.07548	2.5878	-3.34136	-2.06301	-1.46297	0.611816	1.10396	0.118632	-1.75761	-0.115548
146432	-0.155856	5.0714	1.81162	1.89052	-1.90864	0.592121	2.24669	1.09521	-0.0241833	0.31913	0.593036	0.334492	-1.28302	-1.52066	-1.12233
146533	4.15277	-0.950119	1.89101	2.6174	-3.68149	1.29082	-1.84222	-0.522479	1.90919	0.227004	-3.23408	-0.641188	-0.220545	-0.384068	-1.04088
146937	5.20875	2.21391	1.43818	-0.867831	1.31835	-1.59852	1.23205	1.24727	0.101374	-0.732838	0.630791	-1.35728	-1.00195	-0.704399	-1.46811
147030	2.6066	-0.154459	-2.03927	3.70839	3.29235	-2.74996	-8.60924	-0.372267	2.47856	1.14917	5.19044	1.08151	-2.26917	-0.274151	2.93547
148133	3.335	-4.55555	0.831815	-4.40269	-3.01909	1.89448	0.939735	-0.930638	1.66178	-0.746051	-0.866429	0.237967	0.261526	0.217993	1.05256
149236	8.6714	-3.37631	-3.18234	-4.68383	4.26079	-2.72901	-1.53204	0.436354	0.777992	-2.13099	-1.11329	0.353543	0.750716	-0.270704	-1.23497
149337	6.99731	-1.46557	0.352597	2.48719	1.39522	0.740964	3.09624	2.2022	1.73252	1.48632	-1.15212	1.17028	-0.607045	2.3846	4.1291
149539	3.87666	0.364799	-0.336549	-6.04207	1.2959	-2.31549	-0.326885	1.23263	2.58776	-4.62627	-0.813217	0.809764	-4.85167	3.63017	1.02638
149842	0.924686	-1.22942	3.91166	-0.359359	1.48942	-4.33905	-4.73026	-2.38716	1.63934	0.477184	0.243596	-0.840121	-0.423551	0.0724199	-0.276699
150625	3.38326	3.36126	-3.21653	-1.21273	2.38811	1.46508	2.28547	0.662811	0.492946	-1.17634	3.55756	-0.218527	-0.116552	0.889519	0.874875
150928	3.57276	-3.77005	-1.63793	0.324431	-1.05118	3.37407	-2.29237	1.08038	0.710643	0.852205	0.0142613	-0.100759	0.0584536	2.07557	-0.506983
151627	3.26596	3.77442	0.0456632	2.56589	0.160884	-1.49219	-2.3086	-2.01772	0.127675	-0.523674	1.3669	-0.683459	0.675966	-0.974017	-0.284739
152831	-2.14962	-5.45926	-1.15692	-8.71454	1.96641	-0.231209	-1.18724	-0.225792	-0.280561	0.59586	0.0351869	-2.08186	-0.420546	-0.872522	-1.55415
153227	-1.42556	2.0416	5.2758	5.19897	2.77439	-1.00007	3.24562	2.94655	-0.453022	1.57661	0.0197068	0.203266	-0.657508	-2.28922	-4.0965
154229	-0.796178	-0.646191	-1.08834	-5.08478	-1.97099	3.55561	3.26214	-0.249573	2.0112	-2.00614	-2.30392	-2.27392	1.02216	-0.184099	0.0851363
154532	-1.07381	0.319594	-4.08136	-1.449	0.774144	3.92087	1.13679	2.26752	0.406214	-0.709136	3.64275	-0.38438	1.0805	0.384962	-1.44564
154734	1.44896	6.41003	0.181358	0.0661767	-3.52707	1.96028	0.2485	-0.984317	1.21098	-0.751747	0.999353	-1.19357	-1.13953	-1.46718	0.726167
154835	0.854498	-1.16265	1.45034	-2.20175	1.67028	-1.36234	-1.70133	2.53269	0.879994	0.157086	-0.666473	1.09595	1.32333	0.951548	0.30413
154936	-9.51133	-8.12906	3.91129	-2.76965	2.26708	2.36563	1.98329	-1.40164	-1.49226	-0.966577	-2.52873	1.15653	-0.736063	0.39709	-3.72396
155635	7.05087	-8.52762	3.74848	2.5336	-1.85422	-0.472183	-1.31433	1.15412	-0.0467776	-1.21178	0.187045	0.746309	-0.128579	-0.412232	-0.689093
155938	7.553	0.935087	1.12321	-0.970921	4.55053	-3.85944	4.87854	-1.07159	-3.08126	-0.236104	0.0411083	3.22333	-2.76227	0.615583	2.70772
157942	2.82429	-7.94612	-1.44137	-0.379836	-0.920845	-3.20226	4.22576	-7.94295	0.933418	5.02666	2.65859	0.402606	0.903877	0.0851323	0.382457
158035	2.00056	-1.63821	2.64306	3.63747	-0.0290904	1.19822	1.09521	0.42034	0.37165	0.0371975	-2.46836	-1.90323	0.647593	-2.55424	-2.03046
159138	-2.74131	8.60533	-5.14145	2.87801	-0.00915543	-1.42053	-5.82499	-6.96045	5.7082	-4.26073	0.151818	0.107929	-6.06058	0.287406	0.557269
159239	-5.40444	3.04628	-1.14248	4.6395	-6.62947	-3.90033	-3.07854	0.575072	-5.77484	0.401623	-3.15773	0.459375	0.469698	0.697613	1.22693
159340	2.60819	6.45309	-0.491579	2.87518	0.735445	-1.2062	1.98784	-2.22602	-3.59652	4.0868	2.09058	-1.11933	-1.37378	-1.90668	2.89541
159441	-7.06169	3.01666	2.51185	-3.08001	0.894521	1.51133	0.703287	-1.01177	1.3545	1.85621	3.05043	-0.711591	-0.0983861	0.380206	-0.0461701
160830	-0.915982	0.226861	5.8622	-3.44034	-0.316469	-1.70962	0.782301	0.624828	-0.00704705	1.01136	-0.704527	-1.28093	0.73663	-0.434094	0.900631
161731	2.61859	1.29768	-4.73466	-1.91569	-3.53173	-3.99018	1.57696	-2.71287	4.47507	6.94001	-0.830457	2.48089	-1.34619	-0.113755	-2.55075
162329	-9.27617	3.46735	-3.38871	7.9863	-6.71587	-4.24364	0.443097	-0.0699047	-2.71646	-1.56054	1.42626	0.187857	0.0862664	-0.239294	-1.8501
162733	-2.59177	2.97588	2.85508	-2.84919	0.280656	0.011012	0.213116	0.0489939	1.45148	-0.262225	-0.684214	-2.96542	1.1043	-0.656928	0.938678
163331	-9.09928	1.65547	-2.40839	-3.09589	-8.13027	-4.74227	2.04812	2.24738	-3.14188	1.35174	0.352304	-2.07552	-0.841288	0.398836	1.71511
163836	-15.4226	1.17435	3.87546	1.98557	4.34209	1.86664	0.385941	-3.56838	-1.1025	-0.121588	2.21074	2.75755	1.53091	2.55564	0.338176
164030	1.21836	6.32121	-0.588244	-5.54146	-2.43058	-0.487563	-0.302165	0.204451	1.00806	-0.0195725	0.0889802	0.529134	-0.628667	-0.150106	0.675203
164939	-6.23505	-11.2513	3.69542	-3.62577	1.24692	1.80282	-0.898802	-0.999357	-0.590724	2.56421	0.572247	0.55845	-0.902657	0.0687245	-0.302437
167238	4.61307	0.844778	2.46443	0.912994	-3.56037	0.137296	-0.976542	0.101406	1.24917	0.00386935	-0.0909905	0.948704	0.876897	-0.329875	-0.620483
168240	-13.6904	-9.86409	-5.18452	4.76896	-6.4787	-14.8493	-2.53562	-4.56791	-0.474911	-5.33568	-1.90044	2.54546	-0.969095	-0.229936	1.53005
169949	0.586667	4.57372	-1.04746	-1.43907	-3.67076	2.687	-0.954501	2.29512	1.27226	-0.619222	1.13322	0.0302692	-0.702722	0.259806	-1.8051
170631	0.636495	3.69806	2.38933	-0.0203456	0.846291	-0.986771	-0.643736	1.91406	2.00288	-0.182708	4.06087	2.21616	-0.479202	2.71604	3.30853
171633	1.16492	-1.46604	-12.3288	-3.24468	0.631718	3.60238	-0.114269	4.92456	0.967983	-2.63858	-0.867326	4.5667	9.29235	1.57036	2.99982
172938	-15.5687	6.06572	2.61959	0.562249	3.69	2.72668	-0.463637	-1.90801	1.37321	0.115466	-1.28034	4.42727	-1.12303	0.759403	3.57995
173435	5.02072	0.578925	4.01315	-1.4285	-0.384521	-2.09504	1.22893	1.36719	1.04707	0.204759	0.380471	-0.226914	-0.72134	0.630785	1.47751
173738	-1.53594	-2.56439	2.05504	-4.12691	-0.849301	1.85733	-0.843711	-0.238655	-0.824067	0.685159	-0.864273	0.883508	-0.0267313	0.437051	0.813138
173839	-4.35733	3.99935	2.95388	-1.47376	4.77109	-1.31657	2.63048	-1.41021	-1.85825	2.39366	-1.37204	-0.386189	-0.649628	-1.25277	2.40231
173940	-0.667241	0.422475	2.54417	-2.01768	-2.55642	1.38943	-0.102804	-1.70479	1.21334	-0.0290883	-0.383902	0.41788	-0.211182	-0.209586	1.79392
174437	-5.04472	-2.84662	3.10819	6.6391	3.30871	1.75761	0.887749	-1.52848	2.23869	0.51558	1.72586	-0.550517	-1.65042	0.315977	1.08632
175035	-16.4395	2.04553	0.770687	5.76492	3.65636	2.665	0.572966	-4.5538	1.74065	-4.31971	-3.24674	4.53623	1.25268	0.161849	-2.71378
175237	8.87249	1.5994	-4.19395	-0.673445	5.97988	-1.8341	0.564241	1.14825	-0.497504	0.0382978	-2.00706	-6.89882	0.331003	2.62422	-2.08686
175338	5.28636	-0.983395	3.47094	0.974267	2.14491	-3.99085	-1.99462	0.269105	-1.7887	0.884153	0.903718	0.292842	0.927323	-0.702026	-0.844361
175439	-2.82109	-3.02998	5.00357	2.27457	-3.08053	3.25125	1.44354	2.0454	1.31813	1.68882	-0.440443	-0.0419202	0.810559	0.643009	-0.74119
175742	3.10631	1.68887	1.06815	0.525021	-1.83498	0.765222	0.933786	0.930905	0.818976	0.0217961	-1.30771	-0.922538	-1.78741	-0.703788	0.448578
176037	1.27823	1.25217	-2.03395	-2.58252	0.142453	3.12915	-1.53752	0.740815	0.540541	-2.83166	-3.72333	-3.06684	0.291364	0.938402	2.35385
178950	3.7753	-2.91882	1.38153	-3.40638	-1.34719	0.470951	1.60477	1.05092	2.76087	-2.05698	-1.28551	0.109151	2.01779	0.610555	-0.45672
179346	9.00564	-0.129633	1.12372	4.85849	1.86892	-2.25061	0.970113	0.513668	1.77125	0.24364	-1.65226	-0.00612836	0.401308	0.456981	4.16427
180129	-17.2996	-26.5373	-2.02619	-4.64003	0.633994	0.869525	-5.94731	3.60966	-3.58141	1.23711	5.6695	-0.527807	-4.84715	6.83655	4.24604
181131	-11.5809	-1.92306	2.08253	8.32466	6.45983	0.670294	-2.15463	-0.149812	5.12113	-1.8927	1.00974	-1.48315	-1.60973	-2.7562	2.14243
181232	1.21797	4.29335	4.00529	2.46869	2.86142	-3.27643	-5.7962	-3.14868	-2.80114	-1.27406	-0.37696	-3.50103	0.765837	-0.627115	0.491705
181636	-6.24694	4.83886	0.893172	5.85952	4.11145	0.19652	-1.58257	-0.537657	3.40004	-0.7214	2.93228	0.907172	1.94931	2.72793	3.20427
182436	-7.72785	0.950564	0.896817	1.33437	1.61616	5.22519	0.259144	-0.984925	-2.39322	-0.138121	-0.738114	-1.81678	-0.319859	1.03866	-0.207693
183034	0.171468	1.67831	3.98859	0.979768	-5.74567	2.52515	-2.3794	3.02794	-2.44609	-0.904718	-1.97523	-0.113939	-0.124574	2.11219	-0.4841
185139	5.0014	1.12356	-0.654222	1.73975	-3.35412	2.8425	1.28576	1.84973	1.74179	-2.18127	-0.655198	-1.89205	-1.78973	-0.386749	0.0846615
185442	7.8688	-5.44255	1.5805	3.19789	0.973611	-1.91543	-1.54862	-3.37996	-0.240824	-0.519211	1.38546	-0.836488	-0.299932	-2.11584	1.4979
186141	-4.52082	-2.55825	3.315	7.91185	4.76839	1.25054	1.6912	1.52969	-4.69662	2.35729	-2.13027	3.51915	0.36858	0.359687	-5.15789
186444	-2.94404	-7.91321	4.24157	-6.80519	2.67271	-1.906	0.578459	-2.02875	-0.269504	-0.149355	1.81578	-0.749514	0.116513	-0.117658	1.59334
187345	5.97949	-0.579986	0.570406	-0.200425	-2.81637	1.27283	0.527842	-1.32997	1.45467	-1.97286	-1.9096	-2.15083	0.317655	0.252745	0.685735
188448	4.21847	-0.270151	1.1328	-1.78331	-3.66717	1.48772	0.994056	0.533334	2.4796	-2.25655	0.748346	0.65906	-1.04504	0.796128	0.767981
188549	-1.39772	-3.41889	0.218702	-1.5326	-3.43628	3.43976	-1.48844	0.977218	1.2645	0.97427	0.375628	-0.00222555	-0.00741781	-0.765009	-0.221408
188751	4.07987	2.95897	-5.94391	-1.80546	-2.20503	2.10544	-2.63379	3.88389	0.231118	-0.326927	1.5288	0.31837	0.459876	1.44134	-1.59251
189450	-5.65787	0.469169	-1.61034	0.678706	1.1456	0.644659	1.69245	3.16614	-4.05408	-1.21744	2.14106	-2.35352	1.93661	0.151615	-0.192331
191033	-0.861021	-0.308031	0.741861	0.0497772	-2.56527	1.57495	-1.1173	-2.15466	0.922161	-0.85684	1.54252	0.289069	-0.151744	-0.0806247	-1.32447
192035	-0.387878	3.65912	0.0952593	5.49026	2.38156	-0.0630841	-4.47413	-0.0490739	1.19115	1.82945	0.667862	-0.505964	1.36979	1.11951	1.80351
192136	-7.85913	0.227063	-7.6664	0.510192	4.87715	-0.0532811	0.232932	-1.22359	4.55385	-1.52743	-1.70421	4.01297	5.5161	3.80619	-1.71323
192843	1.88201	0.0474731	2.25244	-1.89485	-1.63402	1.16172	1.10467	0.776085	-0.536381	0.688707	0.542493	0.338071	-0.0427376	1.15332	0.00390334
194645	-3.66366	-0.106314	3.49546	-5.30519	-3.47445	1.49359	1.25662	-3.07897	-1.60956	-1.32644	0.715247	1.69348	1.35405	1.31823	0.371984
194746	4.67696	1.60208	-5.98569	2.24541	6.86309	3.30667	0.39443	-3.68785	-1.61217	0.457523	-4.42709	-15.1271	0.61229	3.08611	-2.80391
195445	-0.884824	-4.65132	0.0363397	-8.24371	-1.51452	0.0370008	-2.08497	-0.266619	2.72291	-1.46425	-0.469186	-0.487667	0.854736	-1.45458	-1.00612
195849	3.74903	2.77264	-2.56855	-3.97587	2.19813	-1.50137	-1.38688	0.975164	-1.88685	-0.488752	3.45493	-0.813953	1.15565	-0.884179	-0.789494
195950	-14.9062	4.98025	-12.1806	0.915136	-1.78602	-7.63874	-0.726831	-3.83842	6.88817	-7.3563	1.84874	-2.47809	-10.3214	7.87639	2.11452
197348	1.89973	-0.386973	2.0718	-3.7476	-2.1234	0.921102	0.550625	1.32575	1.78634	-0.756865	-0.189629	1.12698	0.938997	1.68516	0.966095
198249	-2.83078	0.0213685	-3.59659	3.12083	-6.39079	-2.20187	0.73633	5.88222	-4.28394	-1.17576	2.30532	-2.82889	-1.54898	-0.0398203	1.24283
198855	-0.287946	1.59945	-0.362617	4.02249	7.11507	1.5998	10.7733	-1.40349	-2.00281	-0.00768915	-1.1652	-5.00116	-2.70671	-0.771256	0.00418336
199453	0.337556	4.13051	4.73329	-2.04281	-3.93764	0.264191	0.00975881	1.99834	0.345836	0.0192037	-0.245449	0.344084	0.783789	1.25045	-1.25304
199958	-9.63091	-1.05841	1.63681	-0.817596	0.708154	3.25476	1.03266	-1.56192	-1.55921	-0.00127559	0.193155	2.2285	-2.77202	0.025389	0.158141
200008	4.94983	-0.406856	1.30594	-0.689136	-2.40696	0.573003	0.67038	0.68347	1.03426	-1.14219	-0.00195947	0.325605	1.16654	1.26869	-0.383436
200311	-0.902119	4.60562	4.02193	-2.89426	1.9891	-4.00261	-2.14526	-0.820048	-1.53319	0.973967	0.821802	1.04143	-1.09842	-0.289786	0.00282367
200614	3.59374	4.54135	2.41262	3.50795	0.797844	-1.25063	0.581542	2.41633	0.0444497	0.851246	2.41818	-0.0382302	-0.629457	-0.960567	0.667213
201111	-11.0316	-6.33548	-0.319255	-0.759799	-2.32574	-0.582788	2.76037	2.86612	-2.00619	0.242059	-0.464133	-4.54902	-0.994987	-1.05007	2.97291
201515	8.71696	0.424166	-1.42791	5.54594	-0.079046	-0.542579	-2.86015	-1.9247	-1.00488	0.620337	-1.82857	2.21274	-2.4145	0.187138	0.0830867
202719	0.43747	7.85236	2.20051	1.55821	5.08175	-4.83374	-3.20652	2.11176	-0.853475	1.08605	-0.257413	1.21108	-2.61062	0.915115	-0.654835
203418	7.72173	-1.17861	2.90171	1.07932	2.01182	-3.97764	-0.376816	-0.52072	-0.760298	-0.393818	0.470047	0.115346	3.02408	-0.165314	-2.394
203923	-2.04095	2.93095	-3.15711	-0.924612	2.15076	1.04272	-1.66467	0.898946	-0.573433	0.943122	-1.054	-4.75703	1.97538	-1.46094	2.83367
204319	6.8257	-6.8431	-5.9677	-1.53413	3.3553	2.49284	1.52758	1.17081	2.93999	-2.61938	0.961078	-0.862657	1.08833	0.951524	0.84668
204521	-0.682696	2.56515	1.01296	0.902688	-1.87511	1.34189	-0.967442	-2.89671	1.05943	2.03127	0.562731	-1.01256	-1.30793	-0.028803	-0.771394
204622	-0.686332	6.22505	3.99252	0.597878	-1.00698	-1.02568	-1.28691	0.56095	-2.69885	1.4281	1.77592	1.41577	2.8484	2.11022	-1.20571
205119	1.75364	2.25623	-0.307139	-1.93404	0.290001	1.20295	1.20063	3.74143	-0.0358653	1.69724	-1.2325	1.98774	-2.04485	0.963496	1.89121
206222	2.68835	-7.78878	-5.71967	-8.34667	5.61636	-2.16526	-1.6904	-2.82962	-4.18552	4.12742	1.05913	0.603548	0.407488	-2.15769	-0.0948013
207123	1.40724	-0.0390357	-0.405534	-2.152	-1.05608	1.80361	3.12261	1.60096	-0.297556	-1.0979	0.678483	1.03276	-1.12838	-0.421528	-1.78166
208125	3.75857	-4.21822	-0.354535	-1.30718	0.74514	-0.503102	0.41756	-1.45647	0.4683	0.382738	-3.85136	2.41906	-1.16675	-2.25119	1.01977
208327	5.00802	0.144858	0.989814	1.08849	5.22346	-5.28598	0.194937	-2.87232	-2.07684	-1.04444	-2.55387	1.73983	-0.717188	-1.07343	-0.712373
209228	1.49147	-2.54628	-2.86009	-3.41852	-0.607496	2.29111	1.09936	-0.9191	1.36705	0.582719	-0.464528	0.680492	1.60259	1.6134	1.47824
210415	-2.84533	1.07335	3.85605	-1.65291	-0.77075	0.89349	-0.178635	0.626107	-1.1889	0.852435	0.208774	1.68707	-0.276656	1.50672	1.98273
211215	7.79165	-0.469205	-1.54261	-0.885207	-1.59926	0.330834	-0.767194	-1.54989	-0.0805936	-1.90652	-2.10382	1.49913	-0.634899	0.725123	0.767243
211316	-11.1344	-0.751173	5.27779	-5.66598	3.19711	-0.109047	1.876	0.412875	-1.09063	0.881669	2.05128	0.193128	-1.88772	1.51258	0.202516
211922	-6.26775	-7.5875	1.32785	-0.107779	-2.3768	-1.32732	-3.17656	1.63437	-0.288562	-1.97083	3.759	-1.06414	1.05738	1.42441	-1.50524
212015	6.44966	2.36903	1.38027	-2.31154	2.39169	-2.10165	6.62877	-5.7246	-4.11637	-0.913105	2.31503	2.05982	-2.10797	3.15365	5.96486
212419	2.52063	-0.123323	0.400655	-3.5579	-0.146035	-1.92382	-3.3602	1.66964	-0.635823	0.520288	0.261904	0.287037	-0.615216	0.712356	-1.97664
213421	-6.55195	2.70466	0.883985	1.2141	0.696983	1.1321	-3.90086	-3.87564	2.83451	-0.50262	-1.4001	0.555058	-1.29229	-0.0126511	0.868277
214019	-9.69545	2.91963	-1.41245	-0.223554	-6.17633	-5.78834	1.07877	-0.57815	0.965173	-1.2903	-1.57192	-0.631495	1.30774	-0.739109	1.37342
214221	-6.70176	-3.27468	2.42964	0.678594	6.62149	-0.0556938	0.769037	3.74592	0.364492	1.70456	4.051	1.45204	-0.293657	0.569113	0.925929
214423	-9.93935	1.67907	-0.822227	-2.4729	5.70446	-1.29	-2.91555	-2.15538	2.52754	-4.6613	2.43072	3.0082	0.0893271	-3.55383	-3.4011
214524	7.65425	-8.85676	-5.84786	4.02503	-0.00231631	2.4231	-1.19355	-1.65373	2.11897	4.7547	-4.10699	2.67422	-4.52906	0.946975	1.16991
220721	1.07825	-6.10759	-2.90339	-3.48785	1.94026	1.01473	-0.225999	0.0940569	-0.607353	-0.349317	2.63775	2.2392	-1.31725	-0.420145	-1.43682
221319	-22.5505	2.24585	-13.451	0.696382	-1.24633	-5.23643	1.25299	1.40751	-2.54636	-1.92218	-2.94082	-1.61669	2.9913	-4.18377	3.16403
227432	2.1563	-0.468444	-0.770769	0.459664	-1.55872	1.98281	-2.63742	-3.8596	-2.29513	2.0905	-2.69157	-1.78045	-0.400807	-1.27431	0.874158
228434	3.97519	1.78817	2.38637	1.39335	-0.338813	-1.42734	-0.450995	-1.12471	-1.13515	2.0463	-0.42063	-0.705216	1.2279	-0.135626	0.621011
233326	4.70843	0.839296	-1.70345	-1.50569	-1.06418	1.05034	0.0479702	1.95342	2.8119	-2.17002	-1.83805	0.789618	-0.476918	0.0448351	1.25061
248339	7.74675	-10.8864	2.63981	3.47563	0.923972	-1.6951	-0.0360959	-1.94587	2.19182	-2.8903	-2.8856	1.3553	2.84105	-0.350867	1.20885
250427	-3.19041	3.81746	0.0737623	-1.51375	3.58995	0.519928	0.930675	-2.98922	-0.889294	1.3776	0.925164	0.90273	0.453123	1.30164	1.02008
250932	0.112892	0.871913	3.67892	-4.13041	-1.81327	-0.756146	1.36276	-0.20601	1.59871	-1.67515	-0.55265	1.18085	1.96971	1.3377	1.13544
255639	1.61525	0.824924	-1.59442	-0.0816689	2.16792	-0.401252	0.233872	0.156612	-0.754943	2.71046	-0.129967	0.467149	0.660972	0.863931	-0.872491
257542	5.9565	4.26369	-5.20301	-1.48532	3.41494	0.896767	-0.762468	0.239482	-0.567152	1.18013	0.485581	-4.30836	0.792385	3.15078	0.0369384
257845	0.953415	4.81818	-12.0208	-1.57748	-2.04356	0.953232	1.26649	4.40671	-1.61841	0.0952367	0.550539	2.46732	-3.7305	-2.12022	1.70714
268850	-12.0225	5.813	1.83747	2.64869	0.863933	0.0228463	-0.443872	2.54578	1.90624	-1.01982	-1.07607	2.26144	-0.97795	-1.82758	-1.55045
285446	-1.98408	3.50968	-0.354976	-2.02532	-5.9695	3.9792	-0.591919	-3.2086	0.376067	-0.737849	-0.985769	-0.639402	-0.566424	-1.08721	-1.16722
293748	2.56596	1.85405	0.226056	1.72547	0.634369	0.942868	0.307006	2.53995	1.3668	0.234503	-1.07891	-0.219921	-0.242851	1.54263	-1.59886
295146	-8.59927	2.24008	-0.864368	5.16644	0.360683	0.939168	-2.04585	3.60429	-1.12569	-1.60559	-1.40529	-0.782949	1.54828	2.99618	3.92284
297655	-1.86386	5.85668	4.02395	-3.85863	-1.8263	-0.233123	0.783208	0.359325	0.738834	0.262053	0.862837	-1.42475	0.919395	0.832076	-0.193609
298051	4.61668	-0.573677	1.32189	5.57092	-0.265775	-0.204131	-2.59509	0.251463	1.73251	-0.50144	-0.14986	1.22091	-0.494367	0.297289	-0.109034
299154	7.31197	0.327781	-2.55955	2.92115	-2.3482	-0.417893	-0.319887	-2.97377	-0.980999	0.777044	0.266382	2.43915	1.19476	1.51938	-0.687415
300618	-2.62779	-2.0131	-3.9807	-1.82186	-7.4278	3.10643	-4.50671	-1.76491	-5.8653	4.27404	-0.865739	-0.659824	-1.99202	0.745987	3.07536
303119	2.31734	-8.96882	-1.22664	0.182856	0.898015	2.06777	2.44736	0.00998662	-0.983575	-0.580226	0.330588	2.69535	0.32627	1.35362	1.77148
304727	-0.0976792	3.66049	1.6003	5.5737	1.61686	-1.67901	-0.722513	-2.66979	1.58958	-0.207033	2.15094	-0.83056	0.345061	-0.270016	2.34997
308331	-1.53699	6.16903	0.0961576	5.2974	3.01012	1.77435	2.52645	1.865	1.80932	1.82165	2.54759	-1.49972	-0.718452	-0.99936	3.10586
309636	-0.757601	3.38868	4.44826	-6.66824	0.600259	-3.18526	-1.24613	0.402993	1.6174	-0.961366	-0.11332	-0.989842	-0.33731	-0.640037	0.760103
310621	-0.971066	3.69361	2.1653	-2.58512	2.14187	-0.110949	-1.25967	0.999552	-3.09321	0.586417	-1.90924	-2.82478	-1.25076	2.25326	0.0794788
316633	4.12975	-3.29822	1.61891	-5.11822	4.4595	-5.19367	-6.62254	1.1355	0.42415	-0.80091	3.45373	-4.01553	1.37062	2.79849	-2.34253
316835	0.334452	-1.06335	0.173221	-0.788697	-0.987577	2.75443	-4.84126	1.08826	-1.93886	1.78331	1.82065	-3.7009	1.05133	0.821085	2.23409
318637	0.603909	1.24936	-0.111684	-0.341223	1.81059	0.591131	2.81688	2.82449	-0.16935	-0.148984	-0.17401	1.02937	-3.56807	-2.44754	-1.31499
336841	2.44439	-1.70789	-2.88886	-0.162492	-2.34992	1.61804	-0.0898901	0.261605	-1.92504	-3.17806	3.37706	3.01601	5.50699	-5.03174	1.86048
352132	1.68682	-2.90048	-10.6817	-0.934067	1.71959	-2.21641	5.91841	1.46221	6.39939	3.58113	-0.0580786	1.80202	-1.61821	-1.52649	-4.12324
361941	5.37372	-12.2616	3.5946	-2.1625	2.55524	-3.20142	-0.6146	0.813633	1.65736	-1.88203	0.720757	-0.684855	1.49778	-0.00659123	-0.589068
371843	-8.79321	-7.04601	4.62962	-3.14504	-0.00676462	-2.18276	-0.532093	1.0928	1.70526	-5.72773	-3.99444	-1.37424	0.677032	-1.27426	-0.485901
377451	-4.13807	-8.61485	3.37666	-10.622	1.47188	-0.739469	-0.591743	2.216	1.11027	-1.61724	2.50335	-1.04353	1.72375	1.70568	0.00823137
380036	7.7561	-3.61501	-0.36688	2.33462	-3.96275	2.43098	-0.548197	0.752219	2.88705	0.731366	-2.39029	0.738897	-1.82744	0.200824	2.44101
381038	-5.17228	-5.58567	-6.2411	-1.88444	4.90974	-2.03203	5.89875	-6.13484	3.90236	5.42149	1.03606	-8.66943	0.741394	1.59531	-3.74356
386250	-1.67837	-4.09487	3.78746	-6.50012	3.49858	-3.34071	0.720821	0.807805	-1.80689	-0.483522	-0.73946	-0.463705	-0.37795	-3.36321	-3.6805
387959	7.21724	-0.714555	-6.12209	5.59991	2.30845	4.41994	-0.560486	-0.400485	0.687607	0.561916	0.439311	-1.59157	2.5043	2.45926	-0.640506
393247	1.20183	2.50082	0.000487491	5.65591	0.409932	-0.46258	-0.679724	-2.06997	-0.565391	-1.37888	1.00003	1.13677	-1.70179	-2.07415	-3.29355
393550	2.44085	2.28561	2.94206	0.271688	-2.89188	0.0310659	-1.6028	0.722367	-0.945317	0.279113	1.29276	-0.528065	-1.39238	-1.02637	-1.00612
395251	3.59228	2.36247	4.12052	-1.61764	1.11685	-3.40804	-0.269813	1.1464	-2.59875	2.01656	-0.50567	-0.355885	-0.177818	-0.967344	-1.04606
395756	0.583164	4.07166	1.13367	-0.595903	0.0305975	1.16586	3.29834	0.675	-0.965508	0.78014	2.94569	-1.96995	-0.116945	-1.96896	-0.388592
397154	1.00031	-2.11759	-4.72141	-5.83458	-3.31069	1.47763	0.485187	-1.98012	-0.563713	2.43485	-3.65631	0.301805	-0.789731	-3.02101	1.04804
397760	3.92345	0.384652	-1.39385	1.60809	0.798585	0.48386	1.2885	-0.548227	0.206518	-0.0622568	1.44647	0.88246	-0.540479	-0.915917	0.802905
412528	-4.12914	2.88879	2.64666	5.97441	-1.68803	1.80489	-5.14677	-0.638546	2.86826	0.784136	-0.156341	-1.02604	-0.815699	-1.75894	-0.293092
414229	6.30209	-1.51152	-9.58234	3.22308	-2.53264	-5.01674	2.17323	5.42087	0.702395	-3.0236	-0.0118684	1.42381	-0.663445	1.66233	-0.335237
432332	3.15006	3.8497	0.0492436	-0.555566	-4.04903	2.13	-0.30775	0.535694	0.946417	0.69625	0.511511	-0.276781	-0.715844	-0.488618	0.382342
433839	7.87066	1.54281	0.235611	6.26623	0.619928	-1.16187	1.5662	1.69257	-2.05779	0.70438	1.41182	1.31987	-2.49498	0.0436044	0.214014
436845	-13.0917	5.08745	2.58151	-0.479589	4.35863	1.11152	-2.47233	0.0674342	3.62909	1.18325	-2.01866	0.439203	-1.31289	-1.86741	2.04627
449753	0.560326	-13.7812	2.66314	-3.26177	1.94182	-0.686205	-1.13263	1.07412	0.208178	-0.252035	2.26051	-1.08899	0.554119	-1.89494	-0.00399729
459453	0.409871	-0.771829	3.91177	4.78396	0.292246	0.775338	0.231899	-2.6804	1.00312	-0.401663	-2.26473	-0.260254	1.0672	1.39461	0.114112
465852	-4.69266	0.438822	-0.0979248	2.19497	0.228535	3.9404	4.03253	2.69	0.14694	-3.55774	-2.52983	-0.580825	0.510783	0.350578	-2.59029
479762	-7.93597	5.3923	1.6248	-6.60254	6.61327	-2.67599	2.10725	1.89361	-1.82723	2.51734	-0.165808	1.27935	-4.39339	-1.96803	0.471469
495255	0.583224	-3.26257	2.20391	-1.11361	-1.06439	0.929347	0.840006	-1.21615	-0.316994	-1.50753	2.52369	0.692104	-0.369908	-0.459969	1.27952
499566	4.12111	-6.0865	0.777691	-4.48657	0.879079	-2.02772	-6.94779	4.88394	1.43391	1.38037	-0.969888	-1.06689	-0.420639	-0.0200264	-1.32844
510326	-0.0235753	0.400874	2.17113	3.94687	-0.109116	1.863	0.363471	0.825548	-0.292641	2.17499	0.708458	1.77214	-0.836754	-0.364076	-1.77373
517239	-0.156582	-5.4857	-3.48259	-4.77213	-1.84485	4.1559	0.924321	1.25061	-0.483525	-0.68558	-0.993273	1.50416	-3.07596	-1.69399	-1.56071
520228	-6.35741	3.02281	-3.52401	-1.7112	3.12609	2.68102	1.66773	2.68002	0.570507	-1.61358	0.421618	-0.520447	4.78321	-6.36261	2.53028
524135	3.95116	-10.3153	3.75223	-2.05617	0.580412	-2.06131	0.605679	-0.550641	3.34065	-3.41819	-2.65888	-0.635851	0.791535	-2.00569	1.0971
525541	3.72932	-4.40763	-3.53529	-0.779784	2.76988	2.68136	0.0941099	-1.19923	-0.265273	-2.48969	-0.409808	-8.94035	0.52804	1.56477	-0.917816
529549	0.266052	2.01985	2.19794	-1.33822	-0.30407	-0.0891619	-2.31639	0.145554	1.77458	0.994324	0.381071	0.330249	0.541494	-1.27959	-0.0370662
529953	1.53854	3.09626	-0.549618	1.56914	-3.03906	3.01359	0.365116	-1.34542	-1.98446	0.0460156	1.22702	1.09139	0.784094	-0.0803086	-1.45323
530635	2.34887	5.09481	-0.597199	-2.47475	1.0278	-0.822667	-2.64407	-0.191489	-0.381654	1.24045	-0.338686	-0.735973	3.78515	1.43728	-1.8766
553344	-5.25845	4.63751	0.946757	-4.26357	4.25211	-0.332978	-0.189444	2.05344	1.86989	0.42293	0.133805	-3.74155	-0.162297	-2.87873	-0.693081
555348	-5.09944	2.60867	2.96064	5.90648	1.96555	2.40066	-0.0279229	2.61314	4.0164	0.685679	-1.6512	-0.57421	-0.38942	0.107142	1.49275
555651	-4.41054	0.489888	4.4105	-1.8897	1.1834	0.870468	-0.323017	7.00186	2.49249	2.58312	-3.52463	2.41931	-3.86977	-6.20337	-1.12734
559053	2.05126	3.62943	4.67535	-2.98751	1.26441	-3.07846	0.0960198	0.327644	-1.57356	0.823954	-2.25585	1.13622	0.0889774	0.908341	1.36407
561444	4.29872	-0.216792	0.503241	-1.64671	1.35912	-1.36685	-0.425371	0.745825	1.62964	-0.668129	0.874057	0.585931	0.592735	-0.438241	2.37391
562345	-0.903318	-2.26064	3.67782	7.05191	1.52444	1.43718	-0.418767	-0.117961	-1.31766	0.00328426	-7.16908	1.32504	0.969734	2.56949	-3.32709
567052	-1.69278	0.676427	1.95214	-8.11184	-2.8134	0.318705	0.314307	-0.108675	0.572338	0.0474293	2.30613	0.0294087	-1.39588	-0.900642	0.722993
567961	-4.08293	-5.09835	3.29225	1.79114	1.46407	3.16155	1.93041	4.64115	2.73446	1.32739	-1.04663	1.65025	-2.9618	-5.01576	-3.75661
568963	1.83997	1.32528	-0.0131159	2.05106	-1.27079	1.0384	-0.730506	-0.000849632	-0.434899	-1.2284	1.00491	-1.17135	0.808124	0.34021	-5.43427
571144	3.59549	-0.26042	2.13904	-0.11457	-4.50194	1.34503	2.27588	-3.13208	0.0885163	-2.21222	1.0668	-0.0309335	-0.545725	-1.09645	0.434109
573249	3.57916	2.78451	-3.23502	-3.31793	-0.764859	0.145564	-5.17992	0.873214	1.94312	-1.14405	1.05663	0.917476	-0.120007	-0.389745	-1.34267
576255	7.94668	-0.742871	-1.38054	-1.38689	1.8508	-1.67611	-1.10625	0.65552	-1.12434	-0.446793	-0.489805	1.44643	-1.11267	0.732818	0.595988
580044	1.59424	-2.75753	-0.72982	0.0395297	0.296722	2.38116	0.622673	1.36748	-3.07667	-1.368	-0.808718	-1.73028	-1.28441	-2.18872	-0.295875
580751	9.48119	-3.38446	-1.41951	1.97179	-0.9534	-1.99599	-1.49413	-2.19876	-2.82507	0.496683	-1.19095	0.682632	-0.960006	0.43175	-0.912455
581349	-7.5376	-4.61293	3.3198	-1.21723	-0.964643	1.18306	-2.84678	-0.718816	3.10097	-1.73243	-1.628	1.30113	4.2457	2.19439	1.32871
585256	-8.34608	-6.13421	1.5277	3.13742	4.28094	4.02302	3.69312	1.36784	-2.41782	3.27482	-0.761716	0.342292	-4.37862	1.02373	-3.63711
587664	-3.59443	1.3684	1.32877	-1.09505	0.916353	0.636289	-0.686404	0.174893	-1.77373	2.03264	-1.73813	1.80641	1.31384	2.7614	1.62011
597869	2.71512	1.50879	-2.9106	-1.67693	-0.0322014	2.67717	2.88767	0.816942	1.86737	-0.370758	-0.637893	-1.67737	0.437139	-0.096828	-0.833255
598568	4.55823	0.596822	0.0380972	-0.648912	-0.625287	0.147813	-0.796294	3.08818	1.3509	0.2317	-1.72481	2.33751	-0.378867	1.19043	0.818118
599065	4.2227	2.33548	-6.65599	-1.8544	1.84093	0.328497	-2.69498	-1.61285	-0.0166597	-0.213526	4.20218	0.52451	0.000734778	0.51881	-0.56022
599671	0.935552	0.815924	1.934	5.50715	-1.24654	0.453894	-9.00508	1.72061	1.86809	2.73096	-1.26045	1.88397	0.624271	0.707024	-0.79982
604537	-1.20175	1.67959	2.61783	-5.28802	-2.51206	-0.0977151	-1.50949	0.695463	0.848984	-0.716911	0.772903	0.738691	-1.02045	-1.41263	0.100125
611938	3.72453	3.4992	-5.61035	-2.2344	0.999254	-0.00121942	2.53097	-0.656025	-2.0487	-5.9057	3.8522	1.90194	5.63662	-6.02426	1.76144
616645	0.875052	5.76451	-0.119901	-7.89454	-0.15469	-0.0813491	5.96007	-4.5213	-2.73606	-2.23814	0.90191	1.12151	-0.439658	0.904557	0.288542
618952	-0.449934	3.77273	-2.68358	-0.353848	-3.89433	4.40722	-1.86984	1.3038	0.416219	0.0782071	0.903112	0.619483	0.438422	0.806856	-1.97249
622236	-2.20357	-1.6468	-4.33743	-1.31182	-1.80997	5.55481	0.831965	-0.813853	-0.414085	-1.19515	3.45492	0.903017	0.0827565	-1.57852	-3.37175
627549	-7.82204	-0.163349	-6.8072	6.46011	-7.71226	-8.69237	0.634585	0.890582	0.371949	1.43302	1.43204	-1.47754	-2.58783	3.47672	2.00259
633847	-1.67284	7.96998	-2.76365	-4.69895	2.70125	1.48225	0.639151	1.27085	1.48882	-0.417477	-1.49432	-2.65558	-1.67339	2.93689	0.00387025
638049	0.29785	2.17708	2.61692	0.0693928	-2.58612	2.30936	1.9804	-0.246102	0.250958	0.430565	-0.368093	0.863884	-0.520016	-0.485308	0.911754
645450	-1.08138	2.89466	2.03754	-3.71994	-5.09874	2.74625	-0.183366	-0.354321	1.70457	-0.672134	1.528	-0.0954291	-0.0314691	1.01801	0.152702
654350	8.03328	-3.97346	1.55263	4.47081	-0.122722	-0.510543	-0.164779	-0.546912	-0.240431	-0.926791	2.0629	0.467429	-0.602445	2.16878	-0.587328
654754	-5.63996	2.45732	0.324622	2.35407	-6.13849	0.739882	-1.56883	0.527382	-5.58797	-2.63149	-0.213062	-3.10764	3.64066	2.03259	-4.11815
656253	-1.43006	1.58784	-4.97429	-6.53786	-3.52677	2.81599	-2.54149	-5.86495	-3.16399	4.23003	-3.68878	0.489274	-1.05259	-0.606656	1.31465
656657	-2.31025	3.67459	-1.06392	-3.52666	-0.266185	1.77447	-0.697054	1.05934	2.26907	-0.705135	-0.416511	1.37791	-1.18518	-1.10717	-0.399328
657659	6.58177	2.9076	4.08588	-0.902718	2.91655	-5.71692	-0.135521	2.64142	-1.39986	0.548315	-0.970989	-0.178365	-0.537693	-1.52526	-0.890543
660951	-0.116928	3.97331	4.14484	2.10663	0.249588	-1.39119	1.2302	0.305012	-0.888796	1.05224	2.2578	-0.792626	0.997036	-0.606532	-0.228935
663755	10.7648	-4.30137	-3.6869	4.41723	3.84622	-1.28389	-1.33222	-1.13913	-1.11339	0.748772	0.721117	0.806802	-0.984397	2.6	0.63124
664757	-5.46394	2.45696	-3.72898	0.357525	2.04096	4.15048	-0.022305	3.52059	2.97239	0.1633	2.31767	0.74535	1.09415	-1.67158	0.677534
667056	1.76566	-3.19455	0.583106	0.632356	-4.46113	0.468795	-0.838244	-0.850166	1.06964	-3.73741	-0.837312	0.538567	0.396281	-1.45691	-3.5111
671855	4.1038	1.3422	0.981671	-0.530642	-0.0293356	-1.07243	-3.31366	1.06929	-0.216262	1.34892	0.538254	0.415	2.09516	0.27469	0.475734
672756	0.457181	-3.9387	-3.45734	4.90628	-1.32997	-2.11263	3.63497	-3.67779	1.31015	0.00265414	-2.72057	1.43021	-0.836021	-3.15898	0.704096
679568	3.52341	-0.706187	-0.75634	0.307839	-1.4017	4.67138	-2.25042	-3.28839	-1.37435	-1.08658	-4.43387	-5.95101	-0.926623	2.70781	2.77834
679770	-0.353744	0.135486	-2.20696	1.67867	-5.0998	-3.94089	2.93918	6.87641	-2.36219	-0.686575	0.165875	-1.33405	-1.56961	1.0747	-0.884859
690152	0.275326	3.20455	-8.94228	-7.93582	4.22049	-4.18172	-8.57859	-4.5178	-2.85386	8.9368	-6.11776	0.650959	0.510488	-3.75286	0.376891
695768	-5.6098	2.32149	-3.56012	-5.34216	0.186339	5.43091	3.01118	0.539547	-1.24288	-1.69564	-0.647948	-1.6166	0.740565	0.24653	0.433703
702133	3.16	2.23348	0.589744	-1.82996	-4.33297	2.39847	1.17488	0.259248	1.92229	0.612208	0.218392	-0.0970409	-0.552003	1.04458	2.04197
715950	4.78126	0.75273	0.531516	0.706218	0.878948	-0.84386	1.79586	-0.00448183	0.446745	-0.0891542	-0.602027	1.2156	1.86898	1.31312	2.34605
724446	2.08356	-4.25271	3.96439	2.5504	0.265765	-0.653674	1.18582	1.47872	-0.622934	-1.08566	1.37584	0.0974997	-0.264091	-0.593361	-1.90895
725751	0.853632	-1.19595	-5.8027	5.75658	-4.57288	-6.33521	2.22169	5.17081	-6.77989	-3.33066	-2.53831	-0.85574	-0.232841	-1.03991	-0.166349
729557	-8.61049	-3.08344	1.71101	-1.99279	2.23601	0.115851	-2.25044	-2.56434	2.18077	-0.591556	-0.561446	1.84136	-1.78193	-0.603864	-0.00934532
731140	2.54094	2.84007	0.553601	2.3048	-2.02777	1.6955	0.319893	0.486778	1.60262	0.724656	0.553547	-1.23778	-0.413176	0.0386987	0.282428
735148	5.87114	-8.12382	1.68773	10.7807	1.28245	1.02152	0.216307	1.33181	0.863064	0.131116	3.06228	1.96935	0.0767053	1.1705	3.04555
744553	3.75947	3.15931	-3.29098	5.41801	2.16797	3.70472	0.272864	2.48424	0.487611	2.27203	2.1415	-0.78032	-1.56448	1.57199	1.51429
748258	-4.32118	0.329993	-12.313	2.78124	6.02498	-3.16164	-1.47964	1.15359	0.667768	2.4347	-0.369148	-1.92525	2.45344	-10.6583	5.80743
749058	5.46801	-0.451329	3.00037	-0.676957	-0.597626	-2.20578	0.853226	0.622869	1.1209	-1.09304	0.361308	0.143291	-0.670138	0.814875	2.08203
753150	4.38305	-0.0968875	2.28912	-4.23321	-1.70645	0.276239	-0.809031	2.43192	-1.02001	-1.92541	-1.81346	-0.249464	1.14776	0.884733	3.491
756055	-2.10074	0.385763	2.59818	2.60585	-3.77115	4.01172	-1.40823	-0.974056	-0.228977	1.52218	2.21172	-0.314438	0.744841	0.452617	-1.43512
769064	-0.776754	2.7979	0.190264	-3.277	-0.989621	1.40132	-1.39442	1.09741	-0.0878644	-0.0531018	1.05338	-2.99742	2.47866	1.83608	-2.99317
770352	5.37752	1.01504	-0.506493	3.07157	-0.491473	1.46619	-0.382805	0.92764	1.11526	0.106932	-0.126065	-0.306452	0.35287	-0.286147	-1.40315
782561	0.991109	1.13716	1.02197	1.08054	-3.14104	1.39798	-0.713436	-3.16716	0.33421	-0.138519	-0.877309	-0.884423	-0.514205	-2.2594	0.424121
789373	6.46457	-3.04105	3.76573	2.83292	-2.5198	-0.646549	0.993187	-1.99553	-0.495713	-1.99423	-1.19923	0.906916	0.425058	-0.636703	0.342086
792867	-3.27357	-3.16484	-2.81113	1.06494	-4.62647	-5.25828	0.863044	3.48259	-4.20673	-1.72987	-1.22038	0.257033	-4.60637	-1.10685	2.42038
800941	-0.117501	-0.420464	-5.02263	3.77367	1.08941	0.531652	-2.63779	-0.333459	-5.9969	-1.37688	4.22876	2.15575	3.42941	0.63058	-0.292154
803240	4.96662	-3.15732	-0.75556	0.644746	2.70513	0.285461	7.5103	-3.05213	-1.32542	-4.68497	3.20177	1.95993	-0.249458	1.42078	-0.792196
812746	-1.32737	-8.48178	-6.73105	5.11727	1.66335	6.7272	-1.35668	0.970307	-2.46361	5.79067	3.98045	-2.00495	0.657724	-5.76289	1.4896
816653	3.92491	0.180393	1.49109	0.74135	1.92332	-0.908065	-4.74102	6.19384	2.88815	1.83959	-0.373623	-1.00755	2.1034	0.701291	1.73482
820745	-7.82505	-1.39671	-6.38612	-1.92818	-10.5918	-16.5508	6.90741	-0.689674	10.1428	13.5252	2.02325	-0.914629	10.4798	4.51489	-4.8766
825048	0.0666779	-0.957357	2.78052	3.13267	-4.09654	-0.375833	-0.469687	-2.40818	-1.81793	-0.144414	-1.98137	-1.11574	1.32409	-1.7514	0.100044
833148	4.75465	-3.02512	4.71333	7.38495	2.87941	-1.36516	2.2933	0.569866	1.25434	2.42387	-3.11844	-2.14559	0.145139	-0.759442	2.13914
833249	1.98557	0.239864	3.65876	1.1637	2.14349	-1.73352	-0.335855	-0.203988	-2.07881	-0.629974	-5.01667	2.39846	0.052124	1.1176	-2.79458
835657	2.13462	-11.6625	3.95705	8.36266	5.74277	0.657215	3.06621	-0.578027	0.411426	2.04077	2.6319	-1.93357	1.79575	-0.0809528	2.74794
837560	-10.8459	-7.13964	2.06952	1.6929	-3.29298	-3.5372	2.40729	3.3654	-4.05293	-0.68658	-3.5426	-1.76447	-0.175123	2.23238	1.61563
849264	-3.16038	-2.19257	3.04067	0.533218	-2.57559	3.13921	-0.308268	-0.865955	-0.467039	1.90985	1.70271	-0.812926	2.86101	1.79784	-1.56774
849971	0.789078	3.63778	-11.9954	1.37155	2.01322	-7.31743	-0.609339	4.2546	-8.39821	-2.00849	0.449699	-1.30874	-1.67487	-1.58861	-4.5583
865363	5.22226	2.0533	-3.48115	3.27371	-1.00534	2.88978	0.595548	-2.34244	-0.758146	-1.57194	2.69296	1.27916	-0.0656531	-2.12325	-1.23332
872562	-0.361389	1.17248	1.84162	-0.156899	-2.42582	2.33338	1.90899	-1.86651	-0.256624	-1.07958	0.581317	-0.715883	-0.13381	-1.90633	-1.59818
877269	-10.4457	1.44948	4.4867	1.59436	1.66162	-0.27175	-0.94422	-3.83322	3.89413	-2.73078	-2.01556	-0.631051	0.0702359	-0.571193	0.471632
889579	-1.56648	0.669174	4.4804	-1.70992	0.912238	-3.70725	-3.02186	2.29108	1.55944	0.952373	1.14925	0.634346	0.677067	-1.07935	-2.05106
894067	0.736049	4.70095	1.14357	-0.396335	1.54926	-0.80662	2.40829	3.1902	1.60391	-1.1042	1.34305	1.00865	1.88819	0.867646	0.925491
894774	10.0654	0.0891432	-0.121966	8.45184	-0.128088	-1.34799	-1.37102	-2.95879	0.141109	-3.53268	-1.74502	1.53862	-1.74216	-0.583784	-2.78671
898176	-0.11801	-1.32199	-5.19404	-2.35307	-0.93537	-1.68509	1.13369	0.558349	2.96193	1.19707	-0.000174556	0.556728	-3.56184	-0.142929	-3.02871
899885	1.11119	0.0805514	3.91605	-4.38628	-0.0263243	-1.84006	1.99851	1.09052	0.227549	-0.768848	-1.27339	-0.455955	1.57871	-0.703232	-1.09698
901442	-0.581151	3.82491	1.50805	-0.916902	-1.40746	2.2296	-0.839388	-1.75093	-2.2473	-0.446701	-3.23903	-1.62435	-0.429309	1.56336	0.646428
907656	-0.761838	-2.4286	-2.70255	-0.1194	-5.66216	-2.47896	4.58453	-1.7381	5.50692	6.2527	-0.185005	3.15078	0.565749	-0.723065	-2.78037
912447	-4.92476	-4.11964	1.24545	-0.797477	4.06551	1.58312	0.819419	0.909846	-0.105332	0.886295	1.26202	-0.320983	1.71527	1.80931	-0.0357438
919966	-1.12145	-0.665607	4.74981	6.36971	0.113232	1.51639	1.03433	3.14203	1.41353	1.35594	-1.62188	-1.10726	-0.828059	0.803154	-0.306066
922854	2.7236	-0.0837382	-0.0274581	2.84363	-3.12966	1.91761	-1.84827	0.925692	-0.700013	0.0203628	5.70026	1.79966	-2.29947	0.876117	0.400487
923755	4.44691	-2.53668	-1.41047	2.23526	-4.25542	2.54737	-0.379086	-3.12021	-0.901075	3.32154	-1.06795	1.02421	-1.56677	-2.96648	-0.540035
930449	-0.760417	1.33156	3.64906	-0.188034	-1.05732	-0.107644	0.49828	0.268463	-0.255814	0.408828	0.405002	-0.100817	-1.39201	-1.17148	-1.22059
947668	-2.3072	-7.22411	-0.631685	-4.12559	0.539397	2.02585	1.6415	-0.284456	0.0114983	-1.12273	0.317968	0.670691	0.425614	1.22212	-0.473594
952863	6.45515	1.11978	-1.76	3.33345	0.341692	2.02493	-1.1643	-0.493211	1.47176	-0.759566	1.78633	-2.04718	-0.0787629	-0.537183	0.332352
955465	2.03896	1.1435	-6.43655	-1.11253	-0.172196	4.09255	-1.43594	1.20101	2.12799	-3.35854	-0.290753	2.38276	1.04591	2.31504	-3.70469
957974	4.77532	-0.35133	1.35884	-1.23407	1.43302	-1.85367	-0.339945	3.00286	1.1576	1.91132	-2.88247	1.19064	-0.367715	-2.43738	0.0928866
966975	2.20051	0.868245	1.79275	3.55642	-0.500755	2.46894	2.36605	3.72425	-0.0720718	-0.181807	-3.05913	1.75077	-0.372502	3.04106	-1.0878
984472	7.01467	2.8074	-0.790903	-0.742687	-1.00908	-0.239706	-1.29355	0.539891	2.45086	-1.3808	-0.508427	-2.31675	0.688383	-0.201694	0.493502
987983	1.90805	-2.62065	0.0597619	0.940801	-0.907063	1.48308	-2.03688	-2.0681	-0.223764	-0.236732	0.635295	0.392844	1.0101	0.79297	-0.00581041
993675	2.49187	4.66775	3.34619	-5.34484	0.149054	-2.69374	5.97598	-5.11034	-1.42484	-2.85955	0.0757147	-0.138656	0.292634	-1.01299	1.4375
994273	-5.9122	-0.0257508	-9.25213	-3.95969	3.35189	5.0335	1.90384	-1.95226	0.0524558	1.41177	-1.70189	3.41684	1.70646	-1.37519	2.45941
