# Supplementary material for: Human brain state dynamics are highly reproducible and associated with neural and behavioral features
Source: PLoS Biol. 2024 Sep 24;22(9):e3002808. doi: 10.1371/journal.pbio.3002808 (PMC11421804; doi:10.1371/journal.pbio.3002808)
Supplement: S3 Data — (Sheets 1–3) Results in Figs 6 and S16. (Sheet 4–6) Null data results in S15 and S16 Figs. Columns A-G involve results from the first analysis using split-half datasets across 1,000 permutations. Column A (permutation index). Columns B-F: Partial R2 estimated for neural PC 1, neural PC 2, neural PC 3, age and sex. Column G: Overall R2. Columns H-J involve results from the second analysis using cross-validation, where the multiple linear regression model from Split 1 data was used for predicting individual behavioral PC scores in the corresponding split 2 data across permutations. Column H: Correlation coefficient. Column I: p-value estimated for the correlation coefficient. Column J: Overall R2. (XLS) [file pbio.3002808.s020.xls]

## Sheet: prediction_accuracy_bPC1
Index	partialR2_nPC1	partialR2_nPC2	partialR2_nPC3	partialR2_age	partialR2_sex	R_squared	cross_corr.cor	cross_corr_p	cross_r_squared
1	0.00280681	0.000155521	0.00204014	0.00410703	0.00536393	0.0193846	0.191413	0.0129369	0.0366391
2	0.0107971	0.00784	0.000631803	0.00536925	0.0167978	0.0332192	0.0631218	0.416301	0.00398436
3	0.0197154	0.00167254	0.000389588	0.000414001	0.0190827	0.0391847	-0.0232941	0.764396	0.000542615
4	1.15758e-06	0.00113512	0.00338801	0.00969877	0.00644967	0.0273036	-0.111819	0.149006	0.0125035
5	0.0275947	0.0134965	0.00320631	0.00102957	0.00879513	0.0528455	-0.169878	0.027704	0.0288584
6	0.0153643	0.00182766	0.0019224	0.000313599	0.0413635	0.0583303	-0.0346192	0.655958	0.00119849
7	0.0275209	0.00536352	0.0225507	0.00495064	0.00728763	0.0707066	0.045028	0.562207	0.00202752
8	0.0133455	0.00687018	0.0256289	5.45152e-09	0.0214318	0.0633728	0.0648325	0.403757	0.00420325
9	0.0128897	2.53495e-05	0.000101972	0.000221779	0.0224841	0.0338096	-0.205667	0.00748402	0.042299
10	0.040542	0.00124806	0.00145111	0.000402565	0.00735617	0.0475399	0.114684	0.138804	0.0131523
11	0.0181919	1.65942e-05	0.0118659	0.00149217	0.0562126	0.0841678	0.0490315	0.527939	0.00240408
12	0.0203725	0.00147	0.00505866	0.00115054	0.0254322	0.0470242	0.0150951	0.846015	0.000227863
13	0.0106854	0.00126098	0.00154775	0.00100001	0.0336141	0.0445555	-0.0349088	0.653267	0.00121862
14	0.0216222	0.0249961	0.00052849	0.00108059	0.0310124	0.0752058	-0.00213741	0.978063	4.56852e-06
15	0.0278377	0.00967725	0.00027753	4.1036e-07	0.015175	0.0523229	-0.159583	0.0388049	0.0254667
16	0.0295239	0.00117158	7.43409e-07	0.00241233	0.0320426	0.0542766	0.130947	0.0906663	0.0171472
17	0.0258005	0.00432268	0.0120306	0.000224062	0.00337507	0.0451984	0.021912	0.778	0.000480137
18	0.0105511	0.0077186	0.000104675	2.05867e-05	0.00463117	0.0233666	-0.0324324	0.676427	0.00105186
19	0.0507023	0.00435441	0.0105987	0.00109655	0.0189606	0.0805295	-0.14667	0.0578096	0.0215121
20	0.00641771	0.000241383	0.000152394	0.000379895	5.45877e-05	0.00760163	-0.155291	0.0444331	0.0241153
21	0.0231886	0.00145407	0.000710873	0.00447119	0.00754292	0.0313111	0.193417	0.0120042	0.0374101
22	0.0610432	6.38442e-05	0.00299151	0.00439193	0.0199765	0.0686055	-0.108733	0.160621	0.0118229
23	0.0205668	0.000326698	0.0025381	0.00117097	0.0302956	0.0485653	-0.0335174	0.666241	0.00112342
24	0.0138695	0.000741731	0.00277345	0.000137077	0.0267449	0.0432307	-0.0133053	0.864085	0.00017703
25	0.0319713	0.00393557	0.0120646	0.000298122	0.0270484	0.0710077	0.160864	0.0372463	0.0258772
26	0.0272931	0.00252013	0.0045669	0.000366941	0.0293815	0.0628713	-0.0489657	0.528493	0.00239764
27	0.0488935	0.000187538	0.000717116	0.000785423	0.0519476	0.0860376	0.0112161	0.885267	0.0001258
28	0.0039415	0.000836937	0.000449407	0.00427847	0.057179	0.0695863	0.0271011	0.727306	0.000734468
29	0.0372186	0.00523715	0.00032872	4.96174e-05	0.0765566	0.104252	0.0543606	0.48402	0.00295507
30	0.0156936	0.00215541	0.00516743	0.00566062	0.00225827	0.0326727	-0.165298	0.0322526	0.0273235
31	0.00594268	0.00223879	5.91613e-05	0.000265108	0.0856178	0.103545	0.131184	0.0900804	0.0172092
32	0.0435289	0.000161026	0.0015997	0.00272857	0.0111359	0.0504021	-0.0741432	0.339504	0.00549722
33	0.00873077	0.00352039	0.0121396	0.00451327	0.00242235	0.0357622	0.0456957	0.556418	0.0020881
34	0.05597	0.00138955	9.95984e-05	0.000689522	0.00964591	0.0603584	0.00669296	0.931384	4.47958e-05
35	0.0320593	0.000548971	0.0113496	0.00226473	0.073617	0.119046	0.0197383	0.799533	0.000389599
36	0.00778426	0.0112749	1.81225e-05	0.000206172	0.00159849	0.0215902	0.160075	0.0382004	0.0256239
37	0.0183407	0.00823692	0.0138763	0.0219404	0.0323253	0.109255	-0.0612197	0.430513	0.00374786
38	0.0118408	0.00794081	7.91608e-05	0.00522788	0.00130858	0.0251219	-0.242556	0.00153571	0.0588332
39	0.0318862	0.00206796	0.00135693	0.000708074	0.0455998	0.0682976	0.0918513	0.236356	0.00843666
40	0.0363637	0.0104367	3.48453e-05	0.0024525	0.0222957	0.0614918	-0.00984471	0.899215	9.69184e-05
41	0.00911806	0.00685503	0.000217303	0.00912047	0.0230513	0.0622689	0.0439958	0.571212	0.00193563
42	0.063823	0.00291958	0.00217102	0.00391904	0.00208548	0.0788822	0.077897	0.315548	0.00606794
43	0.00765955	0.00199085	0.00648008	0.000143686	0.01037	0.0281766	0.0239833	0.757639	0.000575199
44	0.0292025	0.0073751	0.0159828	0.000563619	0.0580151	0.0916738	-0.0944279	0.22341	0.00891663
45	0.0416875	0.000260931	0.00576428	0.000725047	0.0153641	0.0546002	0.0243467	0.754084	0.00059276
46	0.0242525	0.00356952	6.08598e-06	0.00664838	0.0382761	0.0739325	0.0558502	0.472105	0.00311924
47	0.0167325	0.00369326	0.000257119	1.09972e-05	0.0106638	0.0310884	-0.185807	0.0158921	0.0345241
48	0.0192235	0.0134717	1.17557e-05	0.003558	0.0106862	0.0507265	0.186091	0.0157294	0.0346297
49	0.0344637	0.00496835	0.00101414	2.00874e-07	0.027278	0.0663559	-0.121761	0.115886	0.0148258
50	0.0173925	0.00501436	0.00525693	0.00118423	0.000902438	0.027212	0.135156	0.0806778	0.0182671
51	0.022055	0.0134585	9.12423e-05	0.00200104	0.00175511	0.0427861	-0.0989313	0.202007	0.0097874
52	0.0143805	0.00151714	0.00234833	0.00587514	0.017626	0.0461401	0.137334	0.0758678	0.0188606
53	0.0279656	0.00241206	6.08868e-07	0.00173131	0.0338421	0.0575522	0.0369616	0.634315	0.00136616
54	0.0232877	0.00895348	0.000542531	0.00213616	0.0259746	0.0529909	0.146247	0.0585428	0.0213882
55	0.0113519	1.35317e-05	0.00388337	0.00681552	0.0242653	0.0426724	-0.130979	0.0905873	0.0171556
56	0.0290184	0.00403495	1.46614e-09	1.36252e-05	0.0223898	0.0429987	0.0193555	0.803341	0.000374635
57	0.034327	0.000540754	0.00385036	0.00254223	0.0128937	0.0460384	0.000631746	0.993515	3.99103e-07
58	0.0325093	9.83404e-05	0.00906981	0.000151304	0.0100024	0.0477153	0.00528296	0.945814	2.79097e-05
59	0.0411745	0.0108822	0.000660666	1.8495e-05	0.0464845	0.0768649	0.0995495	0.199189	0.0099101
60	0.0493885	0.00118485	0.00121142	0.00323292	0.0402385	0.0903439	0.032771	0.673242	0.00107394
61	0.05915	0.00665104	0.00111472	0.000478122	0.0161168	0.0758261	-0.0893532	0.2494	0.00798399
62	0.0146469	3.29225e-05	0.00748351	0.00342191	0.0316424	0.0601465	-0.125164	0.105972	0.0156661
63	0.0338079	0.00903473	0.00107139	0.00181765	0.00415244	0.0524292	0.134698	0.0817191	0.0181436
64	0.00882046	0.000466122	0.00480612	0.00348317	0.00899656	0.0305336	-0.234727	0.00219428	0.0550965
65	0.00656888	0.000195969	0.0216859	0.00282875	0.00626119	0.0381522	0.034292	0.659006	0.00117594
66	0.0115262	0.00274843	0.000310294	0.00470994	0.0514037	0.066181	0.0069097	0.929167	4.7744e-05
67	0.0142557	0.00115416	0.00295908	0.00970962	0.0212347	0.0489212	-0.170023	0.027569	0.0289078
68	0.0147075	0.00357894	0.00091378	0.0123603	0.0155603	0.0329526	0.117916	0.127942	0.0139041
69	0.00566765	0.0120229	0.00614138	0.0029423	0.00557537	0.0379498	-0.0118049	0.879287	0.000139357
70	0.0396752	0.00371792	0.00318461	0.00348639	0.0285199	0.0762438	0.0760249	0.327354	0.00577979
71	0.0265107	0.00032867	0.0123658	2.88061e-05	0.000919178	0.0395056	0.142011	0.0663213	0.0201671
72	0.0146898	0.00326831	0.00150178	0.00418735	0.00200675	0.0214401	-0.0683225	0.378871	0.00466796
73	0.0134306	0.00276788	0.000894878	0.00142132	0.00407051	0.0258423	0.0428223	0.581531	0.00183375
74	0.0259052	0.000160103	0.0011457	0.00158643	0.059894	0.0815995	0.0328353	0.672638	0.00107815
75	0.0227303	0.0021957	0.000562791	0.000240213	0.0131939	0.0350045	-0.00832994	0.914659	6.93879e-05
76	0.00507463	0.00692483	0.000109639	0.00342432	0.0049986	0.017337	-0.121672	0.116155	0.0148041
77	0.0296077	0.000242759	0.0196819	0.00595504	0.00442656	0.0635952	0.0913764	0.238798	0.00834964
78	0.031686	0.000223455	0.000517605	0.0019076	0.00564647	0.0381859	0.0328695	0.672316	0.00108041
79	0.000637697	3.91073e-05	0.00373463	0.00156368	0.0269486	0.0424956	0.1005	0.194909	0.0101003
80	0.0121496	0.000224566	0.000482267	0.00913256	0.0145457	0.0440054	-0.00652418	0.93311	4.2565e-05
81	0.0336369	0.00154106	0.0130164	0.0017551	0.00675555	0.0510704	0.0173047	0.823818	0.000299453
82	0.0314436	0.000374368	0.00386285	0.000684443	0.0190701	0.053401	-0.00970157	0.900673	9.41204e-05
83	0.0347013	0.0171916	4.51003e-05	0.00161018	0.00273628	0.0527575	-0.228388	0.00290513	0.0521611
84	0.00147542	0.00256291	0.0024024	0.00548195	0.0126756	0.0311347	-0.177542	0.0213159	0.031521
85	0.026829	0.00244508	0.0260284	4.72606e-05	0.00920576	0.0623971	-0.0580029	0.455173	0.00336434
86	0.0202386	4.51212e-05	0.00794224	0.00076094	0.013994	0.0386617	-0.0572116	0.461357	0.00327317
87	0.0392874	0.00238668	8.6762e-05	0.00129334	0.0159033	0.0543364	0.00670272	0.931284	4.49265e-05
88	0.021444	0.0149994	8.56419e-05	0.000523522	0.0204024	0.0492971	0.0724031	0.350991	0.00524221
89	0.0522888	0.0095447	0.000993009	0.00132044	0.0346098	0.0901398	0.0203147	0.793808	0.000412685
90	0.0591497	0.00564892	3.10959e-07	0.00104874	0.0314366	0.0816444	0.0879309	0.257045	0.00773185
91	0.0265433	0.00161753	0.00978201	0.000417967	0.0195418	0.0561443	-0.0623039	0.422379	0.00388177
92	0.0223701	0.00158274	0.000379079	0.00238246	0.0223701	0.0455853	-0.00261815	0.973131	6.85471e-06
93	0.0193505	0.013169	0.000942887	7.47197e-05	0.0108937	0.0423639	-0.178969	0.0202782	0.03203
94	0.0491249	0.00238727	0.00137758	0.000186925	0.0451307	0.0920744	0.161126	0.0369344	0.0259615
95	0.00428774	0.000507997	0.00394344	0.0225241	0.00083195	0.0416565	0.059533	0.443346	0.00354418
96	0.0420658	7.90152e-05	0.0104913	0.023097	0.0110066	0.0937854	0.028914	0.709857	0.00083602
97	0.0263708	0.00235972	0.000114104	0.000207873	0.00959839	0.0365377	0.173768	0.0242822	0.0301952
98	0.0597733	0.00015939	0.00145371	0.00807852	0.0398723	0.104062	0.0118359	0.878973	0.000140088
99	0.0185911	0.00473288	0.00348949	0.000214129	0.0390205	0.0624309	-0.147434	0.0565042	0.0217367
100	0.0182143	0.0129199	0.00185034	0.000646175	0.0669005	0.0988069	-0.0612134	0.430561	0.00374708
101	0.00394126	0.0244093	0.00168334	0.00142455	0.0513882	0.0784523	0.0775566	0.317674	0.00601502
102	0.0287519	1.44113e-05	0.000739279	0.0114814	0.00262821	0.0435377	0.135645	0.0795759	0.0183997
103	0.0250013	0.000391537	0.00235442	0.00221198	0.0351398	0.0573248	0.148725	0.054352	0.0221192
104	0.025415	0.000431801	0.00190842	0.00534857	0.0102595	0.0450931	-0.170943	0.0267277	0.0292217
105	0.013386	0.00818631	0.00111914	0.00353281	0.00732645	0.0405058	0.0304032	0.695636	0.000924354
106	0.0883938	0.00222004	0.00112926	0.0436701	0.0319942	0.154613	-0.0428233	0.581522	0.00183383
107	0.0520025	0.00242956	5.41976e-05	0.000115095	0.0384873	0.0795509	-0.101911	0.188685	0.0103858
108	0.0069518	0.00643827	0.00199374	0.00114814	0.0194497	0.0340819	0.0629161	0.417825	0.00395843
109	0.0196564	0.00271254	0.00573381	0.0164969	0.00199526	0.0467787	-0.0292361	0.706772	0.000854752
110	0.0138484	0.000282869	0.00298631	0.016807	0.0372864	0.0827678	0.00816805	0.916311	6.67171e-05
111	1.93476e-05	0.000525738	0.000341538	0.00950309	0.0103628	0.0263523	0.0948419	0.221378	0.00899498
112	0.0502685	0.000950464	0.0122873	0.0283837	0.0302306	0.114977	-0.000908146	0.990678	8.2473e-07
113	0.0486786	4.08835e-05	0.00235071	0.000673661	0.0114621	0.0615108	0.0518503	0.50446	0.00268845
114	0.0958359	0.000780886	0.00281686	0.000131619	0.0108455	0.104601	0.00391981	0.959782	1.53649e-05
115	0.0136553	0.00549796	0.011532	2.80818e-05	0.0165001	0.0506858	-0.145444	0.0599565	0.021154
116	0.0163144	6.3756e-05	0.00193751	3.1957e-05	0.00669061	0.0225394	-0.185376	0.0161416	0.0343643
117	0.0142749	0.00769716	0.0108214	0.00630975	0.006102	0.0512923	-0.00827289	0.915241	6.84407e-05
118	0.0379802	0.000575003	0.0126269	0.00492844	0.0118732	0.0719766	-0.0954563	0.218386	0.0091119
119	0.0189969	0.00285549	0.000181725	0.0271498	0.0516658	0.108043	0.0654204	0.399498	0.00427983
120	0.0270707	0.0031959	0.0100522	7.68827e-05	0.0144268	0.0518829	0.0126156	0.871067	0.000159154
121	0.0150991	0.00603503	0.00218882	0.00839325	0.0162422	0.0467839	0.0992226	0.200675	0.00984513
122	0.0189319	0.0015145	0.00633626	0.00109616	0.0266533	0.0470648	-0.175413	0.0229483	0.0307695
123	0.0435517	2.653e-05	0.000527744	0.0265825	0.000349725	0.0755064	0.0375236	0.629166	0.00140802
124	0.075017	0.00224772	0.00623906	0.00135503	0.04254	0.114055	-0.0578365	0.456469	0.00334507
125	0.0490784	0.00118058	0.00312793	0.00989722	0.014014	0.0663566	-0.0276402	0.722102	0.000763979
126	0.0221706	0.0315184	0.000842368	0.00309113	0.0178195	0.0646035	-0.153912	0.0463799	0.0236889
127	0.0150041	0.000190834	0.00234906	0.00449028	0.0375701	0.0577666	-0.171908	0.0258695	0.0295525
128	0.0117905	0.00760903	0.0208295	0.00146143	0.00444502	0.0487457	0.133177	0.0852579	0.0177362
129	0.0454423	1.12946e-06	1.84816e-06	0.000669787	0.00469571	0.0495726	0.163567	0.0341298	0.0267543
130	0.0226453	0.000441649	0.0126983	0.00352509	0.000453445	0.0409842	0.00841571	0.913783	7.08242e-05
131	0.0447914	0.0125267	0.00479339	0.00461656	0.0193829	0.0779767	0.099931	0.197464	0.0099862
132	0.0139124	0.00284296	0.0212089	0.00305837	0.0214487	0.0547304	-0.118798	0.125095	0.0141129
133	0.04414	0.00335109	0.000698262	0.00622304	0.016567	0.0560077	-0.128698	0.0963968	0.0165631
134	0.0291011	0.00146686	0.0070272	0.000637278	0.0077198	0.0428396	-0.000592337	0.99392	3.50863e-07
135	0.0269078	0.0114104	0.000581417	0.00073099	3.10235e-05	0.042809	0.0748066	0.335188	0.00559603
136	0.00716532	0.00813005	0.00154064	0.00152357	0.00022233	0.020247	-0.107616	0.164991	0.0115811
137	0.0213862	0.00168646	0.000832854	0.000128148	0.0284241	0.0519388	0.177404	0.0214185	0.0314721
138	0.0319603	0.000241268	0.00666247	0.00396465	0.0390534	0.0764107	0.0093664	0.904088	8.77295e-05
139	0.0559637	0.00218888	0.000210381	0.00114677	0.0154888	0.0678107	0.0786285	0.311011	0.00618244
140	0.0194999	0.00167679	0.00259284	0.00121358	0.0233713	0.0461648	0.142761	0.0648858	0.0203807
141	0.0377639	0.0116585	2.91425e-06	0.000551745	0.0105318	0.0585708	0.00971963	0.900489	9.44712e-05
142	0.0123792	0.00416186	0.000208523	0.00183403	0.0182356	0.0378257	0.156539	0.0427302	0.0245044
143	0.0435288	0.00451943	0.0063782	0.0045314	0.000568983	0.0612447	0.0903547	0.244112	0.00816397
144	0.0146064	0.00024776	0.00196507	9.63871e-05	0.0170427	0.0318933	0.203153	0.00826355	0.0412712
145	0.0226126	0.00119459	0.00270794	9.3547e-07	0.0255354	0.0462556	-0.0244638	0.752939	0.000598478
146	0.0566675	0.0229518	0.00344071	0.00236559	0.0406585	0.105903	-0.0271021	0.727296	0.000734521
147	0.0679229	0.00126247	0.0142862	0.00242781	0.0325161	0.0969729	0.106662	0.168787	0.0113769
148	0.0393191	0.00893842	0.000110737	0.0116663	0.00442757	0.0670987	-0.021392	0.783137	0.000457618
149	0.00163032	0.00799083	7.12738e-05	0.00119951	0.00685326	0.0222268	0.0578888	0.456061	0.00335112
150	0.0255054	0.00681752	0.00162151	0.0124229	0.0349369	0.0800435	0.0756542	0.329725	0.00572356
151	0.0211008	0.00732808	0.00821513	0.000758636	0.000179841	0.0392307	-0.12671	0.101695	0.0160554
152	0.0209484	0.00240518	0.00798362	0.00145407	0.04118	0.0592202	0.0114254	0.883141	0.000130539
153	0.0254763	0.00683654	0.0118702	0.00345036	0.0187369	0.0760098	-0.0203123	0.793831	0.000412591
154	0.0409584	0.00206399	0.000498248	0.000341468	0.0174394	0.054832	-0.00412487	0.95768	1.70145e-05
155	0.0304253	0.00875302	0.000213075	0.00508223	0.00170863	0.0472517	-0.0362408	0.640943	0.0013134
156	0.00783139	0.00121805	0.00176944	0.00236277	0.00401	0.0169165	0.235962	0.00207566	0.0556782
157	0.0620512	0.0053145	1.98238e-06	0.000695421	0.0294045	0.0828571	0.00171601	0.982387	2.94469e-06
158	0.0589002	0.000781231	0.000252027	0.000547674	0.0506126	0.0925636	-0.11037	0.154379	0.0121815
159	0.0216649	0.000355569	0.000732078	0.000437233	0.0184907	0.0362834	0.221623	0.00388807	0.0491166
160	0.0408678	0.00275307	0.00132669	0.00136577	0.0260541	0.0596447	0.0213448	0.783604	0.000455599
161	0.0127285	0.000173155	4.97199e-06	0.00651144	0.0254733	0.0350771	0.135777	0.0792823	0.0184354
162	0.0222112	0.00613925	0.00270221	0.00283422	0.00385796	0.0388338	-0.160655	0.0374971	0.02581
163	0.0490473	1.17222e-05	0.000965853	0.01202	0.0370696	0.099028	-0.0492051	0.526477	0.00242114
164	0.0175806	0.0186203	0.00275832	0.00039549	0.0176514	0.0494474	-0.0886433	0.253196	0.00785764
165	0.0395614	0.00325912	0.00107717	0.00122781	0.0113158	0.0556023	-0.0294177	0.705035	0.000865403
166	0.021127	0.00225159	0.00183264	0.00631384	0.0193897	0.0473307	0.174804	0.0234344	0.0305564
167	0.016867	0.0130646	0.0100784	0.0153583	0.00720778	0.054372	-0.179856	0.0196556	0.0323483
168	0.0429636	0.00420095	5.67002e-10	0.000434265	0.0396984	0.0836888	0.0358146	0.644875	0.00128269
169	0.0159712	0.0144741	0.00123342	0.00312267	0.0322176	0.0575736	-0.0862633	0.266213	0.00744136
170	0.0481087	0.0088831	0.0039666	0.00125832	0.00701558	0.065332	-0.0281369	0.717318	0.000791687
171	0.105261	0.00218924	0.00506429	0.00196228	0.0143057	0.116849	-0.110076	0.155488	0.0121167
172	0.0099193	0.0119249	0.00337105	0.00155352	0.0143423	0.0539602	-0.0248733	0.748941	0.000618679
173	0.0389666	0.00388022	0.00856214	0.000900927	0.00658166	0.0568588	0.0411869	0.596055	0.00169636
174	0.00678512	0.000395482	0.000639204	0.00935346	0.00361085	0.026072	0.0221307	0.775844	0.000489766
175	0.0331439	4.06606e-06	0.0028148	0.00711435	0.00567367	0.0463151	0.0305498	0.694241	0.000933292
176	0.0202939	0.00532142	0.00136652	0.000326582	0.0341857	0.0708614	0.0307386	0.692447	0.000944863
177	0.0142251	0.0163703	0.000500741	0.000492995	0.0169437	0.0522896	-0.00909372	0.906868	8.26958e-05
178	0.0492507	0.000489251	0.000351177	7.45408e-10	0.0511727	0.0847655	0.0731706	0.345894	0.00535393
179	0.00697546	0.0120601	0.00121568	0.000477861	0.00872463	0.0345646	0.139557	0.0711994	0.0194762
180	0.00677901	0.000756395	0.00995459	0.00317571	0.0147244	0.0332402	-0.0399236	0.607385	0.00159389
181	0.0318732	0.00188962	0.00051511	0.0119532	0.0155827	0.0678408	-0.0859469	0.267977	0.00738687
182	0.0298422	6.92195e-05	0.00133556	0.021862	0.0080427	0.0631223	0.0936344	0.227342	0.00876739
183	0.028538	0.00332977	0.00019363	0.000899399	0.0355678	0.0568962	-0.00146169	0.984997	2.13653e-06
184	0.0124131	0.00367612	0.0112562	3.33649e-06	0.00115947	0.0288658	0.0564485	0.467365	0.00318643
185	0.0355796	0.00275092	0.00734912	0.000824315	0.0148621	0.0546507	0.0285504	0.713345	0.000815123
186	0.0145636	0.0133326	4.52452e-05	6.2324e-08	0.0238329	0.052395	-0.131787	0.088598	0.0173679
187	0.0159193	0.00362606	4.7661e-05	0.00267476	0.00704117	0.0328092	0.215794	0.00496479	0.0465672
188	0.0171945	0.000814436	0.000294032	0.0046702	0.0264614	0.0370471	-0.101701	0.189603	0.010343
189	0.0083606	0.00562536	0.00334057	5.84631e-05	0.00223171	0.0199117	0.216153	0.00489158	0.046722
190	0.0184588	0.000848904	0.00358019	0.000624685	0.0237567	0.0415111	-0.008889	0.908955	7.90143e-05
191	0.0204426	0.000638682	0.00015238	0.00321778	0.013279	0.0386634	-0.0112261	0.885165	0.000126026
192	0.0150799	0.0080694	0.00230181	0.00163724	0.0147838	0.0374437	0.14086	0.0685738	0.0198416
193	0.00908351	0.000216984	0.00509266	0.0025799	0.0118923	0.0310574	-0.197765	0.0101811	0.0391109
194	0.0328027	0.0001164	0.00117312	0.00199884	0.0295829	0.0563139	-0.00954616	0.902256	9.11292e-05
195	0.00976519	0.00465014	0.00660054	2.35503e-05	0.0241966	0.0452578	0.1286	0.0966511	0.016538
196	0.014594	0.00178705	0.00445134	0.00108055	0.0232984	0.0370877	0.00804242	0.917594	6.46805e-05
197	0.0345544	0.0108544	9.77579e-05	0.0115048	0.00363868	0.0514933	0.0925824	0.23263	0.0085715
198	0.029018	1.81464e-06	0.000918311	0.001045	0.0165841	0.0428138	0.175496	0.0228826	0.0307987
199	0.0228018	0.00381897	5.72795e-05	0.00871331	0.0458578	0.0679902	-0.0530524	0.494616	0.00281456
200	0.0215046	0.00226209	0.00252173	0.00103808	0.0151713	0.0392609	0.213133	0.00553984	0.0454258
201	0.0438546	0.00474987	0.000388631	0.00136314	0.0321328	0.0774938	0.00939132	0.903834	8.81969e-05
202	0.0178704	0.0032269	0.00043923	0.00259447	0.0144692	0.0423847	-0.162169	0.0357132	0.0262987
203	0.0145781	0.00346141	0.0175024	3.72621e-05	0.0437314	0.0703179	0.00900597	0.907762	8.11074e-05
204	0.0185596	0.00531777	0.0038941	0.0201295	0.00954192	0.0599604	-0.0404698	0.602474	0.0016378
205	0.0153727	0.0176208	0.0038403	2.45604e-05	0.0166811	0.0528676	-0.107156	0.166815	0.0114823
206	0.0186859	0.000117561	0.0010706	0.00921311	0.000121414	0.0306071	-0.108992	0.159621	0.0118793
207	8.42845e-08	0.0121983	0.00225414	0.000676036	0.00367391	0.0198378	0.0196302	0.800607	0.000385346
208	0.0548909	0.00363261	0.0047158	0.00380902	0.00812374	0.069256	-0.0477429	0.538852	0.00227939
209	0.0115171	0.00353953	0.00179627	0.000186009	0.00827758	0.0226963	-0.285201	0.000178853	0.0813395
210	0.0333706	0.005344	0.00039075	0.00270064	0.0190305	0.0599164	-0.131786	0.0886006	0.0173676
211	0.0220474	0.00718495	0.00307073	0.000157232	0.0234542	0.0578843	0.172994	0.0249325	0.0299268
212	0.0268518	0.00456325	0.000480739	0.0063055	0.0151351	0.0564102	0.000293571	0.996987	8.61837e-08
213	0.00731442	0.000968049	0.000763012	0.00680388	0.00493879	0.024968	0.0353464	0.649207	0.00124937
214	0.0370646	0.000362408	0.00148844	0.00712017	0.0455251	0.0876156	-0.0426648	0.582923	0.00182029
215	0.0434802	0.015052	0.00080302	9.80611e-05	0.0614223	0.113181	0.0314833	0.685386	0.0009912
216	0.0208042	0.00292002	0.00824233	0.00432514	0.000795436	0.0421797	-0.0367629	0.636139	0.00135151
217	0.00311821	0.00111963	0.019899	4.77883e-06	0.0112254	0.031846	-0.151732	0.0496036	0.0230225
218	0.0154707	9.46021e-05	0.000119417	9.00605e-05	0.00748893	0.0190655	-0.0233126	0.764215	0.000543477
219	0.000484405	0.000332078	0.000462807	0.0174995	0.0239715	0.0552983	-0.0563802	0.467905	0.00317872
220	0.0248275	0.00253919	0.00580042	0.000494105	0.0220935	0.0488262	0.169322	0.0282252	0.0286698
221	0.0118047	0.000319063	0.0131981	0.00671148	0.0311853	0.067789	0.0301522	0.698025	0.000909158
222	0.00557188	0.0119673	1.87369e-05	0.00391683	0.0590793	0.097312	0.0620069	0.424598	0.00384485
223	0.0551323	0.00441672	0.00138231	0.0125846	0.0173567	0.0804603	0.0398737	0.607834	0.00158991
224	0.0343517	0.00742745	0.00145655	0.00191856	0.0386507	0.0741945	0.0171248	0.82562	0.00029326
225	0.0352845	0.00475505	0.00010637	0.00141325	0.0385075	0.074956	0.0466429	0.548257	0.00217556
226	0.0202447	0.0047737	0.000334625	0.000514483	0.0586893	0.0789049	0.0724724	0.350528	0.00525226
227	0.0574622	0.000518713	0.00186254	0.000911136	0.00923575	0.0700744	-0.0355125	0.647669	0.00126114
228	0.0486592	0.00814712	0.0172007	0.00613632	0.00141365	0.0857929	-0.0336374	0.665118	0.00113147
229	0.0114149	0.00807886	0.000131832	0.00129862	0.0139225	0.0320918	0.1468	0.0575861	0.0215501
230	0.0357555	0.00502686	0.00402647	0.0045661	0.0335119	0.0822261	-0.125041	0.106318	0.0156354
231	0.0167954	0.018057	0.00275947	0.00163415	0.0083077	0.0408042	-0.117103	0.130609	0.0137132
232	0.029784	0.00401049	0.000111578	0.00318566	0.00639413	0.041928	0.0542939	0.484558	0.00294783
233	0.00452292	0.00193587	0.0184515	0.0156205	0.0224951	0.0639787	0.00472	0.951581	2.22784e-05
234	0.00988095	2.36962e-05	0.000293416	0.0125971	0.00268494	0.0271816	0.0582709	0.453088	0.0033955
235	0.0477779	0.00213064	0.000596818	0.0153962	0.0334457	0.0977108	-0.0229645	0.767635	0.000527367
236	0.00387839	0.0103977	0.00368685	0.00117513	0.0016592	0.0261298	0.0309719	0.690232	0.000959256
237	0.0297945	0.00112924	0.000183895	0.00025181	0.0288489	0.052452	-0.17027	0.0273409	0.0289919
238	0.0348655	0.00270535	0.00235067	0.000509681	0.0247703	0.0540626	-0.157541	0.0414024	0.0248193
239	0.0826726	0.00329391	0.00337667	8.8926e-05	0.017981	0.0907029	-0.0342117	0.659755	0.00117044
240	0.0304118	0.00562171	0.0129047	0.00127347	0.00264745	0.0558701	0.104971	0.175685	0.0110188
241	0.00135672	0.000194414	0.00344962	0.0277344	0.0286255	0.0763061	0.0550889	0.478175	0.00303478
242	0.00839545	0.00707986	0.00220412	0.00115422	0.0152427	0.0393949	0.141807	0.0667161	0.0201092
243	0.00964253	6.80167e-06	0.00315858	0.0103364	0.0304251	0.0543513	0.137985	0.0744749	0.01904
244	0.0230373	0.00253459	0.00480135	0.00274988	0.0244797	0.0617868	-0.0264035	0.734058	0.000697146
245	0.066085	0.00349766	0.000924327	0.0178321	0.0621701	0.132387	-0.000825692	0.991525	6.81767e-07
246	0.00390155	0.00258551	0.000523617	0.00197501	0.0523102	0.0681844	0.0256471	0.741402	0.000657775
247	0.0316808	0.00894326	0.00187252	0.00549861	0.00623191	0.0618893	-0.0830088	0.28474	0.00689046
248	0.0429757	0.00164617	0.000913187	0.000971136	0.00164476	0.0513888	0.00445694	0.954276	1.98643e-05
249	0.0223319	0.00311106	0.0036381	0.000381198	0.0261652	0.048949	0.134388	0.0824313	0.0180601
250	0.0110743	0.00436686	0.000474484	0.000356622	0.0448882	0.0646564	0.10823	0.162577	0.0117138
251	0.023807	0.0014747	0.00418015	0.000221339	0.00727985	0.0349128	-0.0210728	0.786295	0.000444062
252	0.0297577	0.00040864	0.00011831	0.0203696	0.0399803	0.0945701	-0.0833544	0.282733	0.00694795
253	0.0414164	0.00322095	1.25181e-05	0.00577431	0.00985418	0.0532558	-0.0133645	0.863486	0.00017861
254	0.0154182	0.0006519	0.00196975	3.70918e-05	0.00863453	0.0244263	0.216315	0.00485885	0.046792
255	0.0496655	1.66369e-05	0.00159707	5.05984e-06	0.0280837	0.0714258	-0.0479995	0.53667	0.00230395
256	0.0293099	0.00139856	0.00139168	0.00552194	0.0167108	0.0515977	-0.0269565	0.728704	0.000726652
257	0.000763575	0.00015662	0.000183452	0.00969763	0.0207582	0.0404201	0.00128127	0.986849	1.64164e-06
258	0.0118846	0.000942231	0.00140869	0.000934589	0.0178728	0.0284387	0.0476397	0.539731	0.00226954
259	0.0203236	0.000231301	8.37877e-05	0.000211198	0.0162394	0.0347281	0.204265	0.00791021	0.0417244
260	0.0283997	0.00149224	0.00183056	9.65992e-05	0.0375346	0.0633345	0.128107	0.0979484	0.0164113
261	0.0394758	7.50671e-05	0.0206795	0.00744572	0.00627581	0.0662176	-0.00859656	0.911938	7.39009e-05
262	0.0240418	0.00774495	0.00112143	6.58167e-05	0.0168869	0.0379089	0.0993877	0.199923	0.00987792
263	0.0260411	0.00442084	0.000371575	4.33163e-05	0.0301189	0.0571295	0.148255	0.0551279	0.0219795
264	0.0163892	0.00126683	0.00996414	0.00189845	0.00561177	0.0342515	0.0052695	0.945952	2.77676e-05
265	0.018538	0.00114054	0.00575536	0.00858181	0.00808209	0.0496913	-0.00980191	0.899651	9.60774e-05
266	0.0456279	0.0102291	0.0073957	0.000444613	0.0287672	0.0786236	0.0501429	0.518616	0.00251431
267	0.0300671	0.00470983	0.0055377	0.00349844	0.0154833	0.0546666	0.101239	0.191631	0.0102494
268	0.00835066	0.000434487	0.00803313	0.000189488	0.0023656	0.0180381	-0.137396	0.0757343	0.0188777
269	0.0102143	0.00190983	0.00464509	0.000302333	0.0104964	0.0257795	-0.171988	0.0257994	0.02958
270	0.0334944	0.000593777	0.00322356	0.00114844	0.021026	0.0538777	0.185326	0.0161708	0.0343457
271	0.046797	0.000640669	0.0112819	5.76235e-05	0.00824694	0.0652529	0.0381951	0.623039	0.00145886
272	0.0173202	0.00773323	0.00396978	0.00173802	0.0508315	0.0840002	-0.0547139	0.48118	0.00299361
273	0.0310177	0.00346828	0.000950946	0.00949283	0.0771005	0.0917132	0.0710973	0.359769	0.00505483
274	0.0437647	0.0053775	0.0254734	0.000415569	0.00156712	0.072462	0.0137198	0.859894	0.000188232
275	0.0189185	0.00018964	1.07641e-05	0.000135114	0.0342318	0.05146	0.0174792	0.822071	0.000305523
276	0.023462	0.0133736	0.0026698	0.00171635	0.0151638	0.059339	-0.118314	0.126649	0.0139983
277	0.0107791	0.0104652	0.00370743	0.00390237	0.0379152	0.0751998	0.0899625	0.246173	0.00809324
278	0.0204153	0.0270279	0.0034897	0.00236049	0.0194018	0.0657167	-0.0291175	0.707907	0.000847832
279	0.0243431	0.000241643	2.74278e-06	0.0103726	0.0378947	0.0508876	-0.0828323	0.285769	0.00686118
280	0.0247825	0.00614683	0.00142779	0.0157579	0.000503166	0.0418455	-0.212375	0.00571419	0.0451033
281	0.0307357	0.0126805	0.00676742	0.0174971	0.0258455	0.105478	0.0280842	0.717826	0.000788721
282	0.0421535	0.00151965	0.0155132	0.00747756	0.0189897	0.0836296	0.0943083	0.224	0.00889405
283	0.00884862	0.00456773	3.77e-05	0.00170482	0.00733104	0.020062	-0.187716	0.0148257	0.0352372
284	0.0168175	0.000167171	0.00180608	0.0211485	0.00664461	0.0524159	-0.0478926	0.537579	0.0022937
285	0.0212401	0.00302642	0.00225265	0.00557513	0.0129824	0.0427096	-0.0376017	0.628453	0.00141389
286	0.0105581	0.000145829	0.0100625	0.00099003	0.10986	0.120756	-0.136907	0.0767909	0.0187437
287	0.0283145	0.00953526	0.00733002	0.00279622	0.0376262	0.073004	0.0110753	0.886697	0.000122662
288	0.0562346	2.86219e-06	0.00315509	0.0028261	0.0115271	0.072145	0.017002	0.826851	0.00028907
289	0.0131463	0.000778203	0.000835268	0.00225156	0.00299558	0.0206659	-0.229547	0.00276132	0.0526919
290	0.052014	0.000388004	0.000208429	0.00796169	0.0160625	0.074166	-0.115241	0.136881	0.0132805
291	0.0204638	0.0030107	0.00949668	0.0210867	0.0172014	0.0816911	-0.0658039	0.396735	0.00433015
292	0.0082699	0.00381227	0.00303187	0.0220624	0.000516068	0.0413086	0.0869922	0.262179	0.00756765
293	0.0113593	0.000436266	6.42264e-05	0.00213655	0.00821484	0.0211687	0.246866	0.00125559	0.060943
294	0.0709469	0.00787286	0.00351976	0.00499097	0.00840303	0.0904473	-0.02161	0.780983	0.00046699
295	0.00763928	0.000530781	0.0138241	0.00946789	0.0391819	0.0729929	0.0497335	0.522041	0.00247342
296	0.0148647	0.00748444	0.00078627	0.00216355	0.00642768	0.0274633	0.103428	0.182154	0.0106973
297	0.0389755	0.000454705	0.00371704	0.0147129	0.0774606	0.131453	0.0754615	0.330962	0.00569444
298	0.0221489	0.0063624	0.00543065	0.00452887	0.00885071	0.0517855	-0.0506553	0.514347	0.00256596
299	0.00176186	0.0015346	0.000165996	7.89745e-05	1.10259e-05	0.00398651	0.140607	0.0690776	0.0197704
300	0.0220273	0.000929721	1.06778e-07	2.02884e-05	0.00377254	0.0242468	-0.192844	0.0122646	0.0371889
301	0.021403	0.0120842	9.04534e-05	0.00637214	0.0329969	0.079144	-0.00308239	0.968369	9.50112e-06
302	0.0469981	0.000236733	0.00588388	0.0064212	0.0542339	0.0962981	0.0477999	0.538367	0.00228483
303	0.0812811	0.000507451	0.00175409	0.0043706	0.0360664	0.110757	0.062716	0.41931	0.00393329
304	0.0226668	0.00271715	0.00029764	0.00184392	0.0113032	0.0307377	-0.0116919	0.880435	0.0001367
305	0.0380121	0.0078203	0.0070015	6.58013e-08	0.0147306	0.0694284	0.158954	0.0395901	0.0252664
306	0.0165207	0.00183482	0.00120011	0.00843465	0.00779855	0.0417196	0.0426872	0.582725	0.0018222
307	0.00995152	0.00074453	0.000242244	3.33143e-05	0.0116332	0.02152	-0.00641703	0.934206	4.11783e-05
308	0.00714553	0.010736	0.00120269	0.00743753	0.00772136	0.0241531	0.0530246	0.494843	0.00281161
309	0.0456737	0.000113406	0.000667135	0.000897881	0.0160957	0.0613954	-0.0157544	0.839379	0.000248201
310	0.0150609	0.000693032	0.00284253	0.000454519	0.00923253	0.0231642	-0.244548	0.0013998	0.0598039
311	0.000769346	0.000586103	0.00326477	0.000254925	0.030893	0.0403392	0.0510171	0.511343	0.00260274
312	0.0294309	0.00355045	6.11062e-05	9.83846e-05	0.0197055	0.049692	0.00277832	0.971488	7.71904e-06
313	0.0479092	0.000286347	0.000593271	0.00173754	0.0536767	0.0868678	0.0211642	0.78539	0.000447923
314	0.0221907	0.0125879	0.00656133	1.36651e-05	7.91864e-06	0.0423812	0.0761199	0.326748	0.00579424
315	0.0061449	8.36732e-06	0.000931837	0.0103505	0.0126123	0.0347532	0.0129182	0.868003	0.000166879
316	0.0300581	1.41156e-05	0.00548652	0.00111636	0.0164257	0.0465622	-0.174963	0.0233064	0.030612
317	0.0244641	0.0202819	0.00399406	0.00658556	0.0223258	0.0818909	-0.0114007	0.883391	0.000129976
318	0.00547424	0.00344648	0.000145726	0.000318754	0.00867677	0.022444	-0.230862	0.00260601	0.0532973
319	0.0025303	0.0020197	0.0019222	0.000638594	0.0193574	0.0272839	-0.0148169	0.848819	0.000219541
320	0.0330569	8.78488e-05	0.00440235	0.00307243	0.0209844	0.0509351	-0.168006	0.0294925	0.0282259
321	0.051943	0.0110574	0.0142784	0.00110605	0.00181778	0.0815402	-0.0555482	0.474508	0.0030856
322	0.0323177	0.0271678	0.000171179	0.000706522	0.0159211	0.0717265	-0.141296	0.067714	0.0199645
323	0.00846516	0.000108199	0.00234777	0.000877849	0.00384256	0.0129746	0.212567	0.00566969	0.0451846
324	0.00861223	0.00319299	0.000654011	0.00218052	0.012447	0.0285197	-0.212351	0.00571983	0.045093
325	0.0438484	0.00856782	0.000192611	0.00131022	0.0563638	0.0945531	0.0572658	0.460932	0.00327937
326	0.023201	0.00016659	0.000464984	0.000446577	0.00627761	0.0267027	-0.188852	0.0142212	0.035665
327	0.0139108	0.0170096	0.0104922	0.00412874	7.21553e-06	0.0507095	-0.120747	0.118975	0.0145799
328	0.0150885	0.0220476	0.00155717	0.00040266	0.00466662	0.0494368	0.16078	0.0373468	0.0258502
329	0.0330956	0.00660558	0.0211118	0.0390989	0.0183905	0.118237	0.0214519	0.782545	0.000460184
330	0.0195788	0.00589392	0.0113378	0.0016648	0.045562	0.0689393	0.0773933	0.318697	0.00598972
331	0.0336269	6.10913e-05	0.00983713	0.0100914	0.00998586	0.0642912	-0.137368	0.0757937	0.0188701
332	0.00636714	0.00436546	0.000288825	6.9131e-05	0.00984379	0.0203804	-0.0172119	0.824748	0.00029625
333	0.0150008	0.00628332	2.91548e-05	0.00158323	0.0143564	0.0384626	0.0223688	0.773496	0.000500365
334	0.0363025	0.00238296	0.00160904	0.000417039	0.00172518	0.0405286	-0.0377444	0.627149	0.00142464
335	0.0223993	0.00646154	0.00147722	0.0178277	0.00575974	0.0618263	-0.00635164	0.934875	4.03433e-05
336	0.00716717	0.000216688	0.0124786	0.000152428	0.00123189	0.0218932	0.138559	0.0732667	0.0191985
337	0.0272187	2.50634e-05	0.00241304	0.000543718	0.00305287	0.0304287	-0.112805	0.145434	0.0127249
338	0.0387768	0.00141084	1.60573e-05	0.021783	0.0452713	0.074787	-0.079684	0.304541	0.00634954
339	0.0264849	0.00629334	0.0269196	0.0024835	0.0206812	0.0747601	0.0172681	0.824185	0.000298186
340	0.0302552	0.0243956	0.000231646	0.00177876	0.0104058	0.0606721	0.136778	0.077072	0.0187083
341	0.0165706	0.00161596	0.000342761	0.00820449	0.0163018	0.0438333	0.0315696	0.68457	0.000996638
342	0.0116399	0.00121748	0.00752846	0.000607284	0.0112417	0.0305476	0.037641	0.628093	0.00141684
343	0.00311619	6.26507e-07	1.3215e-05	0.00068577	0.0141221	0.01882	-0.197984	0.010096	0.0391977
344	0.0252214	1.13181e-05	0.010941	0.00207634	0.0231631	0.0492595	0.0229406	0.76787	0.000526269
345	0.00633794	2.84529e-05	0.00568612	1.98943e-06	0.026568	0.0401016	0.122341	0.114148	0.0149673
346	0.0105051	0.00885946	0.00199367	0.00343499	0.026247	0.0619832	-0.107828	0.164152	0.011627
347	0.00671402	0.00122227	5.2815e-07	0.000142543	0.0336602	0.0433479	-0.0275117	0.723341	0.000756894
348	0.0304964	0.000375153	0.00180082	0.00159497	0.0108067	0.0386974	-0.0248937	0.748741	0.000619695
349	0.0147618	0.0058215	0.00290489	0.00545289	0.00888413	0.0341681	0.129375	0.0946411	0.016738
350	0.0377957	0.0256407	0.000158868	0.00183676	0.0539971	0.0996542	0.0557065	0.473247	0.00310322
351	0.043841	0.00189719	0.000556893	0.00373945	0.0419732	0.0907644	0.0280352	0.718297	0.000785971
352	0.0239861	0.010604	0.0142135	0.000748597	0.0280086	0.0687639	-0.0656627	0.397751	0.00431159
353	0.0351505	0.000195865	0.00230956	0.000810597	0.0114793	0.043475	-0.135559	0.0797699	0.0183762
354	0.0507008	0.00294239	0.00369761	0.00103952	0.00634803	0.0595828	0.139003	0.0723406	0.0193219
355	0.0133474	0.00130465	0.00976724	5.34296e-05	0.00324618	0.0265396	0.154537	0.0454891	0.0238816
356	0.0272748	0.000371636	0.00298502	0.00133219	0.00734457	0.0341	-0.139493	0.0713309	0.0194583
357	0.0130856	0.00162219	3.68223e-05	0.00366372	0.03412	0.0453184	0.147731	0.0560019	0.0218246
358	0.0232539	0.000169043	0.00087989	0.000146368	0.0113713	0.0329184	0.188271	0.0145277	0.0354459
359	0.0637866	0.00124365	0.000351209	0.0174303	0.0246267	0.0778711	0.0237241	0.760179	0.000562832
360	0.0199136	0.000156275	0.00269155	0.00559388	0.00127699	0.0298353	-0.162224	0.0356493	0.0263167
361	0.0354666	0.00103996	5.05161e-05	0.000228661	0.0608497	0.0921489	-0.0530635	0.494526	0.00281574
362	0.0427258	0.00228815	0.00306642	0.00235424	0.0472098	0.0856991	0.0621692	0.423385	0.003865
363	0.005074	0.000155824	0.00936	0.00265621	0.042213	0.0612169	0.0171745	0.825122	0.000294965
364	0.0186318	0.00142703	0.0066624	0.00156424	0.0248893	0.0465022	-0.141901	0.0665343	0.0201358
365	0.0192719	0.000907148	0.0147484	0.0120873	0.0412248	0.087522	0.110223	0.154934	0.012149
366	0.001888	1.29552e-05	0.00225442	0.0114349	0.000257171	0.0187374	0.0507714	0.513382	0.00257774
367	0.0343608	0.0123561	0.00142547	3.26114e-05	0.0411227	0.0851629	-0.0830904	0.284265	0.00690402
368	0.0423265	6.50332e-05	0.00545252	0.00118274	0.0105186	0.0561734	0.0453187	0.559684	0.00205378
369	0.0184771	7.40083e-05	2.92932e-06	0.00075366	0.0246202	0.0432671	-0.180244	0.0193889	0.0324879
370	0.0357449	0.0110007	0.000188679	0.000405041	0.0121015	0.0512888	0.00440174	0.954842	1.93753e-05
371	0.00612649	7.54099e-06	0.000447196	1.45849e-05	0.0196693	0.024183	0.195301	0.0111815	0.0381427
372	0.0228449	0.00046466	1.99991e-05	0.00165696	0.0351056	0.0609313	-0.137361	0.0758104	0.0188679
373	0.0348111	0.00160813	0.00126913	0.00263923	0.0451361	0.0737178	0.00151879	0.984411	2.30671e-06
374	0.0124613	0.00280567	0.01639	0.000311492	0.0139956	0.0392871	-0.136246	0.0782403	0.018563
375	0.0532246	9.44555e-06	0.00137253	0.00159425	0.0222793	0.070132	-0.160026	0.0382593	0.0256084
376	0.0321907	0.00378919	0.00193097	0.00042318	0.0372927	0.0679818	-0.0509249	0.512108	0.00259334
377	0.0112346	0.00766224	3.8481e-05	0.0172895	0.0223028	0.0524571	-0.0866029	0.264328	0.00750007
378	0.0116583	0.00356818	0.000815157	0.00213896	0.0202906	0.0356012	-0.0403485	0.603563	0.001628
379	0.0492193	0.000390672	0.00394824	0.0386804	0.0300692	0.132215	-0.0789557	0.308996	0.00623401
380	0.0268281	0.00307169	0.00024201	0.00289781	0.0237122	0.0556561	0.16875	0.02877	0.0284765
381	0.00845255	0.00029965	0.000324339	0.0079546	0.00396874	0.0221531	0.0193756	0.80314	0.000375414
382	0.000990208	2.16115e-05	0.0008259	0.000659832	0.0209792	0.0270704	0.0650933	0.401864	0.00423714
383	0.0108438	0.00081758	0.0364498	0.00347558	0.00249226	0.0559299	-0.182805	0.0177037	0.0334177
384	0.0249345	7.82887e-05	0.000877835	0.00432421	0.00435331	0.0318282	-0.198839	0.00976998	0.0395371
385	0.0469837	0.00320737	0.0058015	0.0032038	0.0203508	0.0660555	0.107694	0.164683	0.0115979
386	0.033898	0.0225076	0.000171315	0.000158977	0.0291649	0.0790419	-0.157588	0.0413419	0.0248339
387	0.0236274	1.8288e-06	0.00667904	0.000514193	0.0177857	0.0465589	-0.181258	0.0187059	0.0328544
388	0.0418838	0.00545438	0.000485933	5.57132e-05	0.0199266	0.0564127	0.00246931	0.974658	6.09748e-06
389	0.0367154	0.000426484	0.00726098	0.000107771	0.0182948	0.0590945	-0.140291	0.0697118	0.0196815
390	0.0262096	0.00920906	0.00161623	0.000499191	0.0342646	0.068055	-0.144801	0.0611097	0.0209672
391	0.00438475	0.0195345	2.53169e-05	0.000460401	0.00498976	0.0312065	0.106342	0.170077	0.0113087
392	0.027577	0.00406924	0.00173913	0.000862567	0.035573	0.0591104	0.0962748	0.214446	0.00926884
393	0.0346641	1.58075e-05	0.0012879	0.000189716	0.0221994	0.0495177	-0.160249	0.0379877	0.0256798
394	0.000554433	0.00894219	0.00268259	0.0061079	0.0219979	0.038004	-0.0603444	0.437146	0.00364145
395	0.00500358	0.013218	0.000131511	0.000712625	0.0141063	0.0307472	-0.0733662	0.344603	0.00538261
396	0.015317	0.0249505	0.00169793	0.00431536	0.00315368	0.0538019	-0.071857	0.354645	0.00516342
397	0.044374	0.000934172	0.00536211	6.90074e-05	0.0302754	0.0735984	0.0105854	0.891677	0.000112051
398	0.0252968	0.00166653	0.00149989	0.007494	0.0180114	0.0634094	0.132947	0.0858038	0.0176749
399	0.0228659	0.000413026	0.00388081	0.000291312	0.000279474	0.02831	0.070947	0.360788	0.00503348
400	0.0553345	2.96146e-05	0.00436883	7.39214e-05	0.016607	0.0654915	0.117305	0.129944	0.0137603
401	0.0211864	0.00114629	0.000349615	0.00898721	0.0239961	0.0575181	-0.00991356	0.898514	9.82786e-05
402	0.0119451	0.000566586	0.00593378	0.00115322	0.000112738	0.020605	0.0968849	0.211542	0.00938669
403	0.00929501	0.00818183	0.00150744	0.00136806	0.012986	0.0342557	0.0462119	0.551964	0.00213554
404	0.00643482	0.00133522	0.000946722	0.00482802	0.0237693	0.0404899	-0.0268238	0.729987	0.000719516
405	0.0223329	0.00386167	0.015033	0.00562413	0.0432473	0.0828451	-0.0162754	0.834142	0.000264888
406	0.0166046	0.000684837	0.0164675	0.00018	0.0448365	0.0662909	0.0317625	0.682746	0.00100886
407	0.0280657	0.0198233	0.00014793	0.00201231	0.0132155	0.0546506	0.0287671	0.711266	0.000827545
408	0.00621636	0.000278962	0.00927249	0.00228928	0.00102583	0.0174005	-0.102822	0.184743	0.0105723
409	0.0247635	0.00327066	0.00100118	0.000637318	0.0190229	0.0489552	-0.0397854	0.608629	0.00158288
410	0.0484098	0.0104284	0.00896828	0.000124385	0.0206069	0.0826347	0.125789	0.104226	0.015823
411	0.0113412	0.00827077	0.00183696	0.0069985	0.0188747	0.0559286	-0.130644	0.0914231	0.0170678
412	0.0162371	0.00335233	0.00598973	1.28469e-05	0.0229903	0.0453259	0.00233668	0.976019	5.46006e-06
413	0.0155745	0.00158087	0.000133406	0.00305746	0.0193365	0.0391364	0.0192456	0.804435	0.000370392
414	0.00939427	0.000217192	0.008957	0.00492696	0.025852	0.0521373	0.173109	0.0248343	0.0299668
415	0.0289509	0.00289351	0.0113499	0.00529228	0.00411793	0.0591257	-0.140541	0.0692088	0.0197519
416	0.0221407	0.0101604	0.0136034	0.00273054	0.0227114	0.0590388	-0.0529667	0.495315	0.00280547
417	0.0294759	0.00271186	0.00870175	1.04703e-05	0.00187997	0.0416315	-0.142157	0.0660397	0.0202086
418	0.00472885	7.15633e-06	0.000472403	0.000704437	0.0138353	0.0215252	-0.227478	0.00302275	0.0517462
419	0.0154665	0.000276829	0.00573322	0.0134986	0.00635231	0.047538	0.0819195	0.29113	0.00671081
420	0.020806	0.00432706	0.0123557	0.000308566	0.0105848	0.0478499	-0.0603433	0.437155	0.00364131
421	0.044832	0.00010093	0.00763212	0.000575841	0.0146505	0.0607732	0.103581	0.181506	0.010729
422	0.0300248	0.00181153	0.000722457	0.00640232	0.0290686	0.0702022	0.0930444	0.230297	0.00865726
423	0.0250005	0.00219411	6.80166e-05	0.00255039	0.0270343	0.0547856	0.156264	0.0430999	0.0244186
424	0.0092858	0.00234736	0.000627629	0.00269448	0.0230832	0.0375926	0.0523822	0.500092	0.00274389
425	0.020696	0.000480437	0.000928795	0.01194	0.00994444	0.0488764	0.0536264	0.489952	0.00287579
426	0.0281039	0.000969474	0.00100065	0.00984832	0.039312	0.0581388	0.0890827	0.250842	0.00793572
427	0.00627721	5.12487e-05	2.15573e-05	0.00188764	0.00945112	0.0183884	-0.238582	0.00184328	0.0569213
428	0.0402611	0.0213349	0.00057714	0.00025631	0.00784941	0.0701563	-0.0765556	0.323979	0.00586076
429	0.0271084	0.00451155	0.000569817	0.00164501	0.00237999	0.0340166	0.0591297	0.446446	0.00349632
430	0.0203591	0.0151829	2.10295e-05	0.00142066	0.0219181	0.0590333	-0.0483384	0.533795	0.0023366
431	0.0112657	0.0042735	0.00358881	0.00382122	0.0337408	0.0639652	-0.00158763	0.983705	2.52057e-06
432	0.0333687	7.79932e-05	0.00324139	0.0021367	0.0394243	0.0727679	0.131157	0.0901458	0.0172022
433	0.060599	0.00217018	0.00367035	0.000104719	0.0456687	0.0971255	-0.0634197	0.414101	0.00402206
434	0.0598931	0.0390921	0.000294977	0.000327709	0.0648703	0.146565	-0.00247336	0.974616	6.11751e-06
435	0.00654552	0.00196629	0.00467974	0.00188743	0.0256699	0.0388167	-0.0518385	0.504557	0.00268723
436	0.0557804	0.014286	0.000663143	0.00297403	0.0496167	0.107244	0.00571885	0.941351	3.27052e-05
437	0.0169062	5.0959e-05	0.00353358	0.0177663	0.0467298	0.0888015	-0.0510339	0.511204	0.00260445
438	0.0148739	3.38688e-05	0.0025097	0.0029627	0.00769402	0.0294669	-0.00517334	0.946937	2.67635e-05
439	0.00522715	0.000900197	0.00111228	0.0250556	0.0058908	0.0484846	-0.0610661	0.431673	0.00372907
440	0.00909087	0.000880392	0.00433175	0.0113586	0.00937549	0.0386394	0.145172	0.0604425	0.0210749
441	0.00888966	0.00121279	0.00181511	0.000749636	0.00562437	0.0168615	0.019255	0.804341	0.000370754
442	0.021658	0.0068507	0.00495011	0.0177882	0.000841012	0.0579886	-0.0676098	0.383876	0.00457108
443	0.00627206	0.0037575	0.00512095	9.09268e-05	0.0333277	0.0501674	-0.121664	0.11618	0.0148021
444	0.0467661	0.0147682	8.17006e-05	0.00352369	0.0333591	0.090484	-0.0105192	0.89235	0.000110654
445	0.0180291	0.00504374	0.00310429	1.86482e-05	0.0629398	0.0901518	0.06125	0.430285	0.00375156
446	0.0417753	0.000102566	0.000999648	0.000924365	0.0118488	0.0491703	-0.174056	0.0240439	0.0302954
447	0.00764052	0.000349266	0.00220552	0.00496019	0.00917556	0.0240681	-0.189198	0.0140415	0.0357958
448	0.0408962	0.00039326	0.00645578	7.70133e-05	0.0354468	0.0715514	-0.110164	0.155156	0.012136
449	0.0166263	0.00188712	0.000304392	0.0125778	0.00139001	0.0370461	0.0916693	0.237289	0.00840327
450	0.0352661	0.00083119	0.00259302	0.000187787	0.0126569	0.0497228	0.174015	0.0240775	0.0302812
451	0.0140276	0.000723586	0.0118407	0.00320549	0.00492417	0.0368484	-0.0304438	0.695249	0.000926826
452	0.0508682	0.000825244	0.00122662	0.00487829	0.00270692	0.0583705	0.0278303	0.72027	0.000774524
453	0.0105899	0.000396275	0.0269683	0.000115465	0.0170293	0.05371	-0.0765277	0.324156	0.00585649
454	0.0118864	0.0117733	0.00220449	0.00244598	0.0312373	0.0487221	-0.0205008	0.791961	0.000420282
455	0.0348355	0.000901992	3.94049e-05	0.00860479	0.00821677	0.042288	0.0585362	0.451031	0.00342648
456	0.022689	0.0113154	0.000117061	0.000191694	0.0153306	0.0423648	0.207077	0.00707596	0.0428811
457	0.0412171	0.000430765	0.00310306	0.0205208	0.00178934	0.0711544	0.00522917	0.946365	2.73442e-05
458	0.0115843	0.00252336	0.00264889	0.00636202	0.00110537	0.0278125	-0.0809443	0.296931	0.00655198
459	0.0223054	0.000889249	0.00241296	0.00647716	0.0474277	0.0766079	-0.134107	0.0830806	0.0179847
460	0.00936291	0.00362675	0.00879909	0.00600079	0.00940918	0.0429861	0.0515142	0.507231	0.00265371
461	0.0284879	0.00434392	0.00174685	0.000426764	0.0206346	0.0578623	0.00728708	0.92531	5.31016e-05
462	0.0432823	0.00204196	0.000464194	0.000548607	0.0371963	0.0654784	0.010723	0.890278	0.000114982
463	0.0451394	0.00449524	0.006384	0.000345427	0.00197869	0.0604021	-0.130065	0.0928815	0.0169168
464	0.0244517	0.00057913	0.0089204	0.0184817	0.000642252	0.0530474	-0.0765767	0.323846	0.00586398
465	0.0719198	0.000448154	0.000190522	0.00336065	0.0697017	0.117464	0.0617962	0.426177	0.00381876
466	0.0401333	0.000537103	0.0110004	0.00373984	0.0637226	0.104243	0.0494056	0.524791	0.00244091
467	0.0463995	0.000909191	0.00426933	0.0175016	0.0341735	0.102598	-0.0353038	0.649602	0.00124636
468	0.0455126	1.28527e-05	0.00139499	9.4966e-05	0.0201551	0.0571396	0.162	0.0359085	0.026244
469	0.0219504	0.00151343	0.00249192	0.00406815	0.0331775	0.0498609	-0.0745741	0.336697	0.0055613
470	0.0290791	0.000993118	0.000880613	0.00205789	0.0155833	0.0471907	-0.0132489	0.864656	0.000175532
471	0.0248713	0.00645779	0.0086286	0.00207222	0.0435568	0.0766451	0.0866378	0.264135	0.00750611
472	0.0568766	0.00441963	0.00845554	0.000381321	0.04871	0.0921207	0.0157873	0.839048	0.000249239
473	0.00175476	0.00036784	0.0086552	0.0192779	0.047064	0.0871985	-0.036105	0.642195	0.00130357
474	0.0244626	0.000972683	0.000145712	0.00137656	0.0355302	0.0527209	-0.161241	0.0367978	0.0259986
475	0.00851523	0.0168098	1.17678e-05	0.00207129	0.0299217	0.0644375	0.0800913	0.302067	0.00641461
476	0.0464441	5.79141e-05	0.00108119	0.000413081	0.0839761	0.112	-0.127206	0.100353	0.0161813
477	0.00224662	0.00309896	0.000207684	0.0103069	0.00379523	0.0255106	0.0958591	0.216441	0.00918897
478	0.0276908	0.00332665	0.000455077	0.000495465	0.00913152	0.0325056	0.155082	0.0447236	0.0240504
479	0.0214806	0.0115328	0.00299545	0.00765069	0.0236408	0.0577844	-0.228436	0.00289901	0.0521831
480	0.0152439	0.000911648	0.00391281	0.00590743	0.0376233	0.0656699	-0.0106733	0.890783	0.00011392
481	0.0407777	0.0241405	0.000818797	0.00164482	0.0146304	0.0760355	-0.110591	0.153551	0.0122303
482	0.00699128	0.00169046	0.00501208	0.000410718	0.0138456	0.0260554	-0.218948	0.004353	0.0479381
483	0.0482725	0.00937747	0.0182424	0.00015667	0.0489365	0.0994123	0.0313288	0.686849	0.000981491
484	0.0292183	1.42199e-05	0.00455328	0.0138938	0.00795013	0.0530093	0.0111869	0.885563	0.000125148
485	0.0239566	0.0124257	0.00179439	0.0105706	0.000240521	0.0566232	0.0278853	0.71974	0.000777593
486	0.0318401	0.00527257	3.59984e-07	0.000942055	0.0360325	0.0758545	-0.132087	0.0878687	0.017447
487	0.0170389	0.0196747	7.26434e-06	0.0121443	0.0270561	0.0563821	0.0290434	0.708617	0.000843519
488	0.0375899	4.86529e-05	0.000768036	2.16648e-05	0.0128117	0.049092	0.164495	0.0331126	0.0270586
489	0.0378188	0.00339963	5.06927e-06	0.00122588	0.0093219	0.0504524	-0.149823	0.0525761	0.022447
490	0.0339293	0.00356713	0.00162349	0.00309353	0.0332015	0.0666674	-0.0681441	0.38012	0.00464362
491	0.0349626	0.00514339	0.000435232	0.00207567	0.0155398	0.0491291	-0.0108267	0.889224	0.000117217
492	0.014362	0.000363884	0.000922383	0.000169863	0.00760682	0.0205895	0.0110941	0.886506	0.00012308
493	0.0138837	0.00036699	0.00356671	3.68286e-06	0.00835419	0.0267265	0.0416002	0.592369	0.00173057
494	0.0113318	0.00533705	0.00212201	0.000109904	0.0109107	0.0273774	0.206768	0.00716378	0.042753
495	0.0287246	0.00490625	4.06087e-05	0.0030927	0.0294356	0.0530694	0.141277	0.0677506	0.0199592
496	0.0144108	0.0161583	0.00204904	0.000527066	0.00418542	0.0368889	-0.180362	0.0193081	0.0325306
497	0.0107001	0.00509713	6.61472e-06	0.00584856	1.03046e-05	0.0207522	0.0671617	0.387043	0.00451069
498	0.0273524	0.000749365	0.00874827	0.00469912	0.00723447	0.0515758	0.0120852	0.876444	0.000146053
499	0.0220621	0.00011479	0.0147892	0.00875753	0.0436507	0.0703597	0.0737073	0.342359	0.00543277
500	0.0344674	0.00171346	0.00892272	0.000967408	0.0283271	0.0706482	0.126069	0.103453	0.0158933
501	0.0128701	0.00167844	0.0129761	0.00480918	0.0292883	0.0564684	0.124573	0.107646	0.0155183
502	0.00940627	0.00016043	0.00156881	0.00216779	0.0207811	0.0350989	-0.0251859	0.745892	0.000634328
503	0.00905878	0.00134621	0.00130236	0.000433175	0.00146152	0.0137429	-0.240051	0.00172357	0.0576245
504	0.030101	0.000216219	0.00182301	0.000345677	0.0373233	0.0607073	0.138172	0.0740788	0.0190916
505	0.0108734	0.0147918	0.00640599	0.00306526	0.00108499	0.0361994	0.0492805	0.525843	0.00242857
506	0.0351013	0.00268999	0.000167189	0.00509369	0.0120975	0.0572059	0.160803	0.0373195	0.0258575
507	0.0615937	4.25212e-05	0.00146707	0.00512039	0.0575635	0.105613	-0.0018757	0.980749	3.51824e-06
508	0.013267	0.00070259	0.0194178	0.00977624	0.0138015	0.0581288	-0.00530766	0.945561	2.81712e-05
509	0.0443035	2.28067e-06	0.0086585	0.00558833	0.00879006	0.0744449	0.0781756	0.313815	0.00611142
510	0.0698095	0.0182898	0.00185705	0.00121664	0.0186459	0.0912463	-0.0164762	0.832126	0.000271466
511	0.016849	8.22767e-05	0.00202042	0.0126874	0.0329383	0.0728294	-0.0614481	0.428792	0.00377587
512	0.0112018	0.000354954	0.00251433	0.00376033	0.0139479	0.0342491	0.0178861	0.818001	0.000319911
513	0.0178406	0.00481683	1.1231e-06	0.000485488	0.00256948	0.0261456	0.172638	0.0252362	0.0298039
514	0.0285936	3.00247e-06	0.018866	0.0109354	0.0126543	0.0755558	0.131183	0.0900834	0.0172089
515	0.0378227	0.00368505	0.000159077	0.0102686	0.0273131	0.0777618	0.140645	0.0690019	0.019781
516	0.0245934	0.000397576	0.00518658	0.00279917	0.0333655	0.0535925	0.137645	0.0751996	0.0189462
517	0.0178226	3.95679e-05	0.0022486	0.0122822	0.0165094	0.0343829	-0.0574163	0.459752	0.00329663
518	0.0165587	0.0232554	0.00164336	0.000482663	0.00959894	0.0523895	-0.0540712	0.486354	0.0029237
519	0.0234876	0.0172731	0.000117908	0.000974527	0.00333286	0.0494773	-0.117537	0.12918	0.0138149
520	0.0381315	0.00202858	0.00205548	0.00366139	0.0401004	0.0815649	0.0298417	0.700986	0.000890526
521	0.0108768	9.88372e-05	0.0100332	0.000222395	0.0144805	0.0398256	0.183905	0.0170198	0.0338212
522	0.0410608	2.28397e-05	0.00630536	0.00340238	0.0124657	0.0556324	0.012063	0.87667	0.000145515
523	0.0246699	0.00240467	0.000798726	1.84344e-05	0.00828325	0.0348288	0.205201	0.00762354	0.0421073
524	0.00776395	0.00237778	0.000646397	0.000808265	0.0295889	0.0426959	-0.130049	0.0929201	0.0169129
525	0.0649021	0.00233011	0.0088581	0.00298833	0.0238407	0.0975132	-0.0850943	0.272771	0.00724105
526	0.0609831	0.00464812	0.00566482	0.000535563	0.0295783	0.0832329	-0.00925951	0.905178	8.57386e-05
527	0.0329651	0.00869063	0.00181458	0.00461985	0.0348003	0.0914207	-0.0284605	0.714208	0.000809999
528	0.0261909	0.0048069	0.000371945	8.34106e-05	0.0201538	0.042638	-0.237619	0.00192578	0.0564628
529	0.0673836	0.00679951	0.00468174	0.0144615	0.0346498	0.113038	-0.00890009	0.908842	7.92115e-05
530	0.0139007	0.0131557	0.000620704	0.000293758	0.00704922	0.0343211	-0.0321423	0.679161	0.00103312
531	0.0268861	0.00448876	0.00489773	0.000329837	4.50046e-05	0.0369569	0.0488271	0.529662	0.00238409
532	0.0245121	0.00218774	5.62054e-05	0.0036308	0.00809834	0.0381302	-0.0543126	0.484407	0.00294986
533	0.0294479	0.0142456	0.00725222	0.00345946	0.0338058	0.0893995	0.0728046	0.348319	0.0053005
534	0.0325703	0.0078856	0.00128721	0.00119843	0.0151425	0.0509089	0.142692	0.0650158	0.0203611
535	0.0156087	0.000233967	0.00181704	0.00522229	0.0185376	0.0408806	-0.199633	0.00947597	0.0398533
536	0.040417	0.00974274	7.87136e-06	1.22857e-06	0.00635212	0.0527324	-0.105361	0.174073	0.011101
537	0.0452107	0.0141241	0.00169755	0.00356636	0.0283353	0.0772428	0.00193814	0.980108	3.7564e-06
538	0.000478723	0.0175937	0.00198716	0.00291294	0.0186268	0.0406041	0.0610397	0.431872	0.00372585
539	0.00431464	0.000323916	0.00892549	6.31004e-05	0.0126469	0.0239834	0.0344581	0.657458	0.00118736
540	0.0810033	0.0016699	0.00088764	0.00490721	0.0294858	0.0993893	0.0536524	0.489742	0.00287858
541	0.0290813	0.00155412	0.00193135	0.0186617	0.0224435	0.0716201	0.0800894	0.302079	0.00641431
542	0.0382668	0.000207445	0.00023891	0.000345131	0.00446049	0.0414029	0.145954	0.0590555	0.0213026
543	0.00820567	0.00558035	0.00670603	0.00132452	0.0299688	0.0580256	-0.020404	0.792921	0.000416325
544	0.00481694	0.00392568	0.000676668	2.63599e-05	0.0388409	0.0511206	-0.0253784	0.744017	0.000644063
545	0.0107094	2.97147e-05	0.000377544	0.000649655	0.025259	0.036014	-0.00673288	0.930976	4.53316e-05
546	0.0503732	0.00852886	5.14696e-06	0.00426075	0.0237435	0.0723362	-0.0277817	0.720738	0.000771822
547	0.035043	0.00642107	0.00185153	0.0035374	0.0109347	0.0598049	-0.15147	0.0500022	0.0229433
548	0.0149932	0.00464958	0.000290725	0.0292946	0.00528924	0.0546023	-0.0771869	0.319993	0.00595782
549	0.0123856	0.00712105	0.00173142	4.03197e-06	0.0169129	0.0385034	0.0202694	0.794257	0.000410848
550	0.0114814	0.0135047	0.00628415	0.000463971	0.0312978	0.0693113	0.109416	0.157994	0.0119719
551	0.0187942	4.63785e-05	0.00119351	9.95997e-06	0.0331292	0.0468519	-0.166081	0.0314328	0.0275829
552	0.00183766	0.00106941	0.00208761	0.00269662	0.0111426	0.0149232	0.020322	0.793735	0.000412983
553	0.0268318	0.00130173	0.00152863	0.00026211	0.0259839	0.0474589	-0.19277	0.0122985	0.0371605
554	0.0213257	6.32922e-06	0.00313966	0.0222232	0.0189915	0.0716527	-0.0197062	0.799852	0.000388335
555	0.0354873	0.00423108	0.00200293	0.00162541	0.033479	0.0751034	-0.00331078	0.966027	1.09613e-05
556	0.016706	0.00517063	0.00624521	0.00333237	0.0562456	0.0742083	0.032685	0.674051	0.00106831
557	0.0190068	0.00210185	0.0131205	0.00292303	0.029985	0.0701696	0.0448769	0.563521	0.00201394
558	0.0330364	6.60365e-06	0.000411943	1.52334e-05	0.00753847	0.0365263	0.195971	0.0109013	0.0384047
559	0.0174624	0.00669493	0.00651812	1.2723e-05	0.0244054	0.0549216	-0.0202142	0.794805	0.000408613
560	0.0470161	0.0139976	0.00928159	0.00100813	0.0144092	0.0766094	0.105707	0.172658	0.0111739
561	0.0405719	0.000269519	0.00147332	0.00048972	0.0105164	0.0483892	-0.167894	0.0296018	0.0281885
562	0.0342563	0.00550275	0.00085698	0.000132353	0.0332754	0.0646476	-0.0113163	0.884248	0.000128059
563	0.0125601	0.00270849	0.000395224	0.00275555	0.0330793	0.0587407	0.0810657	0.296205	0.00657164
564	0.0175193	0.0038299	0.00224662	0.000184009	0.0163772	0.0365701	-0.212367	0.00571607	0.0450999
565	0.0168491	0.0246147	0.000483241	0.00470896	0.0203734	0.0683928	0.103836	0.180426	0.0107819
566	0.0235989	0.00195601	8.54344e-05	0.00995561	0.0338771	0.0795479	0.0736093	0.343002	0.00541833
567	0.0541607	0.00249141	0.00587002	0.000605434	0.0186883	0.0731842	0.00236614	0.975716	5.5986e-06
568	0.0409382	0.00104389	0.000319019	0.00626209	0.0229555	0.0631164	-0.171553	0.0261831	0.0294303
569	0.0404985	0.000820761	0.00623934	0.00287343	0.0350157	0.0754481	0.134539	0.0820834	0.0181008
570	0.02709	4.83047e-05	0.00597381	0.00633349	0.000764214	0.0426165	0.0499283	0.52041	0.00249283
571	0.0713321	0.00807721	0.00377616	0.0144385	0.0230464	0.122994	0.0181929	0.814934	0.000330982
572	0.0129528	0.00151497	0.000493211	0.00062666	0.0248046	0.0377038	0.193095	0.0121502	0.0372855
573	0.0122876	8.14957e-06	0.00129263	0.0204761	0.00385562	0.049874	-0.0383344	0.62177	0.00146953
574	0.0294602	0.00103754	0.00315888	0.000153035	0.0238282	0.048456	-0.00997744	0.897864	9.95492e-05
575	0.0485027	0.0174199	7.99159e-08	0.0190631	0.0114023	0.0723841	-0.0124748	0.872494	0.000155622
576	0.0357914	0.00935338	0.00408236	0.0015872	0.0333461	0.0738747	0.130352	0.0921563	0.0169916
577	0.0026187	0.0108118	0.000435218	0.0012916	0.0389627	0.0479179	-0.0015093	0.984509	2.27798e-06
578	0.0236613	0.00309915	0.00115237	0.0039125	0.04727	0.0821306	0.095575	0.217812	0.00913457
579	0.0179441	2.49302e-05	0.000653417	0.00160548	0.0159083	0.0309724	-0.16116	0.0368939	0.0259725
580	0.0580124	0.00681759	0.000924711	7.04422e-05	0.0237062	0.0746488	0.100006	0.197126	0.0100012
581	0.0128678	0.00146148	0.00146964	0.000155286	5.01834e-05	0.0175587	0.131413	0.0895159	0.0172693
582	0.0176906	0.0057167	0.00364512	5.48931e-05	0.014299	0.0419153	0.198435	0.00992291	0.0393765
583	0.0164683	0.00172335	0.000366144	0.00012142	0.0240646	0.041711	0.180384	0.0192936	0.0325382
584	0.017009	0.00141335	4.33602e-06	0.00111343	0.0092496	0.0275674	-0.0351231	0.651278	0.00123363
585	0.0104622	0.00307986	0.00459133	0.0134094	0.000173104	0.0372635	0.0938764	0.226138	0.00881277
586	0.0330689	0.00546894	0.00977698	0.000640347	0.00572023	0.0532271	-0.144144	0.0623051	0.0207775
587	0.0193719	0.000627646	0.00460343	0.0493993	0.00632709	0.084991	0.0993716	0.199997	0.00987472
588	0.0417773	0.0102146	0.00107261	8.60763e-05	0.0180113	0.0704794	0.159858	0.0384652	0.0255547
589	0.0392971	0.0141254	0.00241173	0.000145672	0.00376152	0.0579766	0.0190597	0.806286	0.000363273
590	0.0199368	3.52487e-06	0.000514869	0.00038269	0.0148689	0.03081	0.0309844	0.690113	0.000960036
591	0.00630795	0.00184057	0.00131094	0.00037655	0.00681804	0.0132288	-0.0449222	0.563127	0.00201801
592	0.00954746	0.000204138	0.0033334	0.00970731	9.34425e-05	0.0234141	0.0651821	0.401221	0.00424871
593	0.024873	0.0038178	0.00198821	0.00166781	0.0390021	0.0765113	-0.0937662	0.226686	0.0087921
594	0.00776362	0.00688842	0.000861308	0.00830805	0.00428743	0.0349964	0.106977	0.167529	0.011444
595	0.00383061	6.54171e-06	0.00363147	0.00610728	0.00292304	0.0144553	0.101327	0.191242	0.0102672
596	0.039389	0.000673914	0.00184244	0.00378921	0.047812	0.088655	0.0816124	0.292949	0.00666058
597	0.0424986	0.00269867	0.0142592	3.52415e-05	0.0238363	0.0752129	0.0806899	0.298456	0.00651087
598	0.0520653	0.00826102	0.00350708	0.00324688	0.0475761	0.0987861	-0.0780419	0.314646	0.00609054
599	0.0157484	0.00405346	0.00110536	0.00184118	0.0344231	0.0526794	0.140837	0.0686203	0.019835
600	0.0194433	0.000803347	0.00188353	0.00271651	0.0486592	0.0722035	-0.0802437	0.301146	0.00643905
601	0.0113096	0.00376631	0.000875285	0.00918888	0.0128994	0.0432932	-0.0264049	0.734045	0.000697217
602	4.3902e-05	0.0109873	0.0106991	0.0152416	0.000791457	0.0481172	-0.0258305	0.739619	0.000667214
603	0.0512098	0.00370317	0.000111742	0.0158464	0.00550742	0.0743722	-0.0899212	0.246391	0.00808582
604	0.00984769	0.0210457	0.0030563	0.000927583	0.0277502	0.0675043	-0.0486922	0.530801	0.00237093
605	0.0269563	0.00117909	0.000577447	7.66221e-05	0.0159564	0.0423909	0.201563	0.00879308	0.0406276
606	0.0154654	0.0100338	0.000195914	1.90374e-05	0.00819271	0.0358566	-0.0404651	0.602516	0.00163742
607	0.0276768	0.000597043	0.00865522	7.88741e-06	0.0184287	0.0500889	0.167416	0.0300761	0.028028
608	0.0386616	0.000532124	0.000388486	0.0202192	0.00866671	0.0720788	0.00816762	0.916316	6.671e-05
609	0.0200043	0.031821	0.0262614	0.00926896	0.00945508	0.080465	-0.0106167	0.891359	0.000112714
610	0.0128295	0.00452349	0.00206984	0.00228744	0.0193171	0.0358049	-0.0219241	0.777881	0.000480668
611	0.00820144	5.48075e-07	0.00111735	0.00339848	0.0187162	0.0292231	-0.17662	0.0220097	0.0311946
612	0.0680224	0.0172618	0.000776921	0.00942221	0.0340871	0.118991	0.00333531	0.965775	1.11243e-05
613	0.00498465	0.00389292	0.00143909	0.00340924	0.0205754	0.041944	0.139744	0.0708191	0.0195283
614	0.0540949	9.93443e-05	0.0053284	0.00289726	0.00708207	0.0655798	0.065111	0.401737	0.00423944
615	0.0290601	0.0105071	5.94392e-06	0.000466382	0.00519004	0.0447306	0.00777041	0.920372	6.03792e-05
616	0.0601789	0.000800052	0.0141579	0.0048108	0.00253149	0.0836185	-0.0299814	0.699653	0.000898882
617	0.000107546	8.54038e-06	3.22949e-05	0.015093	0.0080648	0.0312485	-0.0500713	0.519214	0.00250713
618	0.0220967	0.00225024	0.00121723	0.00207233	0.0240451	0.0509563	0.128059	0.0980745	0.0163991
619	0.0355326	0.000648868	0.000199779	0.000352639	0.0124148	0.0445366	0.18619	0.0156727	0.0346667
620	0.0124639	0.000767971	0.015611	0.00250994	0.0357886	0.0631782	-0.0247809	0.749842	0.000614091
621	2.72772e-06	0.00528895	0.00357523	0.00406882	0.0502217	0.0692847	-0.07231	0.351612	0.00522873
622	0.0566417	0.00219083	0.00170157	0.000320705	0.0131945	0.0702113	-0.124429	0.108056	0.0154826
623	0.0388583	9.64273e-06	0.000330918	0.00933449	0.00973613	0.0603271	-0.0962031	0.214789	0.00925504
624	0.0421259	0.000910429	0.0197363	0.000444707	0.00383104	0.0619867	0.0336958	0.664572	0.00113541
625	0.0112034	0.000837442	0.0028551	0.00682288	0.0152279	0.0432379	0.157424	0.041556	0.0247823
626	0.0580059	0.0045256	8.01782e-06	1.53642e-05	0.0396518	0.0880252	-0.00601059	0.938365	3.61272e-05
627	0.0199648	0.0108243	0.00835497	0.000414649	0.00208605	0.0400528	0.0304469	0.69522	0.000927012
628	0.0382461	0.00125264	0.0135228	0.00252186	0.0102545	0.0651499	-0.0333613	0.667703	0.00111297
629	0.0351653	0.00254138	0.00216869	0.000107903	0.012167	0.0463994	0.00254782	0.973852	6.49137e-06
630	0.0575005	0.00679625	0.0080374	0.00677039	0.0458377	0.111249	0.095076	0.220235	0.00903944
631	0.0335113	0.00445265	0.00353866	0.00029903	0.0124137	0.0535867	-0.15083	0.0509906	0.0227496
632	0.0717237	0.00263269	0.0078373	5.42321e-06	0.0134063	0.0943986	0.0164606	0.832282	0.000270953
633	0.0338918	0.000212389	0.00234056	0.00601746	0.0043004	0.0434696	0.163254	0.0344797	0.0266517
634	0.0164339	0.000855157	5.88278e-07	0.00159934	0.0505866	0.0788947	0.0734125	0.344298	0.0053894
635	0.0141773	0.0142653	0.00381308	6.23105e-05	0.01465	0.0451681	0.1814	0.0186119	0.0329059
636	0.0256018	1.41549e-05	0.0033708	0.00634001	0.0431378	0.0709722	-0.0691437	0.373154	0.00478086
637	0.038099	0.00912101	0.00825616	0.00205508	0.0411724	0.101458	-0.0594398	0.444061	0.0035331
638	0.0660861	0.00015107	0.000789694	0.0032241	0.00556926	0.069963	0.0200716	0.796221	0.000402869
639	0.0111427	0.000291805	0.00251884	0.0167223	0.0192876	0.047954	-0.0135261	0.861852	0.000182956
640	0.0333932	0.00247654	0.00498039	0.00894012	0.0224551	0.061899	-0.0699652	0.367489	0.00489513
641	0.00515439	0.00194665	0.000623997	4.18069e-05	0.0340622	0.0399984	0.121539	0.116556	0.0147718
642	0.0549517	4.7816e-06	0.00471385	0.00917973	0.0360818	0.0973636	-0.0187423	0.80945	0.000351274
643	0.0288142	0.00667765	0.00338285	0.00352521	0.0345426	0.0679544	-0.196272	0.0107773	0.0385228
644	0.00688371	7.6912e-05	0.00928732	0.0202168	0.0195543	0.0692851	0.0631684	0.415957	0.00399024
645	0.024341	0.0186187	5.85139e-05	1.42709e-05	0.0110995	0.0587832	-0.1204	0.120048	0.0144961
646	0.0358813	0.000133957	0.00535317	8.69392e-08	0.0125932	0.0501264	0.156826	0.0423457	0.0245945
647	0.00394346	0.018871	0.000395575	1.4998e-06	0.00713088	0.0310372	-0.134533	0.0820983	0.0180991
648	0.0184151	0.00166182	2.44487e-05	0.00890141	0.0221597	0.0548894	0.117138	0.130495	0.0137212
649	0.0144696	0.000260405	0.000163875	0.026586	0.00489996	0.0536812	0.0589031	0.448194	0.00346957
650	0.0237757	0.000752286	0.00219063	0.00124375	0.020541	0.0451907	0.148386	0.0549114	0.0220183
651	0.067498	0.00625741	0.00223543	0.00653327	0.0212887	0.0955981	-0.0202829	0.794123	0.000411395
652	0.00776336	0.00358725	0.00883019	0.00317778	0.0121282	0.031905	0.132665	0.0864762	0.0176001
653	0.0104587	0.000156039	0.000796065	5.01585e-05	0.00497357	0.0172946	0.00917647	0.906024	8.42076e-05
654	0.0317264	0.0121392	0.000337491	0.000623841	0.000605008	0.0441668	0.0677752	0.382711	0.00459348
655	0.0164819	0.00784768	0.0034838	0.000734044	0.0259759	0.0422328	0.0740701	0.339982	0.00548637
656	0.0126906	0.00689151	0.000141009	0.00527515	8.50079e-05	0.0272867	0.0753301	0.331807	0.00567463
657	0.0111148	0.00503766	0.00172061	0.00268935	0.0355023	0.0522421	-0.0243082	0.75446	0.000590886
658	0.00922208	0.00152528	0.000690025	0.000287051	0.0268134	0.0318895	0.165702	0.031828	0.027457
659	0.00289016	0.00668927	0.00294032	0.000343101	0.00304447	0.0182873	-0.177372	0.021442	0.0314609
660	0.010449	0.0015851	0.000518697	0.00769975	0.0164769	0.0429785	0.148587	0.0545793	0.022078
661	0.038936	0.00146038	5.50092e-05	0.00907612	0.0105858	0.0578296	-0.0176713	0.820148	0.000312276
662	0.0157638	2.19208e-05	4.97423e-05	0.00110319	0.0280433	0.04296	-0.0110515	0.886939	0.000122135
663	0.00477496	0.00344556	0.0141511	0.00767086	0.000624125	0.0333268	0.001125	0.988453	1.26563e-06
664	0.00692717	0.00010391	3.40636e-09	0.000216989	0.0178666	0.0224347	0.00692787	0.928982	4.79954e-05
665	0.00963747	0.00102884	0.000329221	0.0120828	0.0182014	0.0564914	0.0198418	0.798504	0.000393698
666	0.0140593	0.0124306	0.00359456	8.15472e-06	0.0106859	0.0443683	0.199639	0.00947382	0.0398556
667	0.0215956	0.000922524	0.000246006	0.000124592	0.0205532	0.0403477	-0.186487	0.0155044	0.0347775
668	0.0513364	0.00274525	0.00393597	7.48617e-05	0.0310321	0.077359	0.0124385	0.872862	0.000154717
669	0.0305578	0.0230075	0.000850181	0.00495678	0.010557	0.0553122	-0.0383375	0.621743	0.00146976
670	0.0322415	0.0035156	0.0020831	0.000386888	0.0162403	0.0514967	0.129912	0.0932699	0.016877
671	0.00760395	0.0109008	0.00130844	0.00519413	0.00204444	0.0234678	-0.11114	0.151506	0.0123521
672	0.012717	2.10001e-05	0.00118618	7.74866e-05	0.00267687	0.0156223	0.040309	0.603918	0.00162481
673	0.0141734	0.000793177	9.73482e-05	0.0215389	0.0164414	0.0617707	-0.0590101	0.447368	0.00348219
674	0.0147623	0.00829252	0.000486452	0.000960992	0.0284914	0.0520514	-0.0935933	0.227547	0.0087597
675	0.0146209	0.0107967	0.00273773	0.000140562	0.00946146	0.0375284	0.157441	0.0415339	0.0247876
676	0.00667784	0.00433805	0.000308684	0.00617636	0.0160863	0.0446309	0.0274201	0.724225	0.000751861
677	0.00637861	0.00131016	0.00106616	0.00131836	0.00322182	0.0161042	-0.163256	0.0344767	0.0266526
678	0.0421582	0.0025014	0.00745069	0.000233755	0.0475153	0.085017	-0.142542	0.0653013	0.0203183
679	0.0310846	0.00489574	0.00173967	0.00108388	0.0380721	0.0687466	0.10643	0.169723	0.0113274
680	0.0233462	0.00421756	0.00133699	0.000958023	0.0358282	0.0635477	-0.0163854	0.833038	0.00026848
681	0.0556338	0.000887104	0.000269082	0.00444322	0.0139864	0.0742576	0.0371142	0.632915	0.00137747
682	0.0269603	0.000157124	0.000434586	0.000557512	0.0122706	0.0383156	0.0204234	0.792729	0.000417115
683	0.0198358	1.92059e-07	0.00316124	0.00160658	0.000476288	0.0262052	0.137599	0.0752982	0.0189335
684	0.0335196	0.000266616	0.011976	0.000976526	0.0086408	0.0534617	-0.017669	0.820172	0.000312193
685	0.0223317	0.00775968	0.00464753	0.00434396	0.0145553	0.0424453	0.0699698	0.367458	0.00489577
686	0.0318627	6.22012e-06	0.00166802	0.00266442	0.0358065	0.0592445	0.11498	0.13778	0.0132204
687	0.00684456	0.0030801	0.0011439	0.00108112	0.0251453	0.0381719	-0.17903	0.020235	0.0320518
688	0.0376883	0.00327598	0.00275154	0.000212078	0.00644307	0.0491594	-0.00613841	0.937057	3.768e-05
689	0.0307987	0.000478049	0.00661949	2.3954e-05	0.0290076	0.0567975	-0.133486	0.0845302	0.0178185
690	0.00783548	0.00567052	0.000110262	0.000237517	0.00653053	0.0214617	0.0284328	0.714475	0.000808422
691	0.0324926	0.00156543	0.00184038	0.00456988	0.0349906	0.0711485	0.0801245	0.301867	0.00641993
692	0.0294471	0.00213059	0.00488456	0.0212588	0.00550102	0.0653468	0.0688682	0.375067	0.00474282
693	0.0242504	0.003101	0.0131033	6.12681e-05	0.00361509	0.0434385	-0.126806	0.101434	0.0160797
694	0.0475363	0.00267458	6.06222e-05	2.60041e-06	0.0151021	0.0601169	0.0109207	0.888268	0.000119261
695	0.0375831	0.024256	0.00532737	0.000525599	0.0269641	0.0837674	-0.0664474	0.392124	0.00441525
696	0.00998996	0.0030599	8.81308e-05	0.0113908	0.011869	0.0372472	-0.0375181	0.629217	0.00140761
697	0.0260301	0.00527001	0.00498657	1.87625e-05	0.0198188	0.0533349	0.104878	0.17607	0.0109993
698	0.0165778	0.000391592	0.00353729	0.000564926	0.026927	0.0425491	0.0224025	0.773164	0.000501873
699	0.0306836	0.0173615	0.00190946	7.56321e-05	0.0187506	0.0586271	0.222373	0.00376598	0.0494497
700	0.0103191	9.58677e-10	0.00328952	0.00575097	0.000732418	0.0230968	0.169032	0.0285001	0.0285718
701	0.00432034	0.00172588	0.000703222	0.000477536	0.0130907	0.0205916	0.202705	0.00840974	0.0410895
702	0.0507746	0.00095566	8.44364e-05	0.00159225	0.026311	0.0700654	-0.13977	0.0707656	0.0195356
703	0.0104945	0.000540983	0.0144468	0.00901777	0.00184771	0.0403104	-0.117555	0.129119	0.0138193
704	0.0330876	0.00128668	0.00281306	0.0198588	0.0104517	0.0775124	0.05765	0.457925	0.00332352
705	0.0200436	0.0155994	0.00028384	0.00562542	0.0411563	0.0740301	-0.0566473	0.465795	0.00320892
706	0.0165898	0.00505326	0.00400489	0.000494402	0.000941299	0.0251553	0.0445732	0.566167	0.00198677
707	0.00423604	0.00618309	0.00104416	3.12277e-05	0.0150154	0.0275538	0.197445	0.0103065	0.0389844
708	0.039525	0.000146362	0.0019551	0.000921235	0.0112748	0.0516213	0.121112	0.117856	0.0146682
709	0.0123762	0.00154972	0.00445729	0.00113865	0.0329932	0.0514063	0.0455672	0.557531	0.00207637
710	0.0300613	0.00562066	0.00820009	0.00194671	0.00385447	0.0470791	-0.0528927	0.495918	0.00279764
711	0.0107549	0.00237164	0.00657283	0.00446764	0.00572067	0.0311709	0.189525	0.0138731	0.0359199
712	0.00811896	2.53303e-06	0.0118691	0.00206913	0.00900305	0.0286429	-0.0233796	0.763557	0.000546605
713	0.00855497	0.0218399	0.00357722	9.70657e-06	0.00196633	0.0362289	0.187995	0.014675	0.0353422
714	0.00839963	0.00124731	0.000565439	0.000277181	0.0312467	0.0434024	0.171347	0.0263656	0.0293599
715	0.0326178	0.00497669	0.00113507	0.00267892	0.00592702	0.0409512	-0.0854149	0.270961	0.00729571
716	0.0389537	0.00705534	0.00145132	0.00142544	0.00103515	0.0497334	0.00653687	0.93298	4.27306e-05
717	0.0133205	0.0075507	0.00154006	0.00117916	0.0128375	0.0362505	0.190609	0.0133285	0.036332
718	0.0133392	0.00622611	0.000305958	0.00630928	0.0381708	0.0624183	-0.106309	0.170212	0.0113016
719	0.0185931	2.4787e-05	0.000388773	0.00460789	0.00939681	0.0329989	0.199584	0.00949392	0.0398337
720	0.0836559	0.00025863	0.0217125	0.000929472	0.0483535	0.142878	0.00599351	0.93854	3.59222e-05
721	0.0300582	0.006093	0.00122085	0.00333431	0.010899	0.0525083	-0.0154728	0.842212	0.000239406
722	0.00990166	0.00661172	0.000472986	0.0144935	0.0407087	0.0905531	0.0863501	0.26573	0.00745634
723	0.0221423	0.000212933	0.000295763	5.24796e-05	0.00582023	0.0254053	-0.190535	0.0133652	0.0363036
724	0.00480452	0.0104337	1.92639e-06	3.75212e-05	0.0232517	0.0386693	0.123378	0.11109	0.0152221
725	0.0366074	1.88349e-06	0.000682776	0.0046561	0.00116048	0.0446238	-0.0355362	0.64745	0.00126282
726	0.0527908	8.90003e-05	0.00392575	0.000274186	0.0354668	0.0793081	-0.0724083	0.350956	0.00524297
727	0.0160235	0.0102031	0.001744	0.00405902	0.00756513	0.0363364	0.0616286	0.427435	0.00379809
728	0.0199068	0.0444349	0.00115218	0.00136623	0.00956869	0.0759271	0.104765	0.176536	0.0109758
729	0.010165	0.0174704	3.08257e-07	0.00891097	0.0226026	0.0546694	-0.0883939	0.254539	0.00781348
730	0.019788	0.0037973	0.00290629	0.000417378	0.0437575	0.0674962	-0.0517071	0.50564	0.00267362
731	0.00952627	0.0109973	0.0142545	0.000311577	0.00781587	0.0468957	0.0559363	0.471421	0.00312887
732	0.0522572	0.000242538	0.013467	0.000692825	0.022492	0.0780817	0.0637911	0.411367	0.00406931
733	0.0159406	0.000553895	0.000138932	0.00818478	0.0161705	0.0436946	-0.189287	0.0139954	0.0358296
734	0.0373558	0.0083943	0.0010298	0.00188007	0.011219	0.0565298	-0.0109679	0.887789	0.000120295
735	0.0364238	0.00152519	0.00202633	0.000675968	0.0128037	0.0485156	0.1606	0.0375627	0.0257925
736	0.0109242	0.00093383	0.000205377	0.0026902	0.00840369	0.0250373	0.216002	0.00492219	0.046657
737	0.00283346	0.0154952	0.00186907	0.00179205	0.0179069	0.0513226	0.129079	0.0954054	0.0166614
738	0.0389996	0.0175698	0.0066522	0.00236399	0.00187153	0.0632179	-0.0343627	0.658347	0.00118079
739	0.0126134	0.00202932	2.60132e-05	0.00291471	0.0275169	0.0523682	-0.135705	0.0794426	0.0184159
740	0.0523782	0.00103779	0.00341006	0.00115086	0.0194129	0.0697187	0.103602	0.181417	0.0107333
741	0.0259142	0.0013978	0.0261447	0.000262686	0.000528833	0.0534718	0.0519545	0.503603	0.00269927
742	0.020522	0.014632	0.00653083	0.00333911	0.0633282	0.108387	-0.0961426	0.215079	0.0092434
743	0.0498165	0.00222357	6.04336e-05	0.000324846	0.0245697	0.0648883	-0.0139293	0.857777	0.000194024
744	0.00728254	0.00168772	0.00433226	6.86357e-05	0.0142591	0.0283106	0.00531183	0.945518	2.82156e-05
745	0.00930249	7.29245e-05	0.00114053	0.00933543	0.0781103	0.082841	0.0862982	0.266019	0.00744737
746	0.0304176	0.00283366	0.000634097	0.00346502	0.0302305	0.051138	-0.110429	0.154159	0.0121945
747	0.0129769	0.000402759	0.0122109	0.000199718	0.0152811	0.0376744	0.11333	0.143557	0.0128436
748	0.00421837	0.0131348	0.00032596	0.000533015	0.0358987	0.0572105	0.0387021	0.618429	0.00149786
749	0.00360141	0.00050163	0.000974653	0.00100344	0.00849722	0.0149616	0.236307	0.00204359	0.0558412
750	0.0219942	0.00132013	0.000700195	0.0077728	0.0236484	0.0436998	0.0697742	0.368801	0.00486844
751	0.0244203	0.00347262	0.0140211	0.00428093	0.00716384	0.0539533	0.2265	0.00315389	0.0513023
752	0.0533758	2.87356e-05	0.00883947	0.00131738	0.0188079	0.0751529	-0.0104883	0.892665	0.000110005
753	0.0043647	0.00328135	0.00023045	0.000197935	0.0183079	0.0293581	-0.171	0.0266771	0.0292409
754	0.0197934	0.00265066	7.95386e-05	0.0133852	0.035942	0.0847308	-0.0457985	0.55553	0.0020975
755	0.0147593	5.69566e-05	0.00165635	0.00121063	0.00899241	0.0272472	-0.232106	0.0024664	0.0538733
756	0.0288571	0.00119374	2.93922e-05	0.00154215	0.00694463	0.0376917	0.00138293	0.985806	1.91249e-06
757	0.0161685	0.000991294	0.000351092	0.00235518	0.00450166	0.0237617	-0.191464	0.0129125	0.0366585
758	0.0107396	0.00635186	3.75806e-05	0.00120192	0.0344767	0.0544547	-0.137074	0.0764291	0.0187893
759	0.0386648	0.00669325	0.00841656	0.000721582	0.0202112	0.0712907	0.14911	0.0537245	0.0222337
760	0.0473092	0.00189701	0.00176477	2.6695e-05	0.0167271	0.0631682	-0.000344086	0.996468	1.18395e-07
761	0.0359769	0.00684862	0.000848524	0.00472028	0.0285453	0.0816889	0.0389868	0.615847	0.00151997
762	0.0244239	0.00164489	0.00243148	0.00245831	0.0058455	0.036806	-0.182998	0.0175821	0.0334883
763	0.0044492	0.00537022	0.00639258	0.00345057	0.0132197	0.041509	-0.0190326	0.806557	0.000362239
764	0.0294865	1.02472e-05	0.00846725	0.00363079	0.015706	0.0524886	-0.225165	0.0033413	0.0506992
765	0.0033061	0.000353396	0.00680138	0.0191776	0.00330955	0.0406191	0.0681518	0.380066	0.00464467
766	0.00861431	0.0122339	0.0187728	0.000150136	0.00950986	0.0462823	-0.188995	0.0141464	0.0357192
767	0.0123224	0.00868116	0.00536844	0.0131885	0.000388355	0.0472199	0.0403135	0.603877	0.00162518
768	0.066319	0.0046744	0.00224934	0.000315122	0.022955	0.0852241	-0.0481441	0.535442	0.00231786
769	0.0200488	0.00161919	0.0014814	0.00667016	0.0335224	0.0505636	0.108391	0.161949	0.0117487
770	0.0283356	0.0259658	0.016054	0.000437062	0.0200229	0.081165	0.0164624	0.832265	0.000271009
771	0.0178939	0.00075741	0.000734078	0.00183071	0.0308818	0.0426868	0.161033	0.0370446	0.0259316
772	0.030129	0.00692738	0.00669545	0.00824688	0.0108661	0.0535175	0.0542402	0.484991	0.002942
773	0.00526458	0.00321306	0.00197925	0.00899898	0.00809688	0.0359103	0.0228617	0.768645	0.000522659
774	0.0167557	0.000353529	3.66213e-05	0.00128026	0.00412043	0.019646	-0.0223408	0.773773	0.00049911
775	0.000592416	0.00293132	0.000901873	0.00109894	0.0148821	0.0216918	0.114977	0.13779	0.0132197
776	0.0169741	0.00616575	0.00119918	0.00374418	0.0208116	0.0545992	-0.134188	0.0828933	0.0180064
777	0.00104078	0.00444832	0.00229771	0.00498522	0.00578557	0.0173871	-0.0458984	0.554667	0.00210667
778	0.0227293	0.000102426	0.00577888	0.000936837	1.47785e-05	0.0307383	-0.110742	0.152985	0.0122638
779	0.0107899	0.000395869	2.94354e-05	0.0115558	0.0360597	0.0467028	0.0865892	0.264404	0.00749769
780	0.000286948	0.00105992	0.00611105	0.00100529	0.00786642	0.0234896	0.0594218	0.444199	0.00353096
781	0.00324845	0.0049887	0.00131677	0.000212171	0.0181459	0.0342558	-0.011466	0.882728	0.00013147
782	0.034576	5.45613e-05	0.00211558	0.00623452	0.0270076	0.0575622	0.0984995	0.203992	0.00970216
783	0.0207869	0.000132554	0.0180196	0.000859218	0.00295241	0.0429774	0.0555284	0.474665	0.00308341
784	0.0270154	0.000788309	0.00449144	0.0127841	0.0221643	0.071339	0.0164477	0.832412	0.000270526
785	0.0254121	0.0013347	0.00652257	0.0190625	0.0172408	0.0795725	0.103417	0.182199	0.0106952
786	0.0189553	0.00364886	0.00267395	0.00384726	0.00340543	0.0344882	-0.191792	0.012756	0.036784
787	0.054184	0.00307612	0.00244814	0.000138254	0.0231696	0.0748603	-0.00170408	0.98251	2.90388e-06
788	0.0151665	0.00553879	0.000258778	0.00798394	0.0155491	0.0501808	-0.133415	0.0846958	0.0177997
789	0.0373124	0.00134497	0.0066104	0.00163071	0.000170413	0.0478271	0.0293738	0.705456	0.000862818
790	0.00376475	0.00176993	0.00102479	0.000952742	0.00800155	0.0195323	-0.0334411	0.666956	0.0011183
791	0.00548862	0.000661463	0.00043115	0.000111366	0.0182609	0.0250487	-0.2212	0.00395846	0.0489294
792	0.00460353	0.00788938	0.00851521	0.00482973	0.0133583	0.0479909	-0.0980584	0.206035	0.00961546
793	0.0337676	0.00202658	0.00198147	0.00501201	2.54263e-05	0.0451334	0.0901611	0.245128	0.00812902
794	0.018004	2.53393e-05	0.00385142	0.000110303	0.0342583	0.0494683	-0.0532791	0.492772	0.00283866
795	0.0205993	0.015557	0.00022403	0.000314791	0.00708004	0.0418477	-0.154595	0.0454073	0.0238995
796	0.0128873	0.0137929	0.00102942	0.00807916	0.0611776	0.082937	0.0907319	0.24214	0.00823227
797	0.0454296	0.0200704	0.000225392	0.00119756	0.0207327	0.0856484	0.0113932	0.883467	0.000129806
798	0.00303999	0.00015812	6.37249e-05	0.00165818	0.0163708	0.0184529	-0.00933109	0.904448	8.70692e-05
799	0.00600367	0.00241746	5.89767e-05	0.0149133	0.0206039	0.065934	-0.0728143	0.348255	0.00530192
800	0.020712	0.00358183	3.62132e-06	0.00556875	0.0181265	0.0511106	-0.0422498	0.586597	0.00178504
801	0.019904	0.00117202	0.00588263	0.0245897	0.0231887	0.081448	-0.0391112	0.614721	0.00152968
802	0.00876337	7.93163e-05	0.0150879	0.00995424	0.00420088	0.0427567	0.140817	0.0686593	0.0198295
803	0.0200477	0.000417417	0.0138852	0.000754418	0.0254137	0.0586659	-0.153038	0.0476512	0.0234205
804	0.0290043	3.69417e-08	0.00601297	1.49299e-05	0.0247294	0.0561962	0.147339	0.0566647	0.0217088
805	0.033652	0.0016906	0.0114601	0.000352643	0.0119805	0.0577883	0.139718	0.0708715	0.0195211
806	0.0315807	0.00011261	3.25764e-05	0.00112339	0.0366184	0.0662135	0.0141812	0.855233	0.000201106
807	0.00653299	0.000239235	0.00243317	0.0010296	0.0288335	0.0427394	-0.150352	0.0517374	0.0226058
808	0.0471576	0.00281095	0.000747596	0.00266503	0.0160857	0.0695083	-0.104817	0.176323	0.0109865
809	0.0971386	0.0198157	0.00101925	0.000915345	0.0636819	0.15672	-0.00270411	0.972249	7.31222e-06
810	0.0013197	0.000217745	9.9899e-05	1.21545e-06	0.0247787	0.0274935	0.149908	0.0524401	0.0224725
811	0.00266163	0.00184679	0.014081	0.00658704	2.69763e-06	0.0250723	0.149793	0.0526249	0.0224378
812	0.0425332	4.50148e-06	0.0039773	4.61139e-05	0.06236	0.0948279	-0.0551548	0.477648	0.00304205
813	0.0256955	3.8971e-05	0.0114022	0.0018947	0.0205998	0.0564564	-0.144467	0.0617156	0.0208706
814	0.103135	0.000604144	0.000515252	0.00541817	0.0125516	0.114093	-0.0664922	0.391803	0.00442122
815	0.0114212	0.00473989	0.000259357	0.000178408	0.000440845	0.016447	0.185435	0.0161074	0.034386
816	0.0182929	0.00742672	0.0010274	0.0070206	0.0536271	0.0947725	-0.0663294	0.392967	0.00439959
817	0.00868088	0.00305475	0.000950339	0.00387104	0.0273107	0.0397381	0.138958	0.0724346	0.0193093
818	0.0129601	0.000164201	0.00186086	0.000573549	3.51502e-05	0.016093	-0.152251	0.0488188	0.0231805
819	0.0708984	0.00321283	0.00737317	0.00643762	0.0154356	0.0890639	0.018646	0.810411	0.000347672
820	0.0332109	0.00134607	0.00919379	0.0109302	0.0073886	0.0703211	-0.0318502	0.681918	0.00101443
821	0.0266685	0.000653413	2.373e-05	3.21143e-07	0.0202025	0.0381048	0.00170126	0.982539	2.89429e-06
822	0.0488491	0.0131727	0.0218109	0.000769562	0.00321304	0.0855776	-0.0282351	0.716375	0.000797218
823	0.0119626	8.06759e-05	0.000782317	0.0056225	0.0235808	0.0444966	-0.156674	0.0425491	0.0245468
824	0.0253526	0.000876556	0.00636539	0.00285589	0.0345069	0.0617386	-0.15453	0.0454982	0.0238796
825	0.0136436	6.57807e-05	0.000201251	0.00190992	0.00206521	0.0184663	-0.0366387	0.63728	0.0013424
826	0.0181267	0.000331819	0.0103196	2.50338e-05	0.0419714	0.0688414	-0.119616	0.122499	0.0143079
827	0.0179602	0.00123868	0.000105137	0.00364807	0.0164894	0.0438143	0.0250381	0.747333	0.000626905
828	0.0180075	0.00032785	0.000120097	0.000135162	0.0180663	0.0374541	0.188364	0.0144781	0.035481
829	0.000975525	5.63419e-06	0.000580003	0.000214682	0.00226006	0.00390874	0.290148	0.000136146	0.0841857
830	0.0131575	0.021397	0.0138856	0.0055515	0.00706318	0.0575197	-0.114691	0.138778	0.0131541
831	0.00390935	0.000160304	0.00107942	0.00370801	0.00676131	0.0180309	-0.208136	0.0067828	0.0433206
832	0.0189294	0.0170088	0.000631385	0.000156234	0.0265786	0.066548	-0.00501722	0.948536	2.51725e-05
833	0.0252189	0.000987724	0.00271814	0.00925856	0.0158602	0.0425069	-0.0975987	0.20818	0.00952551
834	0.00695936	0.00580002	0.00364754	0.000374002	0.0225598	0.0366296	0.1152	0.137024	0.0132709
835	0.0251069	0.0248093	3.84935e-05	0.00699713	0.0318425	0.0772912	0.0491723	0.526753	0.00241791
836	0.0646869	0.000817613	0.0132254	0.000525701	0.0217846	0.0969736	-0.0167818	0.82906	0.000281628
837	0.00923174	0.000115829	0.00134297	0.0194704	0.0103923	0.046713	-0.113913	0.141495	0.0129761
838	0.0247145	0.00830511	0.00013948	0.000534338	0.0156159	0.0466396	0.161971	0.0359418	0.0262347
839	0.0141469	9.64441e-05	0.000900024	0.00040427	0.0204116	0.0300794	-0.234499	0.00221675	0.0549899
840	0.0248745	1.5805e-05	2.75474e-05	0.000884001	0.0119554	0.0318911	0.184806	0.0164775	0.0341531
841	0.0139751	0.0440246	0.0032436	0.000420995	0.00133315	0.0685844	-0.0759771	0.327659	0.00577252
842	0.0174871	0.0141946	0.00113764	0.000209948	0.00236918	0.038739	-0.0587733	0.449196	0.0034543
843	0.0475457	0.0118369	0.000386911	5.62837e-06	0.000497094	0.0608567	0.000607631	0.993763	3.69216e-07
844	0.0486196	2.64977e-05	0.00319949	0.00448152	0.0345908	0.0846126	-0.124851	0.106856	0.0155877
845	0.0145925	0.00824756	0.00126027	0.000485316	0.0276896	0.0477087	-0.192578	0.0123875	0.0370861
846	0.0534903	0.00187154	0.000173997	0.000100247	0.00315649	0.0563014	-0.0900914	0.245494	0.00811646
847	0.027787	8.00866e-05	0.00485791	0.00981364	0.0102067	0.0516133	0.000277658	0.99715	7.70937e-08
848	0.0416982	0.00451409	0.000985057	6.54597e-05	0.0305048	0.0781336	0.0733191	0.344914	0.00537569
849	0.0886396	0.00737357	0.000115987	0.00240248	0.0044535	0.101607	-0.0177971	0.81889	0.000316739
850	0.0233569	0.00282848	0.00271561	0.00715598	0.0446386	0.066397	0.0931221	0.229906	0.00867173
851	0.0238519	0.0145831	0.00294186	1.44698e-05	0.0393274	0.0722146	-0.0272703	0.725671	0.00074367
852	0.0293266	0.00334099	0.0087634	0.000189318	0.00393164	0.0444833	-0.0466214	0.548442	0.00217355
853	0.0304239	0.00300652	8.12831e-07	0.000527778	0.0116431	0.0440976	0.180321	0.0193362	0.0325157
854	0.037395	0.00158647	0.0055912	0.00368091	0.0227343	0.0631875	0.104446	0.177864	0.010909
855	0.0161257	0.0056428	5.16008e-08	0.00160691	0.0592144	0.0738684	0.0529491	0.495459	0.0028036
856	0.0379477	0.000801738	0.0280517	0.000336338	0.0165127	0.0781059	-0.0214369	0.782693	0.00045954
857	0.0230361	0.000208928	0.00886276	0.00221837	0.0194113	0.0467351	-0.133582	0.0843046	0.0178441
858	0.0290055	0.000239501	1.83942e-07	0.000112748	0.0260236	0.047864	0.0136498	0.860602	0.000186316
859	0.035924	0.00154214	0.00338526	1.69137e-05	0.0171137	0.0492512	-0.182322	0.0180115	0.0332414
860	0.0401341	0.00703551	0.00480758	0.00792257	0.0207046	0.072351	-0.0511704	0.510073	0.00261841
861	0.0129639	0.00326259	0.0011524	0.000415704	0.0210339	0.0377762	-0.0353905	0.648799	0.00125249
862	0.0198263	0.0167348	0.00138952	0.00233254	0.048242	0.0818516	0.12379	0.109894	0.0153239
863	0.0186644	0.00466391	0.00133618	0.00547495	0.000353404	0.035102	-0.125263	0.105696	0.0156907
864	0.0183315	0.00750568	0.00069438	4.57518e-06	0.00297532	0.0287557	-0.026967	0.728602	0.000727218
865	0.0259933	0.00191837	2.51638e-05	2.22833e-05	0.021033	0.0395889	0.000522891	0.994633	2.73415e-07
866	0.0229548	0.000443174	0.00253614	0.0015033	0.0216659	0.0450961	0.0166653	0.830228	0.000277732
867	0.00762899	0.00281749	0.00445776	0.000545707	0.0176448	0.0286364	-0.20307	0.00829047	0.0412375
868	0.0243771	0.000292626	0.00844846	0.00560171	0.0151513	0.0494106	-0.0459337	0.554362	0.0021099
869	0.00190898	0.00897762	0.0140935	0.00615796	0.000405506	0.0338603	0.0472664	0.542916	0.00223411
870	0.0171214	0.00269227	0.00670474	8.03752e-05	0.102188	0.122594	-0.096009	0.21572	0.00921773
871	0.0260207	0.00509859	5.69423e-07	3.21182e-05	0.0179351	0.0440034	-0.173384	0.024603	0.0300619
872	0.0383891	0.0188728	4.81723e-06	0.000575153	0.00826017	0.0612618	-0.0174006	0.822858	0.00030278
873	0.0296596	0.00104274	0.000181627	0.00948291	0.0183168	0.0617309	0.00256867	0.973638	6.59807e-06
874	0.0193953	0.00601588	0.00211897	0.00565233	0.0410166	0.0614771	-0.0527942	0.496722	0.00278723
875	0.0146872	0.000579085	0.00831204	0.0110355	0.0195926	0.0638574	-0.0804859	0.299684	0.00647798
876	0.00756396	0.00706946	0.00168124	0.00585201	0.00167538	0.0291751	0.0627659	0.41894	0.00393956
877	0.00453215	3.04125e-06	0.00043622	0.0101634	0.0119082	0.0317128	-0.00510398	0.947647	2.60506e-05
878	0.0118197	0.0189712	0.00141806	0.00323032	0.0462607	0.0752894	0.112813	0.145405	0.0127267
879	0.0254837	0.0255776	0.00281011	0.000399027	0.0441229	0.0990462	0.0746178	0.336413	0.00556782
880	0.00666033	0.0200908	0.00166212	0.00138477	0.0188911	0.050715	0.0435531	0.575095	0.00189687
881	0.0162521	0.00146898	0.00242363	0.00144848	0.0227345	0.0393018	0.00484069	0.950344	2.34323e-05
882	0.0331945	0.0136369	0.000763646	1.87503e-06	0.008861	0.0525027	-0.0296665	0.702658	0.000880104
883	0.00326111	0.0106675	0.000781666	0.000960929	0.0262436	0.0395846	0.00949052	0.902823	9.00699e-05
884	0.0245213	0.000168063	0.00801041	0.00130605	0.012496	0.0404855	-0.185001	0.0163615	0.0342255
885	0.0191284	0.000417417	0.00236165	0.00503033	0.019251	0.0521302	0.0290407	0.708643	0.000843364
886	0.0265032	0.00329393	0.00627396	0.00026853	0.0105369	0.0490113	-0.188827	0.0142341	0.0356557
887	0.0434772	0.0179981	0.000187585	0.00292822	0.0257077	0.0881148	0.00847911	0.913136	7.18954e-05
888	0.0118725	0.0100214	0.00161745	0.00382043	0.020327	0.0387406	-0.0143262	0.853769	0.000205239
889	0.0311715	0.004309	0.00383701	0.000814794	0.0136059	0.0451507	-0.0725585	0.349955	0.00526474
890	0.00648616	0.00376014	0.00062794	0.000158967	0.00896902	0.022573	-0.183216	0.0174454	0.0335682
891	0.0114986	0.000382192	0.0125144	0.00076988	0.00234462	0.0269024	-0.0141401	0.855647	0.000199943
892	0.0333179	0.0199392	0.00109481	0.000862163	0.0476837	0.0918593	0.123171	0.111693	0.0151712
893	0.023944	0.000380302	0.00134364	0.000559925	0.0261068	0.0478579	-0.0249506	0.748186	0.00062253
894	0.0178542	0.000349962	0.00172867	0.000212187	0.0224091	0.0344208	0.0473307	0.542367	0.00224019
895	0.00744866	0.00723921	0.000109914	0.00174088	0.00958672	0.0347615	0.243172	0.00149245	0.0591325
896	0.02373	0.000616161	0.000428935	0.00654747	0.0101563	0.0454406	-0.177551	0.0213092	0.0315242
897	0.0102441	0.0166742	0.00339291	0.000499792	0.00532533	0.0368284	0.189369	0.0139531	0.0358607
898	0.0485575	0.000518986	0.0232784	0.00443785	0.0384857	0.103569	0.0573373	0.460371	0.00328757
899	0.0457338	0.000692636	0.0172832	1.31061e-05	0.0199245	0.0790362	-0.0543787	0.483875	0.00295704
900	0.0109189	0.00043117	0.00568637	0.0053005	0.00169796	0.029073	-0.17718	0.0215858	0.0313928
901	0.00419469	0.00217423	0.00389817	0.0135782	0.00556971	0.0284854	-0.0385528	0.619785	0.00148632
902	0.0472123	6.3887e-05	0.00602275	0.0018659	0.0338759	0.0790529	-0.0193057	0.803836	0.000372711
903	0.0123855	0.00517249	0.00522156	0.00571119	0.01638	0.0473433	0.0327391	0.673542	0.00107185
904	0.0150301	0.000432518	0.000764152	3.82438e-05	0.0144303	0.0277644	-0.188532	0.0143893	0.0355442
905	0.027012	9.13274e-06	6.02506e-05	0.000223215	0.0438185	0.0680658	0.13203	0.0880079	0.0174319
906	0.0229358	0.0107162	1.46759e-05	0.000638581	0.00465719	0.0393075	-0.161021	0.0370584	0.0259279
907	0.024688	0.000388785	0.00244793	0.000140138	0.00682946	0.0345031	-0.192216	0.0125559	0.0369469
908	0.0421994	0.00320723	0.000213888	2.56418e-05	0.00784399	0.0452887	0.0017603	0.981933	3.09864e-06
909	0.0642222	0.000259415	0.0136596	0.0164997	0.00681101	0.105707	0.00834668	0.914488	6.96671e-05
910	0.0191228	0.000842598	0.00278822	0.0136007	0.053887	0.0928912	0.0667654	0.389857	0.00445762
911	0.0234749	0.00133755	0.00334067	0.00164155	0.0302773	0.0481449	0.167889	0.0296075	0.0281866
912	0.0326897	0.0116941	0.00298804	5.99008e-06	0.0194365	0.0623004	0.0402262	0.604662	0.00161815
913	0.054433	0.00997958	0.00105343	0.00827131	0.0520652	0.109448	0.0216253	0.780831	0.000467654
914	0.0305656	0.0116659	3.43048e-06	0.00122153	0.00587933	0.044154	-0.00735124	0.924654	5.40408e-05
915	0.01605	0.000215917	0.000625487	0.000589413	0.0187661	0.0332917	-0.0135144	0.86197	0.000182639
916	0.0296527	0.0129595	0.00572046	0.00354292	0.00477005	0.053237	0.0823394	0.288656	0.00677977
917	0.0390375	0.00886813	0.000231432	0.011083	0.0229112	0.0859631	0.110978	0.152109	0.012316
918	0.00596883	0.00354426	0.000724726	0.000159042	0.00378723	0.0132688	-0.030062	0.698885	0.000903723
919	0.0122722	1.67624e-06	8.56791e-06	0.00784067	0.00416287	0.0292716	-0.0224006	0.773183	0.000501788
920	0.00757234	0.0013313	0.000506103	0.00362003	0.00487248	0.02279	-0.0129891	0.867285	0.000168718
921	0.0212285	3.17981e-05	0.00448263	0.00229821	0.00840253	0.0366683	0.00103961	0.989329	1.08078e-06
922	0.0181001	0.00735975	0.000148256	0.00011842	0.01088	0.0338948	-0.197319	0.0103562	0.0389347
923	0.0239174	0.00521297	0.00234567	0.00723936	0.0163683	0.0536225	-0.170717	0.0269324	0.0291444
924	0.0100015	7.29312e-05	0.00257749	0.00121018	0.0225878	0.0303908	-0.0159998	0.836912	0.000255993
925	0.0162061	0.00263019	0.00330158	0.000112123	0.00721374	0.0271243	0.198388	0.00994092	0.0393577
926	0.021261	0.00134476	0.000587063	0.00300884	0.0465673	0.0815505	-0.119087	0.124173	0.0141816
927	0.0420666	0.0119848	0.000297247	0.000123744	0.00420899	0.0539913	0.071513	0.356959	0.00511411
928	0.0318258	0.00230831	0.00116979	0.00147017	0.0290341	0.0632141	-0.125634	0.104659	0.0157838
929	0.0556212	0.0116119	0.00067752	0.000433004	0.0314828	0.0876426	-0.0409792	0.597911	0.0016793
930	0.0114637	8.24182e-05	3.10132e-05	0.00468356	0.00525719	0.0257519	0.0102984	0.894597	0.000106057
931	0.0127335	0.00654484	0.00204732	0.000130939	0.0425093	0.063639	-0.122517	0.113624	0.0150104
932	0.0263509	5.63553e-05	0.00488759	0.00343828	0.019315	0.0549563	-0.0283168	0.715589	0.00080184
933	0.0097973	0.000365391	0.000146925	0.000790555	0.000342216	0.0120705	0.0699025	0.36792	0.00488635
934	0.00995736	0.00545203	0.00275795	0.00106284	0.0369991	0.0528084	0.127874	0.0985648	0.0163518
935	0.0263392	0.00500887	0.00678883	0.00289665	0.0107461	0.0510598	-0.0184069	0.812797	0.000338812
936	0.0271833	0.000221721	0.000738367	0.00389046	0.00990855	0.0342598	0.00474464	0.951328	2.25116e-05
937	0.0275905	0.00144889	9.22625e-05	0.00498332	0.031116	0.0501909	0.0488556	0.529422	0.00238687
938	0.0389327	0.000249829	0.00412271	0.000705467	0.00512806	0.0448606	-0.165369	0.032178	0.0273468
939	0.0268703	9.39947e-06	7.25195e-05	8.53018e-05	0.0162453	0.0382844	-0.186329	0.0155937	0.0347186
940	0.0393561	0.00523369	9.28692e-05	3.74843e-05	0.0104883	0.0470657	0.112566	0.146294	0.0126711
941	0.0544156	0.00276577	0.000149186	0.00427276	0.0573086	0.109471	-0.0116035	0.881332	0.000134642
942	0.0317269	0.00478138	0.00655962	0.000431424	0.00284338	0.0440309	0.119402	0.123174	0.0142568
943	0.0822254	0.00283112	0.0129348	0.0113635	0.0244459	0.112837	-0.0163721	0.833171	0.000268046
944	0.0773435	0.00766711	6.85793e-06	0.00104258	0.0357298	0.108921	0.0495401	0.523662	0.00245422
945	0.0435149	0.00349128	0.00015823	0.000960277	0.013095	0.0583964	-0.000922576	0.99053	8.51147e-07
946	0.0226137	0.00332695	0.0159433	6.88702e-05	0.00569944	0.0509215	0.0782053	0.313631	0.00611607
947	0.00614485	0.00153181	0.000376438	0.0115833	0.0311527	0.0649332	-0.017267	0.824196	0.00029815
948	0.0107068	0.00212314	0.0169593	0.000446045	0.0363009	0.062081	0.0781737	0.313827	0.00611113
949	0.0130048	7.02045e-05	0.00277131	0.00158102	0.0152889	0.0366652	-0.166527	0.0309735	0.0277314
950	0.0434335	6.46454e-05	0.000208871	0.0128174	0.0157335	0.0701124	0.00242897	0.975072	5.8999e-06
951	0.0123785	0.00816323	0.000175839	0.0196392	0.0150101	0.0621333	-0.0888815	0.251918	0.00789992
952	0.0192238	0.00125938	0.000181948	2.90099e-06	0.0364176	0.0513236	0.0322323	0.678313	0.00103892
953	0.0304656	0.00013754	0.00222825	0.00582413	0.00888291	0.0558175	-0.00249461	0.974398	6.22308e-06
954	0.0225689	0.00355106	0.000662806	0.0013434	0.00792667	0.0397562	0.0148412	0.848574	0.000220262
955	0.0207953	0.00154575	0.00169838	0.00157768	0.02083	0.0378095	0.171465	0.0262605	0.0294004
956	0.0250565	0.0081621	4.70016e-05	0.00449903	0.0163549	0.0484738	-0.149211	0.0535595	0.022264
957	0.0281268	5.26834e-07	0.00234551	1.03161e-07	0.0250513	0.0476235	0.135789	0.0792558	0.0184386
958	0.012411	0.00220005	0.00450299	0.00606781	0.0335599	0.059587	-0.130985	0.0905735	0.017157
959	0.00890543	0.000234865	0.000599518	0.00933028	0.0122774	0.0314818	0.190883	0.0131939	0.0364365
960	0.0179335	0.0044177	0.0134151	9.05181e-05	0.0112812	0.0497163	0.172454	0.0253948	0.0297403
961	0.0152884	6.47625e-05	0.00302268	0.0115219	0.0066345	0.0370238	0.152375	0.0486331	0.0232182
962	0.0236234	8.38728e-05	0.000633404	3.35148e-05	0.0169239	0.0342315	-0.00857732	0.912134	7.35703e-05
963	0.0194752	0.0156272	0.000274556	0.00503764	0.0351917	0.0664659	-0.0747252	0.335716	0.00558386
964	0.00614009	8.99639e-05	0.00145517	0.000844445	0.00802879	0.0201462	-0.22025	0.0041208	0.0485099
965	0.0271325	0.00339105	0.00272242	7.09203e-05	0.00619856	0.0364019	0.0379161	0.625582	0.00143763
966	0.0391474	0.00198953	0.00849553	0.00480382	0.00207922	0.0511102	0.0560701	0.47036	0.00314386
967	0.0185689	0.00254034	0.00544873	0.00468406	0.00332679	0.0405065	-0.130216	0.0924979	0.0169563
968	0.0412754	4.60897e-07	0.00657787	0.000425896	0.0368677	0.0759614	-0.077368	0.318856	0.0059858
969	0.00533797	0.00506054	0.0038301	0.0066418	0.00354112	0.0248565	-0.226911	0.00309824	0.0514884
970	0.00643732	0.0268878	0.00921583	0.0119783	0.0294223	0.073377	-0.00830766	0.914886	6.90173e-05
971	0.0284113	0.000820964	0.00266516	0.00237116	0.0430757	0.0685641	0.0796986	0.304452	0.00635186
972	0.0686619	1.62669e-05	0.00494612	0.000474877	0.00958114	0.0802111	-0.069343	0.371775	0.00480846
973	0.0153466	0.00265533	0.0185865	1.03428e-07	0.00689318	0.0415875	0.032424	0.676507	0.00105131
974	0.038883	0.00508189	0.00268523	0.00327046	0.0426005	0.0734479	-0.0313901	0.686268	0.000985339
975	0.0187913	0.00163906	0.000123321	0.0103759	0.0129806	0.0495121	0.158687	0.0399275	0.0251816
976	0.00283769	0.0043721	0.00121506	0.00159527	0.0321851	0.0378352	-0.0846375	0.275363	0.0071635
977	0.0118601	3.3427e-06	0.00412221	0.000205879	0.00918623	0.0233993	-0.246287	0.00129028	0.0606574
978	0.0530468	0.00376942	0.00146848	0.00996023	0.0507913	0.0900796	0.0845178	0.276045	0.00714326
979	0.00781763	0.00133369	0.000126521	0.00785651	0.0247785	0.0500856	0.0193282	0.803612	0.000373579
980	0.0242298	0.000586924	0.0182541	0.000424553	6.08885e-06	0.0440664	-0.0956967	0.217224	0.00915786
981	0.0231004	0.0041403	0.00013138	0.0134212	0.00274181	0.0441704	0.0918865	0.236175	0.00844313
982	0.0290635	0.00054535	0.00381978	0.00184842	0.00677053	0.0413859	0.132646	0.0865216	0.017595
983	0.0107438	3.84593e-05	0.000541871	0.0103368	0.00945706	0.0361297	-0.0309733	0.690219	0.000959343
984	0.0042922	0.00532405	2.8916e-06	0.0113687	0.022315	0.0459138	0.0273484	0.724917	0.000747934
985	0.0119173	0.00347684	0.000597174	1.40338e-05	0.00581428	0.0219805	-0.0421265	0.587691	0.00177464
986	0.00931077	0.00777535	0.00163136	0.000188568	0.00373804	0.0233296	-0.178562	0.0205693	0.0318845
987	0.0101187	0.000183346	0.014488	0.000146797	0.0247754	0.0481495	0.121818	0.115716	0.0148396
988	0.0152334	0.00414586	2.88998e-05	7.76437e-05	0.0068429	0.0223226	0.148366	0.0549437	0.0220125
989	0.0586911	0.00512174	0.00542698	0.000408627	0.00896952	0.0705231	-0.0692301	0.372556	0.00479281
990	0.0484062	0.00771475	0.00150544	0.00423238	0.00798077	0.0630537	-0.0197364	0.799551	0.000389526
991	0.0381699	0.00104924	6.5249e-05	0.00084518	0.0299867	0.0662239	-0.140007	0.0702833	0.0196021
992	0.0399016	0.0039924	5.95681e-05	0.00540123	0.0276293	0.079297	0.132188	0.0876242	0.0174737
993	0.0446095	0.00173704	0.00384591	0.000951517	0.0178384	0.0601459	0.144894	0.0609411	0.0209943
994	0.0206154	0.0164456	0.00227691	0.000124776	0.0306485	0.0641992	-0.071569	0.356582	0.00512211
995	0.0113115	0.0205447	0.000199463	0.00355896	0.0352775	0.0714605	-0.101529	0.190358	0.010308
996	0.00410096	0.0110557	0.00122974	0.000181754	0.016682	0.0357118	0.170905	0.0267621	0.0292086
997	0.0357024	0.0032052	0.00702231	0.000123724	0.00429065	0.0475427	0.0914511	0.238412	0.00836331
998	0.0351741	0.00866455	0.00332166	0.000725207	0.0315196	0.0843387	0.0148731	0.848253	0.000221209
999	0.0594964	0.0193884	0.00907659	0.00204528	0.00203974	0.0908344	0.0541337	0.485849	0.00293046
1000	0.0138391	0.00222835	7.00614e-05	0.00176646	0.0144524	0.0278434	-0.197082	0.01045	0.0388414

## Sheet: prediction_accuracy_bPC2
Index	partialR2_nPC1	partialR2_nPC2	partialR2_nPC3	partialR2_age	partialR2_sex	R_squared	cross_corr.cor	cross_corr_p	cross_r_squared
1	0.0338962	9.37278e-05	1.63278e-06	0.0385385	0.0242982	0.125707	0.0763274	0.325428	0.00582587
2	0.00129292	0.0262764	0.00111383	0.0331735	0.00544239	0.0579545	-0.0691503	0.373109	0.00478177
3	3.31012e-05	0.00694618	5.50042e-05	0.0139042	0.0147674	0.033237	0.0157986	0.838934	0.000249597
4	0.00168817	2.17092e-05	0.0195192	0.0264655	0.00156283	0.0559793	-0.00350622	0.964022	1.22936e-05
5	0.00905447	9.5517e-07	0.00032603	0.00937379	0.00171462	0.0193266	-0.102065	0.188014	0.0104173
6	0.00639149	0.0123446	0.00116753	0.0715092	0.0346371	0.121745	-0.00293655	0.969865	8.62335e-06
7	0.00837526	0.0142065	0.00089303	0.0226693	0.013364	0.0497408	-0.0187341	0.809532	0.000350965
8	3.14056e-05	0.00011501	0.00495737	0.0232996	0.0143073	0.0364902	0.044536	0.566491	0.00198345
9	0.001338	0.000670921	0.0264617	0.0285026	9.43178e-06	0.0583044	0.241465	0.00161507	0.0583054
10	0.000562144	0.0026719	0.013266	0.003375	0.00510033	0.0257087	0.0829481	0.285094	0.00688039
11	7.65751e-05	0.00761198	0.000161224	0.00722855	0.0408228	0.0513327	0.079729	0.304266	0.00635672
12	0.00112047	0.000159557	0.00184921	0.0110281	0.00348833	0.0231993	-0.111663	0.149576	0.0124687
13	0.00261177	0.0116996	0.000343729	0.0118257	0.00433546	0.031146	-0.021732	0.779777	0.000472281
14	0.0315843	8.23527e-07	0.00214798	0.00571643	6.49253e-07	0.0417689	0.0133892	0.863236	0.00017927
15	0.00139288	0.000107138	1.62163e-06	0.0151967	0.000951832	0.0168911	0.157838	0.0410168	0.0249127
16	0.000262644	0.00206208	0.00119349	0.0290061	0.0044655	0.0430574	-0.110639	0.153372	0.0122409
17	0.00387845	0.0292607	0.0049335	2.57971e-05	0.0212586	0.0473449	0.222491	0.00374708	0.0495022
18	0.00794918	0.00433978	0.00193917	0.0112204	0.0428123	0.105535	-0.0560653	0.470398	0.00314331
19	0.00780758	0.0294147	0.000600272	0.0237382	0.0601212	0.120478	0.0711097	0.359685	0.0050566
20	0.0212484	0.00192508	0.0124849	0.024665	2.09008e-09	0.0677211	-0.0117951	0.879387	0.000139125
21	0.00825124	0.0125665	2.94652e-05	0.00929143	0.0434721	0.064837	0.131414	0.0895132	0.0172696
22	0.00535119	0.00489152	0.0107693	0.00597085	0.0592598	0.0750923	-0.0426776	0.58281	0.00182138
23	1.79329e-05	0.0184298	0.00044627	0.0458583	0.00315701	0.0541411	0.0162079	0.834821	0.000262695
24	9.51329e-06	0.00600069	0.0206919	0.00825487	0.00268453	0.0473887	0.131982	0.0881238	0.0174192
25	7.44114e-08	0.00112564	0.00447782	0.0115909	0.0128819	0.0337913	0.100228	0.196126	0.0100457
26	0.00114884	0.0003129	0.000609934	0.0128093	3.24159e-06	0.015584	0.0760139	0.327425	0.00577811
27	0.00874851	0.00995577	0.000799762	0.00340195	0.0067717	0.0410055	0.115411	0.1363	0.0133197
28	0.0141502	0.0151484	0.00466088	0.00031969	0.0246229	0.0557626	0.0176073	0.820789	0.000310018
29	0.00365383	0.00789709	0.00104006	0.000828625	0.0405774	0.0495726	-0.0432442	0.577811	0.00187006
30	0.00772459	0.000578584	1.22416e-06	0.034585	0.00709699	0.0419443	0.0618813	0.425539	0.0038293
31	0.00103073	0.00325847	0.00161635	1.14736e-07	0.000466591	0.00625605	0.107484	0.165511	0.0115529
32	0.000359141	0.00111872	0.0123111	0.0165771	2.39599e-05	0.0324198	0.133513	0.0844673	0.0178256
33	0.00153224	0.0122418	0.00618724	0.00107477	0.0488984	0.067398	-0.0200791	0.796146	0.00040317
34	0.000247573	0.00236911	0.000459734	0.00313805	0.0121341	0.0170617	-0.015178	0.84518	0.000230372
35	0.0056406	0.00394562	0.00662341	0.0295263	0.00030962	0.0501521	-0.141885	0.066565	0.0201313
36	0.0182378	0.00777058	0.000533085	0.00542662	0.00485839	0.0466817	-0.0730634	0.346603	0.00533826
37	0.00578697	0.00943966	0.010054	0.00465551	0.0724263	0.114403	-0.0202187	0.79476	0.000408797
38	0.014131	0.00115508	0.00843402	0.0153078	0.0196115	0.0789875	0.00614353	0.937004	3.77429e-05
39	0.000135461	0.0407305	0.0110503	0.0202678	0.0450161	0.126236	0.0402831	0.604151	0.00162273
40	0.00551628	0.000686634	2.62698e-05	0.0234649	0.00119577	0.035216	0.036527	0.638307	0.00133422
41	0.00225112	0.00743736	0.000170019	0.0348994	0.0237686	0.0766021	-0.0477814	0.538525	0.00228306
42	0.00217333	0.00242819	0.00116727	0.0327184	0.00491145	0.0493685	-0.107491	0.165485	0.0115542
43	0.00670668	0.00940656	0.00816887	0.033872	0.000972208	0.0544237	0.0503742	0.516686	0.00253756
44	0.0049907	0.00342768	0.00583595	0.00485652	0.0128192	0.0411768	0.00765653	0.921535	5.86224e-05
45	0.0035177	0.00218146	0.0115195	0.00801026	0.00933083	0.033415	-0.0794834	0.305763	0.00631761
46	0.00315479	0.00940745	0.000573124	0.0284623	0.060362	0.124015	-0.0475337	0.540635	0.00225945
47	0.000481899	0.017149	0.0117836	0.00905075	0.00536606	0.0422903	-0.100182	0.196336	0.0100364
48	0.0233437	0.00250778	0.00132406	0.00649223	0.00580146	0.0545335	0.11305	0.144556	0.0127802
49	0.0021706	0.00265342	0.0505071	0.0107502	0.0594736	0.122862	0.139044	0.0722567	0.0193331
50	0.0102234	0.0131162	0.00569117	0.000543734	0.0778517	0.0952306	-0.126167	0.103182	0.0159181
51	0.00533608	0.032523	3.91639e-05	0.00736162	0.119044	0.152967	0.00691751	0.929088	4.7852e-05
52	0.00235537	0.0186203	0.000926029	0.0085898	0.00858802	0.0358879	0.070174	0.366057	0.00492439
53	0.00118171	0.0156513	0.00477	0.0603709	0.000639371	0.0732164	-0.087093	0.261624	0.0075852
54	0.00160791	0.00169791	0.000666778	0.00419882	0.00250107	0.00939024	-0.171343	0.0263698	0.0293583
55	1.32714e-06	0.00268206	0.000130562	0.0309866	8.19251e-05	0.0333833	-0.15041	0.0516461	0.0226233
56	0.00924685	0.00173699	0.00068732	0.00339856	0.000127787	0.0139489	-0.0625988	0.420181	0.00391861
57	0.000812895	0.021717	0.00148229	0.00142049	0.00756883	0.0313821	0.00502212	0.948486	2.52217e-05
58	0.000156562	6.31317e-06	0.0236589	0.0070761	0.00495957	0.0373812	0.145528	0.0598073	0.0211785
59	0.000823161	1.05577e-05	0.00066029	0.0281614	0.000224342	0.0335523	-0.0645173	0.406051	0.00416248
60	0.000509865	0.00494141	0.000800041	0.0174286	0.00450215	0.0284009	-0.0560467	0.470546	0.00314123
61	0.00179314	0.0122245	0.0132814	0.00197785	0.0572652	0.0746469	-0.0142953	0.854081	0.000204356
62	0.00018789	0.00539252	0.000773303	0.0366145	0.00025821	0.03838	-0.179902	0.0196244	0.0323646
63	0.0114518	0.00189724	0.00620398	0.0277398	0.00921189	0.0503023	-0.0540368	0.486632	0.00291997
64	0.00108034	0.00608906	0.00513277	0.027797	0.000201841	0.0354099	0.0285948	0.712919	0.00081766
65	0.00741456	0.00116231	0.0099449	0.0112935	0.000195501	0.0335485	0.101478	0.190579	0.0102978
66	0.000336661	0.0012705	0.00902171	0.0242688	0.000127263	0.0354756	0.0787104	0.310506	0.00619532
67	0.002354	0.00113544	0.00224663	0.0469659	0.00299014	0.0602011	-0.0584363	0.451805	0.0034148
68	0.0046023	0.0124714	0.0078829	0.00299435	0.0255094	0.0496556	0.0463983	0.550359	0.0021528
69	0.0146476	0.00561733	3.6983e-05	0.0204142	0.0159145	0.0629137	0.0440713	0.570551	0.00194228
70	2.82674e-05	0.00323082	1.23648e-06	0.00703191	0.000209761	0.0122466	0.108759	0.16052	0.0118286
71	0.000343352	0.0059049	0.00412657	0.0065135	0.0106862	0.028699	-0.00725253	0.925663	5.25992e-05
72	0.00159362	0.000142191	0.0103013	0.00573452	0.0038093	0.0247504	-0.0196631	0.80028	0.000386638
73	0.0264058	0.0097663	0.00142524	0.00513085	0.03198	0.0606668	0.00338894	0.965225	1.14849e-05
74	0.00775833	0.00306096	0.00991177	0.00299427	0.000110007	0.0222061	0.000393867	0.995957	1.55131e-07
75	0.00068785	0.0186578	0.0117871	0.0168875	0.0671335	0.11402	-0.0106709	0.890808	0.000113869
76	0.00132205	0.0144327	0.000639304	0.0293309	0.0038966	0.0507113	0.143734	0.063062	0.0206593
77	0.00135751	0.0105291	0.0106019	0.0107223	0.0133232	0.0507021	-0.0331057	0.670099	0.00109599
78	0.00321584	0.0187688	0.000670903	0.0273638	0.104029	0.150521	-0.0243813	0.753745	0.00059445
79	0.00649936	0.0288386	0.00156538	0.00847342	0.0285711	0.0645048	-0.0233763	0.76359	0.00054645
80	0.00168702	0.0138348	8.85697e-05	0.0308602	0.00101299	0.0466654	-0.158937	0.0396121	0.0252608
81	1.5555e-05	0.00763206	0.00686455	0.0012272	0.000548188	0.0177203	-0.0857656	0.268991	0.00735575
82	0.00150888	0.000939213	2.68225e-07	0.0238228	0.00693986	0.0326178	0.0264888	0.733231	0.000701658
83	0.00186699	0.00161518	0.00688357	0.0276633	0.000110965	0.043074	0.0271082	0.727237	0.000734854
84	0.00313393	0.000210116	6.66398e-05	0.00777683	0.00170103	0.0169723	-0.110681	0.153216	0.0122502
85	0.00485804	0.00415579	0.0111694	0.0288841	0.00922435	0.0586948	0.202918	0.00834005	0.0411757
86	0.000782815	0.0135388	0.0162478	0.00286095	0.0346656	0.0708465	-0.0589793	0.447605	0.00347856
87	0.00890194	0.0220866	0.000740306	0.0154834	6.54915e-05	0.0521252	-0.000396038	0.995935	1.56846e-07
88	0.000821942	0.000213988	0.00641727	0.00221235	0.0159553	0.0350602	-0.220416	0.00409201	0.0485831
89	0.00864226	0.00902447	0.0103515	0.00535696	0.0374488	0.0572696	0.0715033	0.357025	0.00511273
90	0.00429519	0.0011521	0.00112159	0.0182655	0.0063169	0.0345293	-0.110966	0.152151	0.0123135
91	0.00508543	0.00620451	0.0201454	0.0222783	0.013772	0.0696271	0.189336	0.0139704	0.035848
92	0.000306486	0.0200757	5.55261e-06	0.0156561	0.00848963	0.0433322	0.059912	0.440444	0.00358945
93	0.000110306	8.67807e-05	0.00151822	0.0289934	1.39731e-05	0.0313205	-0.0318913	0.681529	0.00101706
94	4.80568e-05	0.000270575	0.00110782	0.00594914	0.0154814	0.0209408	0.146551	0.058015	0.0214772
95	0.027411	0.00738508	0.0133174	0.0241013	0.00111515	0.0752111	0.104973	0.175676	0.0110193
96	0.000591072	0.0025522	0.00060214	0.0385552	0.000154333	0.0525624	-0.0434393	0.576095	0.00188697
97	0.00758983	0.012173	0.00894206	0.0218997	0.0742587	0.140615	-0.133971	0.0833959	0.0179483
98	0.000133641	0.000968995	0.000130745	0.0197579	0.00816257	0.0361336	0.112727	0.145713	0.0127074
99	0.0143639	0.0116091	0.000798043	0.0106063	0.0128164	0.0722004	0.0879394	0.256999	0.00773334
100	5.02895e-06	0.045747	0.0139971	0.00532937	0.0518268	0.0973673	0.0056422	0.942136	3.18344e-05
101	2.60239e-05	0.0114888	0.000171371	0.0391088	0.0116733	0.0715475	-0.187312	0.0150458	0.0350858
102	0.0116339	0.01174	0.000644842	0.0138245	0.000775504	0.0457066	0.0347983	0.654293	0.00121092
103	0.0023093	0.00866651	8.91067e-05	0.0221404	0.0117371	0.0467449	0.14134	0.0676269	0.019977
104	0.000802548	0.00477863	0.0359092	0.004683	0.00111848	0.0517859	-0.109713	0.156861	0.012037
105	0.00513318	0.0333107	0.00071545	0.00124947	0.0315485	0.0617495	-0.0563431	0.468198	0.00317455
106	0.00234086	0.00256633	0.00215239	0.0437013	0.000578689	0.0626368	-0.0217225	0.779871	0.000471867
107	0.00353394	0.000390718	0.000517591	0.0245376	0.00120901	0.0349282	0.0831986	0.283636	0.00692201
108	0.00406049	0.000192911	0.00191084	0.00253961	0.00838357	0.0190828	-0.177652	0.0212338	0.0315603
109	0.00299483	0.0017471	0.000334945	0.0272031	0.00696183	0.0427786	-0.0656517	0.39783	0.00431015
110	0.000987629	0.0445656	5.46797e-05	0.00413519	0.051295	0.0980874	-0.144928	0.0608806	0.0210041
111	7.65635e-08	0.00362357	0.000170537	0.0199221	7.07552e-05	0.0216289	-0.120763	0.118927	0.0145837
112	0.00108747	0.000403067	0.00146469	0.0202995	0.0098115	0.0467437	-0.0270585	0.727718	0.000732161
113	0.000464445	0.00185193	0.000519137	0.0191998	0.00621964	0.0276564	0.0578466	0.456391	0.00334623
114	0.00598337	0.00440253	0.00174597	0.0245645	0.0184959	0.0720704	0.0390505	0.61527	0.00152494
115	0.0340572	0.00110441	0.000123568	0.000586998	0.0251456	0.0515146	-0.171323	0.0263872	0.0293516
116	0.00267177	0.0111965	1.37352e-05	0.0143089	0.00377506	0.0459473	0.0258423	0.739505	0.000667824
117	0.00552803	0.001556	0.00178472	0.0125829	0.0148614	0.0461902	-0.0237889	0.759543	0.000565911
118	0.00500529	0.00938236	0.000515727	0.0409986	0.00408277	0.0613305	-0.0197773	0.799145	0.000391142
119	0.00292634	0.0189657	0.0018192	0.0274612	0.00708063	0.0570339	-0.059846	0.440949	0.00358154
120	0.000431193	0.00191558	5.25671e-05	0.0452462	3.94206e-05	0.0516168	0.0476988	0.539228	0.00227517
121	0.00846003	0.00596962	0.0231925	0.0142121	0.00456741	0.0697321	0.0202367	0.794582	0.000409522
122	0.00171785	0.0012926	0.00973718	0.0371211	0.00218171	0.0581365	-0.104249	0.178691	0.0108678
123	0.00113072	0.00035441	0.000888545	0.0338938	0.000132741	0.039611	-0.0901636	0.245115	0.00812948
124	0.00291443	0.0146983	0.000550643	0.000448493	0.0101598	0.0245846	-0.113639	0.142463	0.0129137
125	4.97518e-06	0.00123672	0.00536526	0.016926	0.0660526	0.116654	0.033826	0.663355	0.0011442
126	0.0237888	0.0316477	0.00016757	0.0104516	0.0246299	0.0727372	-0.131045	0.0904236	0.0171728
127	0.00421294	0.00442889	3.50404e-05	0.00423553	0.0262009	0.0566574	0.110047	0.155596	0.0121103
128	0.0248744	0.0119452	0.000176702	0.00521259	0.00834316	0.0428449	0.0199567	0.797362	0.000398268
129	0.00294176	0.0114886	0.0103488	0.0190195	0.000685849	0.0362474	0.254769	0.000860081	0.0649073
130	0.000388204	0.0015197	0.0219352	0.00851499	0.000307795	0.037587	-0.0535318	0.490719	0.00286565
131	0.00578845	0.0105209	0.000398955	0.0143664	0.0290916	0.0671556	-0.0246065	0.751544	0.000605481
132	0.000607968	0.00105784	0.000139452	9.32545e-05	0.0755031	0.0856205	-0.134808	0.0814683	0.0181732
133	0.00523061	7.54632e-05	0.00745915	0.0603634	6.15754e-05	0.0784164	-0.00368592	0.96218	1.3586e-05
134	0.000281606	0.000905259	0.00203244	0.0435655	3.46951e-05	0.0507253	-0.0206504	0.790478	0.000426441
135	0.000410357	0.00911055	0.00316191	0.0348545	0.000160361	0.0484775	0.107568	0.165178	0.011571
136	0.00026539	0.00114183	0.00469424	0.017736	0.000858927	0.0268443	0.102189	0.187473	0.0104427
137	0.00062682	0.000413915	0.000357173	0.0354572	0.0127927	0.0587917	0.0605655	0.435465	0.00366818
138	0.000544928	0.0149251	0.00246204	0.0181654	4.18302e-05	0.0425031	-0.081932	0.291056	0.00671285
139	0.00137159	0.0106265	0.0144837	0.0345995	0.00684862	0.061214	-0.0120677	0.876622	0.000145629
140	0.000600709	0.0379908	1.17495e-06	0.0112009	0.0245698	0.0691643	-0.0211125	0.785902	0.000445737
141	4.71506e-06	0.0016745	0.000714791	0.000214329	0.00113771	0.00361389	-0.100267	0.195952	0.0100535
142	0.000917738	0.0122063	0.00879887	0.0191605	0.000715767	0.0471768	0.0908934	0.2413	0.00826161
143	0.00393749	0.011111	1.84077e-05	0.0114053	0.00972156	0.0339397	0.0187922	0.808953	0.000353145
144	0.000280312	0.00158451	4.91071e-05	0.0222151	0.00129493	0.0324188	0.102677	0.185364	0.0105426
145	0.00572693	0.000791965	0.00522954	0.0185576	0.00600283	0.0518569	0.106474	0.169546	0.0113367
146	0.000851446	0.00152931	0.000997433	0.0107198	0.000345476	0.0188678	-0.117512	0.129264	0.013809
147	0.00409425	0.018784	0.0027093	0.0104371	0.00716812	0.0427556	-0.022032	0.776817	0.000485407
148	0.000816886	0.000284251	1.70962e-05	0.0137864	0.0129124	0.0251189	-0.0299854	0.699615	0.000899125
149	0.0121552	1.71904e-05	0.00107228	0.0106538	0.000153858	0.0259208	-0.0657037	0.397456	0.00431698
150	0.00344299	0.000289245	0.00309714	0.028645	0.000730898	0.0427554	0.172019	0.0257724	0.0295906
151	0.000482061	0.0189057	0.00857401	0.0144292	0.00298009	0.0365874	-0.0473443	0.542251	0.00224148
152	0.00236914	0.0424408	0.00324306	0.0254454	0.00353508	0.0760181	0.119447	0.12303	0.0142676
153	0.00493694	0.000155753	0.000435789	0.00418295	0.001213	0.00907049	-0.130786	0.0910673	0.0171051
154	0.00243622	0.0446588	0.0425003	0.000163909	0.0267425	0.108743	0.0843303	0.277116	0.00711159
155	0.00134198	0.0200863	0.00220593	0.000240861	0.174852	0.222044	0.0841056	0.278402	0.00707375
156	0.00291885	0.0372732	0.0187633	0.0315247	0.0697414	0.148017	0.0356217	0.646659	0.00126891
157	0.000227512	0.0133081	0.00852067	0.0317655	0.017616	0.0650684	0.0827282	0.286377	0.00684396
158	0.00317557	0.0202613	0.000941467	0.0544209	0.0048099	0.111825	0.00965209	0.901177	9.31628e-05
159	0.00052748	0.00205439	0.000747898	0.0349544	0.0173936	0.0734286	-0.00859453	0.911959	7.38659e-05
160	0.00340044	0.0176211	0.000422402	0.00619962	0.000268799	0.023965	-0.288264	0.000151142	0.0830961
161	0.0103101	0.00564982	0.00130786	0.012061	0.00825638	0.034104	-0.0382587	0.62246	0.00146372
162	0.0087164	0.00673285	0.000802205	0.00586261	0.00485233	0.0262567	-0.233966	0.00227034	0.0547399
163	0.00326145	0.00564285	0.00320911	0.0141831	0.00229811	0.0266772	0.0478552	0.537897	0.00229012
164	0.000135284	0.00328493	0.00025034	0.0149475	0.00149282	0.0197903	-0.118268	0.126798	0.0139874
165	0.00181768	0.00116777	0.00103641	0.0143508	0.00771539	0.020428	-0.0498082	0.521414	0.00248086
166	0.00846974	2.14233e-05	0.000358826	0.00997656	0.0176144	0.0496575	0.0483862	0.53339	0.00234122
167	1.78182e-05	0.00630661	0.000400491	0.00610847	0.0144602	0.0220605	0.060217	0.438117	0.00362608
168	0.00487274	0.00320345	2.8394e-05	0.0140994	0.000242573	0.0245967	0.0479586	0.537018	0.00230002
169	0.014153	4.03783e-05	0.00157013	0.0483516	0.0035495	0.0684085	0.0242826	0.75471	0.000589644
170	1.08227e-05	0.00196962	0.0010833	0.0265964	0.000183781	0.0286043	-0.0900697	0.245608	0.00811255
171	0.00589829	0.000146088	0.00163202	0.0658649	0.0324416	0.139847	-0.0399681	0.606984	0.00159745
172	0.00386657	0.00612932	0.000965466	0.0166904	0.0180336	0.0437892	-0.020298	0.793973	0.00041201
173	0.000480586	0.0099267	0.000203029	0.0304457	0.016614	0.054937	-0.131619	0.08901	0.0173235
174	9.64658e-07	2.63395e-05	0.00112759	0.0259073	0.0129278	0.0540113	-0.0865957	0.264368	0.00749881
175	0.00427444	0.00623862	0.00143955	0.0114296	0.000835827	0.0261098	-0.0723295	0.351481	0.00523156
176	0.00041209	0.00195905	0.000781683	0.0219371	0.0244149	0.0676366	-0.125347	0.105459	0.0157119
177	1.25139e-05	0.00310904	0.00934186	0.031917	0.0023091	0.0482641	0.0690521	0.37379	0.00476819
178	0.000233575	0.0039366	0.0303333	0.0255682	0.0291338	0.113267	0.00923381	0.905439	8.52632e-05
179	0.000358103	0.00038955	6.52042e-06	0.0255428	0.00363907	0.041281	0.0786969	0.310589	0.0061932
180	0.00163827	0.000579108	0.00357966	0.00926585	0.00220315	0.0227931	-0.0904179	0.243781	0.00817539
181	3.38052e-06	0.0229472	0.00208722	0.0150638	0.00823079	0.0456202	-0.106552	0.169231	0.0113534
182	0.00446844	0.0033432	0.00401409	0.023528	0.000752102	0.0379339	-0.0717253	0.35553	0.00514453
183	0.00015554	1.85107e-05	0.00449032	0.0100147	0.00437482	0.0174714	0.00252261	0.974111	6.36357e-06
184	0.00372382	0.0394905	0.00970018	0.00139041	0.0282918	0.0716465	0.102008	0.188261	0.0104057
185	0.000901584	0.00241456	0.00414215	0.0305169	0.00101409	0.0383031	0.024092	0.756575	0.000580423
186	4.98587e-05	0.0144682	7.9899e-05	0.0449834	0.0205775	0.0862671	-0.00911616	0.906639	8.31045e-05
187	0.00683462	0.00225787	0.000129134	0.0540625	0.000577318	0.0675765	0.0904612	0.243554	0.00818323
188	0.00189528	0.0592673	0.00257669	0.000267944	0.0723441	0.121244	-0.000770261	0.992094	5.93302e-07
189	0.00437876	0.00245591	0.00251188	0.0103141	0.00108441	0.0159861	-0.129987	0.0930793	0.0168965
190	0.000277049	0.000482516	6.97716e-05	0.0484374	0.00172029	0.0622894	0.0273841	0.724573	0.000749887
191	0.00153047	0.00270325	0.000707531	0.0184785	0.000133079	0.0231264	0.0116696	0.880661	0.000136181
192	0.0165896	0.0138693	0.0218162	0.0166413	0.00195436	0.0762142	-0.0394967	0.611235	0.00155999
193	4.78951e-05	0.00985295	0.000403558	0.0484875	0.00305852	0.0568945	-0.0466513	0.548184	0.00217635
194	0.00450862	0.00102422	0.00311806	0.00790524	6.55746e-05	0.0169442	0.123654	0.110288	0.0152902
195	0.000147492	0.012871	0.000950791	0.00937112	0.0126659	0.0350583	-0.187285	0.0150608	0.0350756
196	0.00110628	0.00174974	0.0137316	0.0210261	0.000798847	0.0373661	0.121672	0.116154	0.0148042
197	0.00649681	0.0043051	0.00715796	0.0325291	0.0813073	0.14025	0.101506	0.190456	0.0103035
198	0.00093038	0.00568972	0.0120618	0.000222478	0.0453736	0.0675514	0.131806	0.0885517	0.0173729
199	0.000272869	2.76306e-05	0.000433072	0.0259617	9.33186e-06	0.0305565	-0.0452788	0.56003	0.00205017
200	0.0234641	0.000748832	0.000413559	0.0128755	0.0308658	0.0895205	-0.01856	0.811269	0.000344473
201	0.00322628	0.00779149	0.0204881	0.0121925	0.0219134	0.0648798	-0.000721556	0.992594	5.20643e-07
202	0.000950933	0.00536724	0.00343613	0.0158921	0.0335667	0.0664095	-0.0744105	0.337761	0.00553692
203	0.0010508	4.80329e-06	0.00060903	0.0386385	0.00756666	0.0600911	0.0578399	0.456443	0.00334545
204	0.00694493	0.00487201	0.0136904	0.000500633	0.085108	0.0984978	-0.0238478	0.758966	0.000568719
205	0.0164643	0.000417199	0.0100872	0.0189633	0.000152231	0.0522316	-0.220072	0.0041518	0.0484318
206	0.00369706	0.00437928	0.0685041	0.00786624	0.00117564	0.0852555	0.0315339	0.684907	0.000994388
207	0.00811427	0.00691886	0.0167771	0.0189278	7.17675e-05	0.0582386	0.165208	0.0323483	0.0272936
208	0.0298799	0.00246576	0.0195836	0.00320891	0.00120982	0.0544271	0.0177535	0.819326	0.000315186
209	0.000527552	8.69232e-05	0.00456327	0.00920865	2.14781e-05	0.0158539	-0.080637	0.298775	0.00650233
210	0.000534588	0.000783679	0.00524047	0.00794609	0.000615669	0.0155571	-0.0641996	0.408372	0.00412159
211	0.00267421	0.00619449	0.00653485	0.00201633	4.83048e-05	0.0189208	0.0260857	0.73714	0.000680466
212	0.000682353	0.00719614	0.00149479	0.00316187	0.000176749	0.0119296	0.118601	0.125724	0.0140663
213	2.66872e-05	0.00140611	0.0187912	0.000927363	0.000466436	0.0224404	0.1648	0.0327835	0.0271591
214	0.00645882	0.00375319	0.00715302	0.0278688	0.0532955	0.0736541	-0.135017	0.080992	0.0182297
215	0.00152865	0.00104091	0.000223123	0.026297	0.0104667	0.0372701	-0.0586456	0.450183	0.00343931
216	0.00465456	0.000229826	0.00970479	0.0173584	0.000845109	0.033173	0.031234	0.687747	0.000975565
217	0.00225904	0.00608743	0.000471896	0.0288701	0.000669992	0.0370897	0.0757048	0.329401	0.00573122
218	2.75255e-05	0.00677076	0.00139652	0.0271557	0.0150509	0.0620892	0.0503867	0.516583	0.00253882
219	0.000456241	0.00226677	0.0069566	0.00833714	0.00727863	0.0272265	0.13034	0.0921856	0.0169886
220	0.00081363	0.00264325	0.00730616	0.0308733	0.00376566	0.0473152	-0.00256266	0.9737	6.56725e-06
221	0.000125203	0.0103903	0.00337889	0.0440343	0.0381036	0.11575	0.104209	0.178857	0.0108595
222	0.00364294	0.000155623	0.0131165	0.0283379	0.00225256	0.0426678	0.0122731	0.874539	0.000150628
223	0.00903405	0.0130655	0.00353415	0.00762302	0.00850587	0.0345976	-0.0408701	0.598887	0.00167037
224	0.00153052	0.000347293	0.00252373	0.0158024	0.00941115	0.0258113	0.0484641	0.532731	0.00234877
225	0.00203104	0.00298389	0.0018883	0.00338034	0.000936835	0.0120945	0.0676701	0.383451	0.00457924
226	0.011477	2.56238e-05	0.00801133	0.00482985	4.30771e-05	0.026521	-0.0962224	0.214697	0.00925874
227	0.00856981	0.00113732	0.00478758	0.0413868	0.027474	0.11093	0.0582606	0.453168	0.0033943
228	0.00297042	6.58349e-05	0.000195184	0.0116654	0.00016601	0.0173917	0.142339	0.0656898	0.0202604
229	0.00707001	0.00182221	0.00229309	0.00734833	0.00279965	0.0188892	0.0415178	0.593103	0.00172373
230	0.000343869	0.0144799	0.00170947	0.0192389	0.0332384	0.0709191	0.105734	0.172549	0.0111796
231	0.00608119	0.0134418	0.00221272	0.00615116	0.00681736	0.0296281	0.0693629	0.371637	0.00481121
232	3.96582e-05	0.00346996	0.000811247	0.0131329	0.000983566	0.0200578	-0.254057	0.000890328	0.0645451
233	0.0135734	0.0140557	0.000377017	0.0156745	0.00558976	0.0458362	0.187825	0.0147668	0.0352781
234	0.0134771	0.0119416	0.00749547	0.000171501	0.0901501	0.109071	-0.0222914	0.774259	0.000496908
235	0.00273285	0.00588086	5.52379e-06	0.05685	0.0041526	0.0760623	0.026766	0.730546	0.000716421
236	0.000707929	2.05862e-06	0.000714955	0.0213685	0.0194433	0.03639	0.1075	0.165447	0.0115563
237	0.00944485	6.48742e-05	0.00340133	0.0484983	0.00290319	0.0726776	0.179658	0.0197931	0.0322772
238	0.000154675	0.00559348	0.00418759	0.0204932	0.000233674	0.0267555	0.0133491	0.863642	0.000178199
239	0.014637	0.0133091	0.000331869	0.0283685	0.00252876	0.0610053	-0.174454	0.0237176	0.0304342
240	0.00827021	0.000286132	0.0160375	0.00994211	0.00148541	0.0426434	-0.187486	0.0149505	0.0351511
241	0.00180118	0.00465605	0.000892425	0.000910168	0.00503899	0.0155078	0.0886608	0.253102	0.00786073
242	0.0099476	0.0133881	0.00241307	0.00642966	0.0101307	0.0305831	0.0230474	0.76682	0.000531183
243	0.00214977	3.93202e-05	0.00130576	0.0228489	0.00385242	0.0281544	0.0990418	0.201501	0.00980927
244	0.00217867	0.0012464	6.21191e-05	0.0280386	0.00033056	0.037734	0.227824	0.00297752	0.0519038
245	0.000136631	0.01012	0.0198553	0.0304061	0.0151117	0.0782265	0.0741797	0.339265	0.00550263
246	0.000865634	6.49323e-06	0.000435947	0.0405667	0.000325002	0.0429826	0.0413298	0.594779	0.00170816
247	0.0181359	0.00294754	0.00148962	0.00268605	0.00157637	0.0322631	-0.0420627	0.588256	0.00176927
248	9.18347e-05	0.00375198	0.00179888	0.0579436	0.00340372	0.0615354	-0.106252	0.170442	0.0112895
249	0.0133992	0.0141959	9.96709e-06	0.0119794	0.0146331	0.0449543	0.0842435	0.277612	0.00709697
250	0.0027641	0.0085346	0.0034232	0.000852811	0.0218951	0.0436323	0.0658373	0.396495	0.00433455
251	0.00300376	0.00212758	0.00017811	0.0162148	0.000198911	0.0274363	0.0549234	0.4795	0.00301657
252	0.00739038	0.00228019	0.00472135	0.0247979	0.0366269	0.0594352	0.031869	0.68174	0.00101563
253	0.00355905	0.0157931	0.00766187	0.0525299	0.00811402	0.100343	0.00179255	0.981602	3.21322e-06
254	1.58809e-05	0.00309421	0.00219903	0.00560966	0.0177856	0.0363028	0.142667	0.0650639	0.0203539
255	0.00067433	0.0165327	0.0194141	0.00323335	0.0577354	0.0804935	0.0176266	0.820596	0.000310698
256	0.00838109	0.00588975	0.010769	0.0060242	0.00514138	0.0454383	0.0881654	0.255774	0.00777314
257	0.0168819	0.0100087	0.0202587	0.0197021	7.62535e-05	0.0758782	0.025309	0.744692	0.000640548
258	0.00642808	0.0582637	0.00013817	0.00113663	0.0129751	0.0760062	-0.0750995	0.333294	0.00563994
259	0.000518641	0.00498745	0.00261312	0.018533	0.000127636	0.0311826	0.0895073	0.248581	0.00801155
260	0.0144476	0.00673527	0.0097531	0.00782854	0.00198689	0.041433	0.0309103	0.690816	0.00095545
261	0.00128948	0.022332	0.0251452	0.000314331	0.084543	0.119902	0.0915613	0.237845	0.00838347
262	0.00267894	0.00565963	0.00393061	0.0174492	1.9582e-06	0.0348026	0.0882002	0.255585	0.00777927
263	0.0112985	0.000224692	0.0140658	0.0141298	0.00841886	0.0541977	0.126134	0.103274	0.0159097
264	0.0380751	0.00353444	4.06208e-05	0.0050199	0.00337177	0.0451511	-0.03786	0.626094	0.00143338
265	2.99287e-05	0.000684078	0.000156676	0.00752283	0.00131412	0.0110629	0.00308112	0.968382	9.4933e-06
266	0.000401555	0.000193597	0.000879812	0.0406246	0.010042	0.0450846	0.0131539	0.865616	0.000173026
267	5.17087e-05	0.00632574	0.00280555	0.015331	0.00353813	0.0283254	-0.230183	0.00268521	0.0529842
268	0.0059333	0.00453515	0.000802048	0.00552341	0.0232985	0.0554633	0.00922744	0.905504	8.51456e-05
269	0.00118848	0.000422088	0.00131298	0.00850489	0.00165312	0.0121887	0.0971334	0.210367	0.0094349
270	0.00566545	0.00554119	0.000258887	0.0115175	0.04084	0.0496931	0.0445598	0.566283	0.00198558
271	0.00161946	0.0016534	0.0154532	0.0263927	0.00820863	0.069071	-0.0944487	0.223308	0.00892056
272	2.84085e-05	0.025067	0.000412102	0.00154232	0.00153614	0.0300378	-0.112655	0.145973	0.0126911
273	0.0238969	0.000561435	0.000731921	0.00958994	0.00199762	0.0333475	0.200562	0.00914142	0.0402253
274	8.92671e-05	0.000187924	0.000297683	0.0176252	2.40799e-06	0.0191614	0.131931	0.088248	0.0174058
275	0.000568781	0.00538517	8.06894e-05	0.00909071	0.00354463	0.0254597	-0.00047985	0.995075	2.30256e-07
276	0.000340211	0.00158817	4.74173e-05	0.0283162	0.00216058	0.0360305	-0.0749256	0.334418	0.00561384
277	0.000543423	0.00420439	0.000983657	0.0140006	0.00857771	0.0226438	-0.117334	0.129848	0.0137672
278	0.00496821	0.00396965	0.00283543	0.0229409	0.00779718	0.0338481	0.0443229	0.568351	0.00196452
279	0.00127975	0.00052362	0.0099403	0.021137	0.0125783	0.0601882	0.0782592	0.313297	0.0061245
280	0.011566	0.0391529	0.00225839	0.0170465	0.028027	0.0825891	0.0206385	0.790596	0.000425946
281	0.00188542	0.00676719	0.00147401	0.00934391	0.0197633	0.0311336	0.0433143	0.577195	0.00187613
282	0.00646088	0.00018665	0.0246893	0.00727661	0.000898901	0.0412643	0.008071	0.917302	6.51411e-05
283	0.000994232	3.08439e-06	0.000418418	0.0297424	0.000743823	0.038629	-0.039968	0.606984	0.00159744
284	0.000981487	0.00243139	0.000256278	0.0117172	0.00583138	0.0167947	-0.121869	0.115561	0.0148521
285	0.0063249	0.00312938	0.000150343	0.00780002	0.000695793	0.0175719	0.252246	0.000971764	0.063628
286	0.000202246	0.00886419	0.00274951	0.0351237	0.0161559	0.0663658	-0.201129	0.00894277	0.0404528
287	0.000233364	0.000291897	0.00132833	0.0075644	0.00231176	0.0104181	0.118373	0.126459	0.0140122
288	0.010423	0.000775043	0.00798164	0.0184852	0.0108242	0.0411036	0.131255	0.0899052	0.0172278
289	0.0139527	0.00607349	0.00577284	0.0179345	0.053056	0.123411	-0.0249763	0.747936	0.000623814
290	0.00470406	0.0304346	1.40735e-05	0.0013645	0.0644208	0.102875	-0.061067	0.431666	0.00372918
291	0.00988751	0.00312504	0.000485429	0.0230425	0.0109053	0.0346719	0.0332968	0.668308	0.00110867
292	0.00738844	0.00727501	0.00080486	0.0382269	0.000131973	0.055352	0.0790991	0.308115	0.00625667
293	0.000361609	0.00249821	0.000171593	0.0105315	0.028038	0.0574303	0.0458683	0.554927	0.0021039
294	0.00848954	0.0014757	0.00222479	0.0243513	0.000428648	0.0496391	-0.0103649	0.89392	0.000107431
295	0.0010245	7.00569e-05	0.000403442	0.00197231	0.00110684	0.00463106	-0.146359	0.0583481	0.021421
296	0.000139122	0.00486111	0.00857988	0.0169572	0.00359599	0.0325446	0.00551367	0.943452	3.04006e-05
297	0.00218037	0.0290316	0.000516491	0.0205976	0.0136316	0.0581736	0.0708607	0.361374	0.00502125
298	0.0106952	2.26309e-05	1.74556e-05	0.0093892	0.000833353	0.0301041	-0.132632	0.086556	0.0175912
299	0.00495215	0.0039357	4.44412e-07	0.000255546	0.0434487	0.0514851	0.111947	0.14854	0.0125321
300	0.000926581	0.00135456	0.000223049	0.0240718	0.00664143	0.0372568	-0.0123513	0.873746	0.000152555
301	0.012269	0.0153441	0.00262396	1.57192e-05	0.101076	0.116584	0.113587	0.142645	0.012902
302	0.00317473	0.0149284	0.00135048	0.0104867	0.0444015	0.0655958	-0.0760227	0.327369	0.00577944
303	0.00576736	0.000825924	0.00011916	0.00954142	0.0022965	0.0209233	-0.121248	0.117441	0.0147012
304	0.000108136	0.0010779	0.00762433	0.0169652	0.00901823	0.032564	-0.0537322	0.489095	0.00288714
305	0.00139131	0.0247742	0.0166458	0.00564715	0.00376089	0.0531797	-0.082835	0.285753	0.00686164
306	0.00281792	0.00163404	0.00853291	0.00477812	0.00795238	0.0244732	-0.130479	0.0918354	0.0170249
307	0.0213977	0.0222861	0.00241238	0.00711549	0.0180082	0.0620524	-0.102877	0.184508	0.0105836
308	0.00140016	0.0183414	0.0120195	0.0197954	0.0172198	0.064317	-0.118113	0.127302	0.0139506
309	0.000424593	0.00916936	0.0103263	0.0126174	0.0216428	0.0557537	-0.139887	0.0705275	0.0195684
310	0.000410157	0.00217799	6.80706e-05	0.0126545	0.00029865	0.0154866	-0.153582	0.0468565	0.0235874
311	0.00287622	0.0153945	0.00566737	0.0041744	0.00751986	0.0505218	-0.0135698	0.86141	0.00018414
312	0.00232127	0.000210503	0.00289368	0.0169547	0.0415217	0.0725499	-0.0617159	0.426779	0.00380885
313	0.000112923	0.020012	0.0131181	0.00853605	0.061643	0.0937759	-0.082762	0.286179	0.00684956
314	0.0147069	0.014656	0.000279257	0.00288844	0.00196307	0.0365035	0.0558001	0.472503	0.00311366
315	0.0055537	0.0202447	0.00654515	0.034877	0.00813278	0.0561017	-0.0345823	0.656302	0.00119594
316	0.0015111	0.00680952	6.10846e-05	0.00397613	0.00351556	0.012903	-0.102406	0.186535	0.010487
317	0.0219662	1.2719e-05	0.00152852	0.059424	0.000642101	0.0816412	-0.0423125	0.586041	0.00179035
318	4.71738e-06	1.88936e-07	0.00017994	0.0126748	0.00746498	0.0279748	0.178382	0.0206994	0.0318203
319	0.00945703	0.00166456	0.000341273	0.00601994	0.0295241	0.0629196	-0.00994488	0.898196	9.89006e-05
320	0.00360029	0.000483199	0.00406612	0.0211618	0.00481253	0.0298475	-0.0456408	0.556894	0.00208308
321	0.00539374	0.00112446	0.00273694	0.0254567	0.0104074	0.0439653	-0.0309725	0.690227	0.000959295
322	0.0191708	0.00150199	0.000843063	0.00556324	0.00634117	0.0283674	0.0378863	0.625853	0.00143538
323	4.73106e-05	0.0582314	0.00114718	0.000142209	0.0229842	0.0746057	-0.00273905	0.971891	7.50241e-06
324	0.000899513	0.00801122	0.000404944	0.0207452	0.0118791	0.040232	0.0401835	0.605046	0.00161471
325	4.65648e-05	0.0116359	0.00517976	0.0302375	0.000104836	0.040459	0.105686	0.172743	0.0111696
326	0.0154908	0.00372398	0.00648794	0.000153268	0.0156369	0.0511214	-0.0657125	0.397393	0.00431813
327	0.00795036	0.000880563	0.00211136	0.000675296	0.00118028	0.0163018	0.212452	0.00569636	0.0451358
328	0.00280248	0.00244562	0.00234769	0.0317521	0.00141898	0.037726	0.0152238	0.844719	0.000231764
329	0.00254465	0.000503755	0.0213456	0.00589827	0.00968915	0.0459908	-0.156186	0.0432067	0.0243939
330	8.44068e-05	1.61507e-05	0.000680345	0.00783166	0.00245574	0.0133126	-0.078649	0.310885	0.00618567
331	1.54009e-05	0.000691911	0.00314765	0.00367277	0.000266634	0.00736458	-0.0813485	0.294518	0.00661757
332	0.0143694	0.000379895	0.00372695	0.0183105	0.00986457	0.0556199	0.0278728	0.71986	0.000776895
333	0.0242188	0.0362533	0.0063026	0.00595724	0.0354779	0.0902083	0.172475	0.0253763	0.0297477
334	0.000405145	0.00511196	0.00767351	0.0252957	0.00213494	0.0446393	0.0924491	0.233306	0.00854683
335	0.0011316	0.0154778	0.0178979	0.00125148	0.122953	0.143784	-0.00260017	0.973315	6.76088e-06
336	0.00913701	0.00146291	1.96413e-05	0.0121653	0.00395128	0.0329676	0.0242757	0.754778	0.000589308
337	0.00718121	0.0215417	0.000956415	0.0137447	0.00535751	0.045384	-0.0639314	0.410337	0.00408722
338	0.000211451	0.000136831	0.00105413	0.00962355	0.00624211	0.0133586	-0.112822	0.145372	0.0127288
339	0.000629542	0.00246685	0.00788988	0.0321252	0.00705418	0.0425362	0.0129169	0.868016	0.000166846
340	0.019638	0.00317727	0.00914837	0.0109416	0.00278272	0.0505926	0.160956	0.0371358	0.025907
341	0.00161751	3.49876e-05	0.00102929	0.0253362	0.000541397	0.0340579	-0.0698332	0.368396	0.00487668
342	0.00103097	0.0463396	0.00304323	0.0171587	0.020485	0.0779214	0.0536959	0.489389	0.00288325
343	0.00112424	0.000131345	0.00238199	0.010298	0.00597795	0.016385	0.0580473	0.454827	0.00336949
344	0.00756138	0.0180105	0.0220814	0.0324172	0.0165062	0.10147	-0.151531	0.0499086	0.0229618
345	0.00461975	0.0342267	0.00376704	0.0113311	0.0218986	0.0720685	-0.00869313	0.910953	7.55705e-05
346	0.000819089	0.000126695	0.00084938	0.0204604	0.00995875	0.0405273	0.0327966	0.673001	0.00107562
347	0.0065128	0.00482419	0.0173889	0.000614657	0.00365635	0.0313502	-0.127129	0.10056	0.0161617
348	0.00173419	0.00267053	0.0019392	0.00268148	0.0239181	0.0277264	0.0708992	0.361113	0.00502669
349	4.76469e-05	0.0160095	9.53405e-06	0.0226988	0.0142514	0.0585169	0.13898	0.0723877	0.0193155
350	0.00199721	0.0185856	0.00877116	0.0221327	0.00800455	0.0578704	-0.0140878	0.856176	0.000198466
351	0.00349234	0.00589819	0.0157821	0.0312056	0.000140817	0.0533336	0.0204998	0.791971	0.000420243
352	0.000500545	0.0365488	0.0150454	0.0195058	0.0140252	0.0862042	-0.000414507	0.995745	1.71816e-07
353	0.000204582	0.00906473	0.00703284	0.00908087	0.0062145	0.0315989	0.115472	0.136091	0.0133338
354	0.00223302	0.00657108	0.00229174	0.00624502	0.0032437	0.0207841	-0.0335411	0.666019	0.00112501
355	0.0105925	0.0275365	0.00228304	0.00101408	0.0546922	0.0824293	0.0919339	0.235933	0.00845184
356	0.00700683	0.00467481	0.00081509	0.0215921	0.00407862	0.0367441	-0.0494075	0.524775	0.0024411
357	0.00469606	0.0262552	0.00460401	0.00700793	0.03974	0.0702871	-0.0826865	0.286621	0.00683706
358	0.000586654	0.0188529	0.000254227	0.0155099	0.00543459	0.0384018	0.167869	0.0296269	0.0281799
359	0.00062693	0.00198059	0.00656403	0.0128192	0.00423495	0.0332741	0.0353018	0.649621	0.00124622
360	0.000681285	0.0143328	0.0319465	0.0367476	0.00105511	0.079148	0.00164829	0.983082	2.71687e-06
361	0.00262228	0.0153394	0.0175821	0.0202169	0.00942375	0.0624549	0.0736481	0.342748	0.00542404
362	0.00208952	0.000396612	0.0460788	0.0287404	0.000223607	0.0758882	0.0390129	0.615611	0.001522
363	0.00525972	0.0451951	0.00101488	0.0121533	0.0102086	0.0690779	0.0416943	0.591531	0.00173841
364	2.19213e-06	0.000756458	0.00169194	0.0216146	0.0134917	0.0470065	-0.108221	0.162614	0.0117117
365	0.00316914	0.00589621	0.00992563	0.0249709	0.00543954	0.0387314	0.0768059	0.322395	0.00589914
366	0.000361547	0.0205289	0.0165228	0.00149599	0.0102921	0.0436667	0.0240796	0.756696	0.000579826
367	1.90223e-05	0.0283119	0.0015308	0.0141274	0.0497832	0.0841674	0.0431876	0.57831	0.00186517
368	9.15325e-06	0.0136485	0.000817808	0.0222854	0.122867	0.207463	-0.0466942	0.547817	0.00218034
369	0.00137493	0.00873993	0.0047446	1.97394e-05	0.0135756	0.0257732	-0.056958	0.463349	0.00324421
370	0.00592183	0.0145319	0.000106854	0.0184421	0.0100477	0.0475411	0.0230638	0.766659	0.000531939
371	0.00119955	0.0358849	0.000623272	0.0129712	0.0395536	0.0799186	0.0943982	0.223557	0.00891102
372	0.00107966	0.00137847	0.00395389	0.0203169	0.005812	0.0273468	-0.0954042	0.218639	0.00910195
373	0.000188586	0.00109727	0.0120921	0.037665	0.00816871	0.0721258	0.0292899	0.706257	0.0008579
374	0.00352914	0.0184486	0.000661682	0.0366589	0.0127111	0.0684378	-0.0568341	0.464324	0.00323011
375	0.00557859	0.0292536	0.0107198	0.0442627	0.0088154	0.0865335	-0.0467623	0.547232	0.00218672
376	0.00423028	0.0190163	0.00697056	0.00190465	0.049373	0.0749394	-0.0671784	0.386925	0.00451293
377	0.00777298	0.0103039	0.000379781	0.0185724	0.000352059	0.0429423	-0.0658084	0.396703	0.00433074
378	0.0302722	2.35149e-05	0.00185327	8.89307e-06	0.0444697	0.0926037	0.0811632	0.295622	0.00658747
379	0.0100263	0.0225033	2.19309e-05	1.65227e-05	0.0350341	0.057498	-0.115932	0.13453	0.0134401
380	0.018217	0.0140692	0.00160502	0.0100413	0.0015223	0.0542894	0.0379849	0.624954	0.00144285
381	0.00254594	0.00144117	0.000156393	0.0497683	0.000491973	0.057771	-0.0861373	0.266915	0.00741963
382	0.00141501	0.00481422	0.000456442	0.00200703	0.0318203	0.0458734	-0.111799	0.14908	0.012499
383	0.00411929	0.00322545	0.00120096	0.0245741	0.00748902	0.0305703	0.130951	0.0906567	0.0171482
384	0.00689279	8.25084e-05	0.000520971	0.011483	0.00664294	0.0201768	0.0353669	0.649018	0.00125082
385	0.043587	0.0362102	0.000823797	0.00146443	0.0748056	0.125063	0.0391393	0.614466	0.00153189
386	0.0243667	0.0272258	0.0110415	0.0194095	0.00680151	0.0815439	-0.0926035	0.232523	0.00857541
387	0.00377056	0.00960768	6.61579e-06	0.036771	0.00244797	0.0489185	0.102249	0.187214	0.0104549
388	0.00221148	0.000554356	0.000235123	0.004279	0.00415655	0.0107943	-0.0178258	0.818603	0.000317759
389	0.00553676	7.20217e-06	0.00436962	0.00868978	0.00452833	0.0294706	-0.114375	0.139876	0.0130817
390	0.0122911	0.011563	0.000392785	0.0131687	0.00873368	0.0420355	0.00937333	0.904017	8.78594e-05
391	0.00240181	0.00488368	0.00448171	0.0358119	0.046264	0.123847	0.0650887	0.401898	0.00423654
392	0.000353553	0.00227579	0.000754857	0.0284499	0.0135005	0.069599	0.0551994	0.477291	0.00304697
393	0.00273056	0.000474813	0.00054677	0.00864896	0.000490551	0.0157899	0.114343	0.139988	0.0130744
394	0.00248974	0.00223053	0.0084992	0.0289817	2.72959e-05	0.0385268	0.00442605	0.954593	1.95899e-05
395	0.00417872	0.0202177	0.0144049	0.00653087	0.0472345	0.0934012	0.0394652	0.611519	0.0015575
396	0.00292712	0.0200878	0.0129595	0.00851946	0.0205067	0.0572792	-0.102901	0.184405	0.0105885
397	0.00265692	0.000896964	0.000483637	0.000487455	0.0381326	0.04536	-0.125163	0.105976	0.0156657
398	0.00170172	0.00763878	1.02179e-06	0.0452635	0.00174694	0.0501	-0.0288782	0.7102	0.000833949
399	0.00285781	0.000467313	0.00634715	0.0291882	0.00269861	0.0525703	-0.0731859	0.345793	0.00535618
400	0.00652971	9.20329e-06	0.0063508	0.00141964	0.00428726	0.0169194	-0.0639985	0.409844	0.00409581
401	2.13086e-05	0.0143295	0.000157813	0.00630477	0.0612404	0.0867614	0.00616995	0.936734	3.80683e-05
402	0.0313406	0.000584642	0.0101356	0.0138951	0.0224028	0.0616562	0.0061154	0.937292	3.73982e-05
403	0.00699992	0.000768847	0.00231488	0.0284287	0.0248516	0.0745477	-0.0820638	0.290278	0.00673448
404	0.000191104	0.00053579	0.00210672	0.00729392	0.0174323	0.0425395	-0.243526	0.00146812	0.0593047
405	0.0005329	0.0160333	0.0149521	0.0196684	0.0133924	0.0656837	-0.0158294	0.838624	0.00025057
406	0.00753522	1.39596e-05	1.77501e-06	0.0517952	0.00502894	0.0858497	0.116919	0.131221	0.01367
407	0.00099111	0.00755353	0.0087223	0.0174449	0.0011596	0.0492298	-0.0794764	0.305806	0.0063165
408	1.89761e-05	0.000283678	0.00166282	0.0597079	0.0112656	0.063144	-0.0249983	0.747721	0.000624914
409	0.000842076	0.0122748	0.000867384	0.00114543	0.0449166	0.057395	-0.0733865	0.344469	0.00538558
410	0.000136731	0.0335824	0.00211123	0.0783719	0.00272296	0.102297	0.120151	0.120821	0.0144363
411	0.00170541	0.0349787	0.000249852	0.0155847	0.00564077	0.0803547	0.0679921	0.381186	0.00462293
412	0.0054907	0.00626065	0.0027948	0.00993115	0.000577925	0.02603	-0.0155742	0.841191	0.000242556
413	8.97636e-05	0.00168539	0.00200456	0.0318583	0.00130704	0.0405617	-0.0216537	0.780551	0.000468882
414	0.00515712	2.34172e-05	0.0117308	0.000926619	0.0167408	0.0386048	-0.0181409	0.815453	0.000329093
415	0.00540217	0.00224721	0.00230038	0.0104852	0.00915568	0.0247611	0.0617582	0.426462	0.00381408
416	0.0102038	0.000786335	0.000164965	0.0234107	0.0464128	0.0613065	-0.0510904	0.510735	0.00261023
417	7.29568e-05	0.000781506	0.0209723	0.0396552	0.000198933	0.0619079	0.0837898	0.280217	0.00702073
418	7.86518e-06	0.000804387	0.0197089	0.0146083	0.0038693	0.0354312	0.0469922	0.545262	0.00220827
419	0.00142343	0.000910315	0.00852598	0.0198285	6.43728e-05	0.0340561	0.159097	0.0394109	0.0253117
420	0.00012967	0.00229506	0.00703667	0.0491449	0.0251372	0.0978061	-0.0157805	0.839116	0.000249023
421	0.000292625	0.00383479	0.0139115	0.00646277	0.00975535	0.0342153	-0.0518993	0.504057	0.00269354
422	0.00595626	0.00518427	0.00355926	0.0180274	0.00541797	0.0429367	0.0045339	0.953488	2.05562e-05
423	0.0103755	0.0113056	0.000303613	0.0063128	0.0565485	0.0947071	-0.0909852	0.240823	0.00827831
424	0.00181141	0.00088197	0.000748221	0.00931242	0.0152074	0.0210869	0.123434	0.110926	0.015236
425	0.00463982	0.000715689	3.93662e-06	0.0457598	0.000200961	0.0553183	-0.0990167	0.201616	0.00980431
426	0.0426892	0.0202636	0.00679151	0.0115349	0.0140302	0.0846893	0.0570457	0.462659	0.00325421
427	0.00227467	0.00680212	0.00491299	0.0176616	0.000698665	0.0261392	0.226544	0.00314785	0.0513224
428	0.000144048	0.00251912	0.00447951	0.0253107	0.0108742	0.0502822	0.115202	0.137015	0.0132715
429	5.41592e-05	0.0179455	7.42199e-05	0.0132884	0.000910826	0.0366035	0.0973003	0.209581	0.00946735
430	2.93562e-05	0.000671252	0.00747623	0.0568656	0.0112618	0.0895879	0.074988	0.334014	0.0056232
431	0.00898705	0.000591935	0.0333678	0.00704069	0.000299405	0.0484712	-0.0343419	0.658541	0.00117937
432	0.00117005	0.0209964	0.0129572	0.000866389	0.00512828	0.0378756	0.095009	0.220561	0.00902671
433	0.00765438	0.0349079	0.0237959	0.0184081	0.0618137	0.165271	0.0352574	0.650032	0.00124309
434	0.00312646	0.0027983	0.00295977	0.0571027	0.0203362	0.0736281	0.0393919	0.612182	0.00155172
435	0.000101539	8.05363e-06	0.00814832	0.0316026	0.000295035	0.0425553	-0.0266155	0.732004	0.000708385
436	0.00651566	0.0269526	0.000535508	0.00896603	0.0116619	0.0484411	0.0629886	0.417287	0.00396757
437	0.0048591	2.34889e-07	0.000787447	0.00796406	0.00495212	0.0138448	-0.0625176	0.420786	0.00390845
438	0.00502105	0.000612514	0.00769966	0.0181252	0.0682876	0.0787621	-0.00338701	0.965245	1.14719e-05
439	0.00426846	0.0132276	0.000942047	1.31759e-05	0.0665921	0.0904003	-0.0391314	0.614537	0.00153127
440	0.00264967	0.000218838	0.00276199	0.0144511	0.00382252	0.0213671	0.0600947	0.439049	0.00361137
441	0.000146644	0.000234487	0.000122847	0.00707167	4.08413e-05	0.00951995	0.189132	0.0140753	0.0357711
442	0.000118468	0.0141037	0.0194618	0.0197251	0.0131104	0.0638742	0.00154048	0.984189	2.37307e-06
443	0.00019475	0.00309968	0.00181495	0.0154003	0.00158987	0.0245213	-0.0916278	0.237503	0.00839565
444	0.00678237	0.00983998	1.78223e-05	0.00877503	0.00768079	0.0299577	0.0965727	0.213024	0.00932629
445	0.00926742	0.00390648	0.00398983	0.000162741	0.0196904	0.0345365	0.123612	0.110407	0.01528
446	0.00116358	0.00225366	0.00638526	0.00831371	0.0301801	0.0644256	0.0185444	0.811425	0.000343893
447	0.00222734	0.0327897	0.00198874	0.0357315	0.00078222	0.0631958	0.212586	0.00566534	0.0451926
448	0.0130119	0.00994102	8.51285e-05	0.0171674	0.000873077	0.0397809	0.0355382	0.647432	0.00126296
449	0.00432657	0.0423205	0.00152054	0.000196624	0.0523955	0.0825684	-0.185429	0.0161108	0.0343838
450	0.00573149	0.00455493	7.83168e-06	0.0183474	0.0268514	0.055862	0.235397	0.00212915	0.0554119
451	0.000275004	0.000106325	0.00330426	0.00503199	0.0150545	0.0300582	-0.0229142	0.768129	0.00052506
452	0.00497931	0.0163207	0.00159243	0.00647931	0.000479089	0.0389973	-0.0289773	0.709251	0.000839681
453	0.00152773	0.00237055	0.00357402	0.0170525	0.00125444	0.0388165	-0.0343076	0.65886	0.00117701
454	0.000271885	0.0173383	0.0199639	0.0556655	0.0119938	0.104461	-0.0346824	0.655371	0.00120287
455	0.00743858	0.00649451	7.92275e-06	0.0241291	0.000259785	0.0447285	-0.0296306	0.703001	0.000877971
456	0.00530992	0.0105628	0.00793139	0.0033538	0.0239429	0.0410876	-0.0617247	0.426713	0.00380994
457	0.000900717	0.00432034	0.000305111	0.0117757	0.00698553	0.0227194	-0.0543211	0.484339	0.00295078
458	0.00351291	0.00775671	0.0218302	0.0156431	0.000162004	0.051347	0.0936918	0.227056	0.00877814
459	8.14257e-06	0.000179973	0.000543621	0.018869	0.0335652	0.0714404	-0.0364656	0.638873	0.00132974
460	0.000442525	0.00135933	0.000376882	0.012524	4.01719e-05	0.0146565	0.12464	0.107454	0.0155352
461	0.000565832	0.0075368	0.00920791	0.0226886	0.000998858	0.0325919	-0.0790888	0.308178	0.00625504
462	0.00084923	0.000815945	0.00206763	0.0357545	0.000910446	0.0382555	-0.10041	0.195314	0.0100821
463	0.00782673	0.00345654	0.0100951	0.0219727	0.00556704	0.0484369	0.0582347	0.45337	0.00339128
464	0.00201178	0.0052745	0.00213586	0.00901201	0.00152234	0.0192193	-0.253232	0.000926634	0.0641263
465	0.00127039	0.0112475	6.41131e-05	0.00226217	0.0194177	0.0282212	-0.138504	0.0733801	0.0191835
466	0.0127103	0.016208	0.00102793	0.0120919	0.00886457	0.0471895	0.0236835	0.760576	0.000560909
467	0.000495273	0.00112497	0.0142983	0.00986458	2.90267e-05	0.026628	0.0504046	0.516433	0.00254063
468	0.000638177	0.00522208	8.29267e-06	0.0187889	0.0305209	0.0448435	-0.0119833	0.877478	0.000143599
469	0.000102391	0.0117921	0.0136501	0.000600036	0.00254425	0.0270357	0.0879917	0.256715	0.00774254
470	0.0193616	0.000593105	0.00816634	0.0255652	0.0147058	0.0511191	0.0589702	0.447676	0.00347748
471	0.00497779	0.00353248	1.57395e-05	0.0278469	0.0312919	0.0552013	-0.0731744	0.345869	0.0053545
472	0.00657873	0.00412227	0.00305375	0.00345438	0.00694677	0.0216536	0.0591373	0.446388	0.00349722
473	0.00282023	0.0264747	0.000285326	0.0466095	0.00286965	0.0580654	0.181783	0.0183602	0.0330452
474	0.000128974	0.00347044	0.010706	0.0452305	0.00269731	0.0636706	-0.186244	0.0156422	0.0346867
475	0.0176524	0.0208325	0.000217826	0.00420695	0.00481937	0.0486439	-0.0253127	0.744657	0.000640731
476	0.00288412	0.000865269	0.00359743	0.03418	0.000122127	0.0452004	-0.0105984	0.891545	0.000112326
477	0.00344124	7.28531e-05	0.00416889	7.78358e-07	0.00403844	0.0117706	0.121809	0.115742	0.0148374
478	0.00147529	0.00422265	0.00787741	0.0013773	0.0165587	0.037551	-0.0329043	0.671989	0.0010827
479	0.00947534	0.000247118	7.52777e-05	0.0584789	0.0038016	0.0815446	-0.175176	0.0231363	0.0306866
480	9.42165e-06	0.000981035	0.000518685	0.0246832	0.00591486	0.028253	-0.0211107	0.785919	0.000445663
481	0.00287846	0.00795981	0.000136418	0.00497309	0.00666478	0.0194429	0.00645208	0.933848	4.16293e-05
482	0.00201726	1.61649e-05	0.00057318	0.00661372	1.98647e-07	0.0100427	0.107792	0.164294	0.0116192
483	0.00811301	0.00233084	0.00451414	0.0247054	0.0120131	0.0450417	0.0178464	0.818397	0.000318494
484	8.47977e-05	0.000729218	0.00408858	0.0166922	0.000590777	0.0212625	-0.0735864	0.343153	0.00541496
485	0.000111032	0.00045154	0.000187863	0.013745	0.00183221	0.0208729	0.0646234	0.405279	0.00417618
486	0.00131869	0.0017486	0.000515481	0.0166228	0.0249458	0.0346309	0.0116209	0.881156	0.000135045
487	0.000100568	0.00872116	0.0156816	0.00492708	0.00613808	0.0384067	0.105503	0.17349	0.011131
488	0.00558445	0.0153052	0.000155869	1.00608e-05	0.0663805	0.0830812	-0.0596638	0.442343	0.00355977
489	0.0061945	0.00103302	2.36469e-05	1.07469e-06	0.0436652	0.0498382	0.0897368	0.247365	0.0080527
490	0.00500193	6.15023e-05	0.00130403	0.0534008	0.0163551	0.103846	-0.0539017	0.487723	0.00290539
491	0.0259738	0.00437079	0.00260603	0.0184129	0.00939266	0.0552158	0.0303738	0.695916	0.000922565
492	0.00720246	0.014516	0.0147465	0.00242587	0.000642639	0.0462405	0.0813505	0.294506	0.0066179
493	0.007311	0.015662	0.000103043	0.0261024	0.00280668	0.0688318	0.0670605	0.38776	0.00449712
494	0.000228748	0.00446762	0.000537685	0.000678239	0.00412649	0.0131704	0.0215565	0.781511	0.000464684
495	0.00633589	0.0129073	0.00796916	0.0178698	0.0329478	0.071554	-0.0955786	0.217795	0.00913526
496	0.00309011	6.49052e-06	0.00645353	0.0257578	0.00895798	0.0591169	0.0730579	0.34664	0.00533745
497	0.0120423	0.00517565	0.00111252	0.0266303	0.00300804	0.0505797	-0.0549204	0.479524	0.00301625
498	0.00428495	0.0170709	0.00035656	0.00533011	0.0237831	0.0494186	0.18152	0.0185324	0.0329497
499	6.55757e-06	6.16796e-06	0.0125015	0.0159789	0.0129827	0.0530219	0.00291145	0.970122	8.47656e-06
500	0.00229045	0.000289354	0.00161513	0.0136627	9.77343e-05	0.0191317	-0.0875226	0.25927	0.00766021
501	0.000967226	0.00338035	9.26259e-05	0.0163038	0.00436552	0.0244758	0.0882216	0.25547	0.00778305
502	0.00755065	0.000603233	0.0118477	0.017034	2.46922e-05	0.0406799	-0.00356008	0.96347	1.26742e-05
503	0.00537596	0.0066642	0.00155186	0.0234109	0.000818926	0.0380505	-0.0479063	0.537463	0.00229501
504	0.0109648	0.00708218	0.000398411	0.00704642	0.0126945	0.0306465	0.00525126	0.946139	2.75758e-05
505	0.00146139	0.00903155	0.0209217	0.00124725	0.00802788	0.0390324	0.00185924	0.980918	3.45678e-06
506	0.000234728	0.00172618	0.0171809	0.00800881	0.0034164	0.0311354	-0.0870591	0.261811	0.00757928
507	0.0014518	0.00289963	0.00202986	0.031595	0.00231792	0.039734	0.107034	0.167298	0.0114564
508	0.00204018	0.00255336	0.0167274	0.0374561	0.000609952	0.0642659	0.0707025	0.362449	0.00499885
509	0.000214798	0.023458	0.00493657	0.0308671	0.00566099	0.066992	0.2161	0.00490232	0.0466991
510	0.00356644	0.000225575	0.000205383	0.00760737	0.0215464	0.0258372	-0.0489648	0.528501	0.00239755
511	0.00196665	0.000492094	0.000753797	0.0258061	0.000779592	0.0395217	-0.0886506	0.253157	0.00785893
512	0.0199773	0.000328991	0.00381713	0.00688305	4.68765e-05	0.0310112	0.0932621	0.229204	0.00869782
513	0.00772992	0.00056295	0.000984633	0.0223914	0.0113215	0.0530681	0.0845494	0.275865	0.0071486
514	0.00295423	0.00245373	0.00257343	0.00451117	0.0237606	0.0311427	-0.0471449	0.543955	0.00222264
515	0.00611726	0.00155135	0.000217128	0.0168109	0.00094972	0.0224694	-0.110366	0.154393	0.0121807
516	0.00257964	0.0076103	0.00546741	0.0201911	0.00492134	0.0359924	0.0182109	0.814754	0.000331638
517	0.00150962	0.0113039	0.00320631	0.0188596	0.00843194	0.0445317	0.0145641	0.851368	0.000212113
518	0.0139013	0.00338559	0.0010543	0.0032854	0.0103017	0.025605	0.0145179	0.851835	0.000210768
519	0.00183719	3.82305e-05	4.73924e-05	0.0297521	0.00196026	0.0396993	0.0354721	0.648044	0.00125827
520	0.000637879	0.0183615	0.00192842	0.0152247	0.00146432	0.0300939	0.0123371	0.87389	0.000152203
521	0.00186447	0.000412408	0.00358525	0.0106475	0.0110729	0.040387	-0.0865834	0.264436	0.00749668
522	0.00792504	0.0141657	3.15642e-05	0.0277302	0.00556706	0.0556196	0.0844562	0.276396	0.00713284
523	0.0436516	0.000449952	0.0129752	0.00523703	0.0037443	0.0772767	0.11073	0.15303	0.0122612
524	0.00106983	0.00064734	0.000427034	0.0352331	0.00231921	0.040557	-0.0722413	0.352071	0.0052188
525	0.00126827	0.052881	0.00131421	0.049821	0.000115358	0.0892955	0.255097	0.000846485	0.0650743
526	0.00282019	0.000338904	0.00159703	0.0199008	0.00596357	0.0284972	-0.0648263	0.403802	0.00420245
527	0.000123368	0.00157836	0.0321395	0.0175624	0.000376212	0.046891	0.127334	0.100006	0.0162141
528	0.0067774	0.00129885	0.00733615	0.019983	0.00656875	0.0582367	0.0388409	0.617169	0.00150862
529	8.36546e-05	0.0040707	0.0120503	0.0473058	0.00397703	0.0732814	-0.0395413	0.610832	0.00156351
530	0.000431642	0.00614711	0.00018968	0.0133104	0.00124433	0.0233282	-0.0513769	0.508365	0.00263959
531	0.00386151	0.00727731	0.00661442	0.00283228	0.0136234	0.0280862	0.108643	0.16097	0.0118034
532	0.00971257	9.51431e-05	0.000227786	0.00310416	0.0161198	0.0260043	-0.0273709	0.724699	0.000749168
533	0.0137516	0.0391708	0.000416519	0.0164693	0.000135062	0.0874902	0.0143419	0.85361	0.000205691
534	0.0040543	0.0317629	0.000716904	0.0154102	0.0232185	0.066477	-0.213409	0.00547754	0.0455435
535	0.00564734	0.00147544	0.00177843	0.00589714	7.54582e-05	0.0162558	0.138217	0.0739855	0.0191038
536	8.40642e-06	0.000907509	0.00633964	0.00908063	0.00103738	0.0212421	0.129598	0.0940699	0.0167956
537	0.00236183	0.015791	0.00745032	0.0167982	0.0273021	0.0655971	-0.00217969	0.977629	4.75104e-06
538	0.0138342	0.00528585	0.00885062	0.022587	0.00023305	0.0550541	-0.131556	0.089163	0.0173071
539	3.15126e-06	0.00386367	0.00010182	0.00587575	0.0788533	0.0851912	-0.0654677	0.399157	0.00428602
540	1.07066e-07	0.000242247	0.000116523	0.0207151	0.0262477	0.0429118	-0.0663081	0.393119	0.00439676
541	0.00243575	0.0058266	0.0032605	0.00451875	0.00125407	0.0189052	-0.0559973	0.470938	0.00313569
542	0.000802671	0.0196932	0.00794218	0.0407972	0.00578765	0.0686962	0.0358595	0.644461	0.0012859
543	4.54526e-05	5.97955e-05	0.00573822	0.00558465	0.0098205	0.0176993	0.0105378	0.892161	0.000111046
544	1.83851e-05	0.00278513	0.0114467	0.0150414	0.0144151	0.0435959	0.0100189	0.897442	0.000100378
545	0.00482483	0.00265226	0.000321268	0.0238414	0.00672312	0.0433882	-0.00210996	0.978345	4.45191e-06
546	0.00757343	0.0111795	0.0296425	0.0215116	0.000114217	0.0733901	0.145723	0.0594624	0.0212352
547	0.00614925	0.0113417	4.07279e-05	0.0074772	0.00167027	0.0364586	0.128593	0.0966704	0.0165361
548	0.000494437	0.0148641	0.0204755	0.000612414	0.0308648	0.0721063	-0.177048	0.0216849	0.0313461
549	0.00233828	0.00105074	0.0180697	0.0308006	0.00229961	0.0536646	0.0248452	0.749215	0.000617282
550	0.00161852	4.34372e-05	0.00306808	0.00193396	5.26072e-05	0.00729616	-0.119658	0.122365	0.0143181
551	0.0126234	0.0123907	0.000167404	0.0291119	0.0475811	0.11398	0.0474471	0.541373	0.00225123
552	0.000813862	0.00313808	0.000272584	0.035736	0.000273824	0.0470464	-0.103096	0.183569	0.0106288
553	0.0263142	0.00920615	0.0042185	0.0182961	0.0283736	0.0647469	0.00686087	0.929667	4.70715e-05
554	0.00268256	0.00243761	0.016875	0.0234481	0.000494018	0.0567031	-0.0226419	0.770808	0.000512655
555	0.00190009	0.00127894	0.00481744	0.00275211	0.0194396	0.0314439	0.0779015	0.31552	0.00606865
556	0.000700352	0.00183379	0.00356748	0.0176406	0.0212875	0.0580389	0.0147898	0.849092	0.000218739
557	0.000302075	4.72836e-05	0.0133068	0.041895	0.0018901	0.0658142	-0.0321198	0.679373	0.00103168
558	0.00279597	0.0188954	8.71153e-05	0.0379787	0.015968	0.0736832	-0.172441	0.0254057	0.029736
559	8.60216e-05	0.0075952	0.0116387	0.0211869	0.00128609	0.0388567	0.136008	0.0787667	0.0184983
560	0.00059613	0.0119017	0.0232344	0.00174758	0.0432313	0.078993	-0.00660298	0.932304	4.35993e-05
561	0.0134944	0.0138845	0.000937037	1.07923e-05	0.0028102	0.0284757	-0.0400835	0.605946	0.00160668
562	0.00270027	0.00553295	3.64074e-05	0.00754623	0.000344631	0.0183773	-0.0577335	0.457273	0.00333316
563	0.00399433	0.00256652	0.0069126	0.00260318	1.90872e-05	0.0182246	0.0302966	0.69665	0.000917883
564	0.000353054	0.00653497	0.000296031	0.0550484	0.00510745	0.0793612	-0.00204824	0.978978	4.19528e-06
565	0.000423045	0.00372329	0.00110374	0.0257234	0.00868161	0.0497737	0.0182915	0.813949	0.000334579
566	1.1175e-05	0.00308197	0.0330941	0.0198472	0.00636198	0.0784124	0.12821	0.0976757	0.0164378
567	0.0113881	0.00845492	0.000827316	0.0242526	0.0160228	0.0739762	-0.0497484	0.521915	0.0024749
568	0.00104099	0.000499514	0.00315285	0.0322155	1.45609e-05	0.0425074	0.0306449	0.693337	0.00093911
569	0.000170271	0.0154102	0.00157824	0.0247005	0.02436	0.0728808	0.243278	0.00148511	0.0591842
570	0.00111453	0.0108388	0.000199837	0.0245245	0.0137578	0.0554596	-0.0496427	0.522801	0.0024644
571	0.000710839	0.00354246	0.00108443	0.00667562	0.00420514	0.0165212	0.0482182	0.534814	0.00232499
572	0.0247195	0.00675953	0.00211072	0.0330829	0.00387149	0.0669466	0.119203	0.123803	0.0142094
573	0.010022	0.0124189	0.000416001	0.000306951	0.00552283	0.0252737	0.0822673	0.289079	0.00676791
574	0.022729	0.00352781	0.0197992	0.0177053	0.00937178	0.0817352	0.0255703	0.74215	0.000653839
575	0.00603391	0.0189057	0.000531398	0.00860353	0.0541713	0.0884015	0.0407606	0.599867	0.00166143
576	8.26097e-05	0.00119494	0.00374659	0.0114496	0.00870965	0.0196572	-0.0282915	0.715832	0.000800411
577	0.00102597	0.000254326	0.0161055	0.010696	0.0170355	0.0502365	0.0100805	0.896815	0.000101617
578	0.000506137	0.00147629	0.0116519	0.0251328	0.000641046	0.0411804	-0.090399	0.243879	0.00817198
579	0.00672102	0.00713199	0.00988203	0.0141422	0.000498112	0.0458086	0.112021	0.14827	0.0125486
580	0.00270186	0.00165032	1.45953e-06	0.022022	0.00708642	0.0394671	0.0536725	0.489579	0.00288073
581	6.90948e-05	0.0584451	1.20279e-05	0.00128964	0.100094	0.147981	0.046566	0.548917	0.0021684
582	0.0144923	0.00288113	0.00156745	0.0264276	0.000607756	0.0497392	-0.0630331	0.416958	0.00397317
583	0.00212024	6.44686e-05	0.00545912	0.0506617	0.00690887	0.0557993	-0.00252639	0.974072	6.38266e-06
584	0.00125843	0.00406655	0.0282871	0.0105744	0.00525331	0.0590799	-0.122314	0.114229	0.0149606
585	0.00275654	2.24092e-05	0.00150218	0.0244059	0.00298926	0.0380625	0.0066663	0.931656	4.44395e-05
586	0.00703653	0.0257366	0.00963885	0.0172613	0.0182815	0.0734182	-0.0788646	0.309556	0.00621962
587	0.00241742	0.0290559	0.000453972	0.0220906	0.00341372	0.0481002	-0.0262886	0.735172	0.000691092
588	0.00383944	0.00888947	0.00120073	0.0200924	0.00203074	0.0478082	0.148688	0.0544129	0.0221081
589	8.49046e-06	0.0297573	0.0312469	0.0231224	0.000133929	0.0715296	-0.233413	0.00232711	0.0544815
590	1.00249e-06	0.00497173	0.0145541	0.0496147	0.00263129	0.0708796	0.0146244	0.85076	0.000213873
591	9.89523e-05	0.0569866	0.0125573	0.00948755	0.00153352	0.0876448	0.0642994	0.407642	0.00413441
592	0.000590964	0.00249031	0.0184282	0.0233848	0.00674618	0.0454691	0.0849029	0.273855	0.0072085
593	0.000739911	0.00227264	0.0103911	0.0163304	0.00396149	0.0330568	-0.0998467	0.197844	0.00996935
594	0.000449373	0.0197578	0.0119353	0.000908182	5.31173e-05	0.0369791	-0.0708939	0.361148	0.00502595
595	0.0327921	0.00913682	0.0213722	0.0264641	0.00151004	0.0847485	0.0585171	0.451179	0.00342425
596	0.0169051	0.0172461	8.29049e-05	0.024617	0.00999085	0.0666374	-0.0898281	0.246882	0.00806908
597	6.63699e-05	0.000568297	0.00288543	0.00221342	0.00834287	0.0130674	0.077958	0.315168	0.00607746
598	0.000601018	0.000164753	0.0188919	0.0445046	0.00354012	0.0766452	-0.0286498	0.712391	0.000820811
599	0.00340364	0.0131949	0.00821044	0.00249316	0.000473181	0.0286757	0.0440816	0.570461	0.00194318
600	8.62702e-05	0.0305982	0.004052	0.000149752	0.0739572	0.0993893	-0.100207	0.196224	0.0100414
601	0.000801521	0.0145059	0.00211021	0.0107804	0.00151949	0.0407897	-0.145856	0.0592282	0.021274
602	3.91338e-05	0.00266711	0.00144168	0.034117	0.00106001	0.0352732	-0.135984	0.078822	0.0184915
603	0.000724412	0.00751384	0.00152701	0.0263527	8.50048e-06	0.0337737	0.00102095	0.989521	1.04234e-06
604	0.00094602	0.0153555	0.00291566	0.0272608	0.00709029	0.0523572	0.071365	0.357958	0.00509296
605	0.00492859	0.000112332	0.00186628	0.00357976	0.01668	0.0283223	0.0413577	0.59453	0.00171046
606	0.00028852	0.0088938	0.000140648	0.09724	0.00382277	0.113972	-0.0805762	0.29914	0.00649252
607	0.00582629	6.79078e-06	0.00511776	0.00226572	0.0698426	0.083696	0.0517832	0.505013	0.0026815
608	2.64096e-07	0.0133967	0.000958799	0.0337696	0.00704696	0.0595844	-0.02208	0.776343	0.000487527
609	0.00342208	0.00160402	0.00219918	0.0194731	0.00657776	0.0390228	0.00771449	0.920943	5.95134e-05
610	0.00165772	3.37811e-05	0.00490269	0.00240523	0.00340572	0.0118521	-0.0757125	0.329352	0.00573239
611	0.000778795	0.00469462	0.00125217	0.0124004	0.0140644	0.0275793	0.0141038	0.856014	0.000198917
612	0.00779541	0.0089748	0.000709476	0.00564671	1.332e-05	0.0275343	0.0256741	0.741139	0.000659161
613	0.00315475	6.10561e-07	0.00243354	0.0205219	9.74073e-05	0.0306416	0.157349	0.0416545	0.0247587
614	0.0133033	0.000734714	0.0027057	0.0211637	0.0193168	0.0408326	-0.00382888	0.960714	1.46603e-05
615	0.000256674	0.00287054	0.000440422	0.0215706	0.00143582	0.0281489	0.0971389	0.210341	0.00943597
616	0.00138219	9.29873e-05	0.00143614	0.0268242	0.0212509	0.0411181	-0.0381468	0.623479	0.00145518
617	0.00116448	0.000248912	3.64744e-05	0.0308929	0.00846761	0.0357278	0.0147289	0.849706	0.00021694
618	0.000359905	0.00703488	0.00414892	0.013211	0.000665	0.0366477	0.0014907	0.9847	2.22219e-06
619	0.00067846	0.00403702	0.00144683	0.0311481	0.00868903	0.0504079	-0.0569127	0.463705	0.00323905
620	0.000389179	0.00118805	0.0120968	0.00599304	0.000915931	0.0235827	0.118778	0.125158	0.0141082
621	0.00340231	0.000644674	0.0298245	0.0281658	0.0123191	0.0909392	0.192297	0.0125181	0.036978
622	0.00329787	0.0474073	1.76828e-05	0.00124232	0.026753	0.0719541	0.00787326	0.919321	6.19883e-05
623	0.0171495	0.00106705	0.00356904	0.0123264	0.0367018	0.10005	0.00289213	0.97032	8.3644e-06
624	0.000275534	0.00960485	0.0144531	0.021005	0.021466	0.0699449	-0.0972147	0.209984	0.00945069
625	0.00140444	0.0018613	0.00840846	0.00584146	0.00234334	0.0243786	0.0369162	0.634732	0.0013628
626	0.00535285	0.00220977	0.0398844	0.0251929	0.0124883	0.0856898	0.111051	0.151835	0.0123324
627	0.000206614	0.0110844	0.00263231	0.0377235	0.000149811	0.0440075	0.158576	0.0400689	0.0251462
628	0.00413655	0.00349189	8.72362e-05	0.00197436	0.0004115	0.0109713	-0.0178359	0.818502	0.000318118
629	0.00389053	0.011081	0.0336247	0.0328055	0.00753909	0.0833184	0.00503531	0.948351	2.53543e-05
630	0.00745361	0.0126222	0.0040615	0.00102004	0.0651015	0.087869	-0.00700856	0.928157	4.912e-05
631	0.000156367	0.0147179	0.00957691	0.0144378	0.00275737	0.0433504	-0.0710959	0.359778	0.00505463
632	0.000360173	0.0124978	0.000658492	0.0114811	0.0552465	0.0706453	0.00646902	0.933674	4.18482e-05
633	0.00094097	0.00475929	0.0140436	0.0463745	0.000518974	0.0774766	-0.0994764	0.19952	0.00989555
634	0.000223212	0.013177	0.00063199	0.00193614	0.00257222	0.0179266	-0.022797	0.769282	0.000519701
635	0.00233494	0.000285724	0.000878727	0.000965056	0.000190471	0.00528612	-0.134488	0.0822013	0.018087
636	0.000579316	0.00851253	0.00245697	0.00861086	0.00290158	0.024134	0.0100714	0.896908	0.000101433
637	0.00178551	0.000839507	0.00698519	0.0385276	0.0148679	0.073689	0.0438353	0.572619	0.00192153
638	0.00442127	0.000229229	0.00718053	0.0195185	0.0125885	0.0573142	0.0800821	0.302123	0.00641315
639	4.83918e-06	0.00791305	4.1971e-06	0.00375331	3.70463e-05	0.0101169	0.230859	0.00260631	0.0532961
640	4.12105e-05	0.000330992	0.0125438	0.00910856	0.0142584	0.0359742	0.0287722	0.711216	0.000827842
641	0.0071905	0.000743068	0.00012975	0.0273629	0.000390662	0.0381295	-0.0660273	0.39513	0.00435961
642	1.26662e-05	0.00938804	0.00450674	0.000133351	0.0272011	0.0426883	-0.0804296	0.300023	0.00646891
643	0.000526042	0.0132753	0.000706343	0.0253815	0.000759716	0.036721	-0.06795	0.381482	0.0046172
644	0.000228874	0.0206858	0.00101969	0.00612354	0.0202371	0.0481348	-0.105689	0.172732	0.0111701
645	0.00694974	0.001168	0.00102197	0.0117989	0.0226154	0.0325075	0.106322	0.170159	0.0113043
646	0.0123223	0.0144419	0.000539641	0.0126944	0.000238186	0.0459825	-0.161961	0.0359541	0.0262313
647	0.0342123	0.0014788	0.0014808	0.0464135	0.0213825	0.0884976	-0.0576362	0.458033	0.00332193
648	0.000239945	0.00363048	0.00121543	0.0569978	0.000321989	0.0633113	-0.059772	0.441515	0.00357269
649	7.18494e-07	0.026393	0.000757446	0.0271417	0.0285666	0.0887037	-0.0652137	0.400993	0.00425282
650	3.43353e-06	0.00745121	0.00218659	0.0172945	0.00179233	0.0262263	-0.162154	0.0357308	0.0262938
651	0.00481987	0.000822837	0.0123229	0.006508	0.00546208	0.0285081	0.0238594	0.758853	0.00056927
652	0.00354468	0.00218447	0.00364301	0.0195275	0.0112293	0.0609811	-0.0221352	0.775799	0.000489966
653	0.00551665	0.0031212	0.00861366	0.0086432	0.00309114	0.0266398	0.021585	0.78123	0.000465912
654	0.000360779	0.000166109	0.000581132	0.0207871	0.00821904	0.0249987	-0.0452925	0.55991	0.00205141
655	0.00671834	0.000106979	0.00168777	0.0457824	0.00217152	0.0535356	0.0341909	0.659948	0.00116902
656	2.85156e-06	0.00755057	0.000144884	0.0249103	0.0214319	0.064082	-0.0714041	0.357694	0.00509854
657	0.0384809	0.0115387	0.00543319	0.0152628	0.0415862	0.110503	-0.105819	0.1722	0.0111977
658	0.00485605	0.00833487	0.000111423	0.0184326	0.000217852	0.0387993	0.0145766	0.851242	0.000212477
659	0.00830592	0.0123907	0.00158188	0.00999343	0.00125447	0.0322405	-0.0987965	0.202625	0.00976075
660	0.000254516	0.00935928	0.0103058	0.0347124	0.00232102	0.0722056	0.123608	0.110418	0.0152791
661	0.00304728	0.00207149	0.00986697	0.00440304	0.000545496	0.0181072	-0.0200441	0.796494	0.000401765
662	0.00377956	0.00300186	0.00191867	0.0419156	0.0308171	0.092359	-0.0154646	0.842295	0.000239153
663	0.00136737	0.00208511	1.79185e-05	0.0259175	0.00364228	0.0332082	-0.0545884	0.482188	0.00297989
664	0.0217863	0.00826318	0.00103656	7.1106e-07	0.0153781	0.0386721	0.154411	0.0456668	0.0238429
665	0.00169186	0.000188816	0.000281316	0.00806902	0.0258839	0.0504634	-0.0350601	0.651862	0.00122921
666	0.000651983	0.0449458	0.00459714	0.000646811	0.0286497	0.0713236	-0.196888	0.0105276	0.038765
667	0.00602681	0.00170505	0.000784445	0.00714623	0.000546295	0.0147649	-0.168892	0.0286339	0.0285244
668	0.000876555	6.34578e-05	0.0372936	0.0784858	0.000261077	0.113186	0.0520272	0.503005	0.00270683
669	0.00237063	0.000823145	0.000363657	0.0136366	0.00125841	0.0172416	-0.135125	0.0807469	0.0182589
670	0.00396747	0.000330853	0.0123938	0.00649107	0.000433188	0.0219737	0.0888244	0.252224	0.00788977
671	0.000402085	0.0409212	2.9593e-05	0.00232526	0.0023957	0.052653	0.0579329	0.455718	0.00335622
672	4.64704e-05	1.77027e-05	0.00906962	0.00227158	0.000239902	0.0120014	-0.0634175	0.414117	0.00402178
673	0.00795125	0.00531391	0.0143579	0.00868113	0.00155392	0.0431078	0.079111	0.308042	0.00625855
674	6.83413e-05	0.000937695	1.29904e-05	0.0096224	0.0130021	0.0195293	-0.000506948	0.994796	2.56996e-07
675	0.0134482	0.02573	0.00486956	0.0025848	0.0144983	0.0554081	0.00388152	0.960174	1.50662e-05
676	0.000809645	0.0170382	0.00666256	0.0316821	0.00858544	0.0682627	0.0135019	0.862097	0.000182301
677	0.00217476	0.00572215	0.00854816	0.00790476	0.0305066	0.0522473	0.0643168	0.407515	0.00413665
678	0.0171661	0.00850196	0.0111009	0.0502194	0.0232739	0.113957	-0.0431482	0.578657	0.00186177
679	0.00368024	0.00162511	0.0391816	0.0306522	0.0119444	0.0988385	0.0659014	0.396034	0.004343
680	0.00476712	0.000454223	0.00196399	0.0310561	0.00669175	0.0358266	-0.0598428	0.440973	0.00358115
681	0.0036908	1.76551e-05	0.00606439	0.00972042	7.56219e-05	0.021242	-0.197899	0.0101289	0.039164
682	0.000350438	0.0205397	0.0148616	0.052208	0.00146304	0.0789701	0.0703324	0.364974	0.00494664
683	0.00355146	0.00675478	0.00459143	0.00474424	0.0397577	0.0496417	0.185682	0.0159639	0.0344778
684	0.00521103	6.8131e-05	0.0266255	0.00252621	0.00324771	0.0391741	0.0500742	0.51919	0.00250743
685	0.00302998	0.00652272	0.0324382	0.0105271	0.00217368	0.0554745	0.15907	0.039444	0.0253033
686	0.00935737	0.000385252	0.00289137	0.0102793	0.00284152	0.0292209	0.0440137	0.571055	0.00193721
687	5.27838e-05	0.00378115	0.0198466	0.0138222	0.00375459	0.0477406	0.0859623	0.267891	0.00738951
688	0.0142036	0.0190237	0.0112071	0.0236654	1.41836e-05	0.0722387	-0.118991	0.124479	0.0141588
689	0.00775201	0.0208989	0.0196525	0.0204795	0.0595547	0.138702	-0.0790842	0.308207	0.0062543
690	4.36176e-05	0.000314651	0.00192393	0.0528337	0.00153612	0.0562707	-0.0894953	0.248644	0.00800941
691	0.00298144	0.00133547	3.16438e-05	0.013963	0.00205838	0.0290904	-0.167497	0.0299952	0.0280552
692	0.013153	0.0201363	1.99557e-05	0.0181302	0.00415834	0.0542991	0.0520085	0.503159	0.00270488
693	0.000100943	0.0126739	0.00179568	0.00251569	0.000356814	0.0160015	0.120493	0.119761	0.0145185
694	0.000275569	0.0115613	0.00642337	0.0291996	0.00314166	0.0520007	0.0217226	0.77987	0.000471871
695	0.00349745	0.000165719	0.000641653	0.0160801	0.0132785	0.0242562	-0.0454051	0.558934	0.00206163
696	0.000770747	0.00721309	0.000455076	0.00424592	0.00450721	0.0265942	0.195474	0.0111088	0.03821
697	1.22467e-06	0.000463312	0.00107227	0.0125227	0.000166501	0.0151034	-0.131369	0.0896243	0.0172577
698	0.000108926	0.00825675	6.19498e-05	0.0032525	0.000540567	0.0138952	-0.133706	0.084015	0.0178772
699	4.33446e-05	0.00231458	0.0128454	0.00566143	0.0132147	0.0308062	-0.00428589	0.956029	1.83688e-05
700	0.00026082	0.0130362	0.00278373	0.0339238	0.00388765	0.0516662	0.0521062	0.502356	0.00271506
701	0.000126828	0.000396871	0.00646004	0.0301836	0.000879406	0.0427753	0.0962272	0.214674	0.00925967
702	0.00219573	0.00105297	0.00133328	0.00351489	0.00655993	0.0133836	-0.0132677	0.864466	0.000176031
703	0.0113425	0.00156665	0.00560092	0.00442169	0.00154098	0.0294526	-0.107821	0.16418	0.0116255
704	0.00225611	0.000414332	0.0077954	0.0194096	0.00175312	0.0371335	-0.109156	0.158991	0.011915
705	0.000394376	0.0129751	0.00554842	0.0137441	0.0110011	0.0450824	0.0671281	0.387281	0.00450618
706	0.00222421	3.44199e-05	7.02192e-05	0.0390457	0.0216157	0.0878173	0.106443	0.169673	0.01133
707	0.00424877	0.00335757	0.000196473	0.00251156	0.00498238	0.0186025	-0.0797109	0.304377	0.00635383
708	0.00206352	0.0382619	2.77155e-06	0.0166967	0.0174834	0.0733185	0.138172	0.0740798	0.0190915
709	0.000461722	0.000438474	0.000703603	0.0311966	0.00049182	0.0327997	0.0862548	0.26626	0.00743989
710	0.0022213	0.000880064	0.0020618	0.0232443	1.26318e-07	0.0332493	-0.0485302	0.532171	0.00235518
711	0.00278699	8.90495e-05	0.000133181	0.0190459	0.00968898	0.046125	0.0315262	0.68498	0.000993903
712	0.00735246	0.000134175	0.00509991	0.0141938	0.000440944	0.0276548	-0.00565195	0.942036	3.19446e-05
713	0.00139497	0.000286247	1.07703e-05	0.0291969	0.00807514	0.0491374	0.0536547	0.489722	0.00287883
714	0.00374174	0.00863531	0.0110621	0.00876672	7.94819e-05	0.0311147	0.0594023	0.444349	0.00352864
715	0.0145293	0.0559058	0.0109054	0.0112613	0.0423217	0.110949	0.0281692	0.717008	0.000793502
716	0.00390836	0.0077242	0.00119293	0.0234422	0.0541719	0.0690843	0.0799662	0.302826	0.00639459
717	8.31724e-05	0.00023325	0.00102226	0.0278833	0.0037292	0.0303985	0.0900978	0.245461	0.00811762
718	0.019308	0.00235835	0.00116325	5.51448e-05	0.0012048	0.0230279	-0.0616632	0.427175	0.00380235
719	0.00573199	1.58944e-05	0.0219814	0.00959715	0.0345816	0.0893096	0.0258667	0.739268	0.000669084
720	0.000616147	0.00210829	0.00188334	0.0169898	0.000502633	0.0241082	0.186853	0.0152998	0.0349139
721	0.0134401	0.00830401	0.00418946	0.0131816	0.00121693	0.036145	0.262994	0.000572808	0.0691658
722	0.00198617	0.00688705	0.00324217	0.00117562	0.00398855	0.0160542	-0.0753463	0.331703	0.00567707
723	0.00426467	0.00225646	0.000278552	0.0146321	0.00152881	0.0193555	0.0481664	0.535254	0.00232
724	0.0021184	0.0185561	0.000959257	0.0183274	0.0104918	0.0521935	-0.153993	0.0462639	0.0237138
725	0.000438548	0.0040415	3.16369e-07	0.0199958	0.0109648	0.029291	-0.0705178	0.363708	0.00497276
726	0.00413559	1.8546e-06	0.00450535	0.0226366	3.73999e-05	0.032058	-0.0358217	0.644811	0.00128319
727	0.0080916	0.018559	0.0069304	0.00908043	0.0501278	0.0872929	-0.00590987	0.939396	3.49266e-05
728	0.000236985	0.00606934	0.00220619	0.0244828	0.0245522	0.0696135	-0.00133841	0.986262	1.79134e-06
729	0.00907889	0.021974	1.49788e-05	0.00746272	0.00393687	0.0473633	0.01333	0.863836	0.000177688
730	0.00108923	0.00678276	0.00418387	0.00671548	0.000767531	0.0178007	-0.240807	0.00166473	0.0579882
731	0.000116093	0.0252138	0.00430841	0.0113698	0.0017164	0.0490454	-0.0364376	0.63913	0.0013277
732	0.000871601	1.22779e-05	0.00513179	0.036106	0.000105386	0.0467826	-0.0455494	0.557684	0.00207475
733	0.0184132	0.0174475	0.0165256	0.00897105	0.0161369	0.0659638	0.115327	0.136587	0.0133003
734	0.000914083	3.1103e-06	0.00407006	0.0120661	0.0202995	0.0298137	0.0783928	0.312468	0.00614543
735	0.00614969	0.00278828	0.000957938	0.0328951	0.00131851	0.0561011	0.03353	0.666123	0.00112426
736	0.00140489	0.0159874	3.36476e-06	0.0364914	0.00117384	0.0619652	-0.102541	0.185954	0.0105146
737	3.66083e-05	8.62844e-05	0.00677362	0.0701674	0.00011479	0.0821043	0.0015119	0.984482	2.28584e-06
738	0.0283142	0.01596	7.51598e-05	0.00479048	0.00191972	0.0514775	0.0454659	0.558408	0.00206715
739	0.00421471	0.00499664	0.00259358	0.0238377	0.0005918	0.0389528	-0.0401713	0.605156	0.00161373
740	0.00447621	0.00698335	0.00524696	0.00909483	0.0251323	0.0498042	-0.205311	0.00759032	0.0421526
741	0.00185212	1.19781e-05	0.000807741	0.0177076	0.00142801	0.0286837	-0.139329	0.0716671	0.0194126
742	0.000412714	0.000540162	0.000649286	0.00887613	0.000257424	0.0124614	0.160014	0.0382745	0.0256045
743	0.00201013	0.0289439	0.00271916	9.45773e-05	0.0595127	0.0919601	-0.157513	0.0414393	0.0248104
744	0.000386502	0.000139091	0.00137039	0.025043	0.0410742	0.0941077	0.0915017	0.238152	0.00837257
745	0.0342959	0.00206695	0.0295896	0.0183059	0.0198366	0.0868338	-0.0478291	0.538119	0.00228763
746	0.000689601	0.0215448	0.0102776	0.0116984	0.000250351	0.039067	-0.210031	0.00628496	0.0441129
747	0.00144275	0.000289503	0.000154503	0.0248276	0.00510663	0.0452721	0.0115152	0.882228	0.0001326
748	0.00992478	0.0603377	0.00340159	0.0505348	0.0203493	0.136808	-0.0380235	0.624603	0.00144578
749	0.00917357	0.00042427	1.4048e-05	0.00679393	0.000641921	0.0186117	-0.145158	0.0604674	0.0210708
750	0.00105834	0.00565899	0.000337831	0.013897	0.0258553	0.0535313	-0.0381682	0.623283	0.00145681
751	0.0123929	0.0199635	0.00148569	0.0190396	0.0187926	0.0579799	0.0212637	0.784406	0.000452143
752	0.00165116	0.00498619	0.0041176	0.00921833	0.000354026	0.01929	-0.011132	0.88612	0.000123922
753	0.00118483	0.0186071	0.00205352	0.00563578	0.0143835	0.0387819	-0.113244	0.143862	0.0128242
754	0.00098913	0.0088662	0.000759262	0.0157402	0.00115625	0.0330852	-0.0770553	0.320822	0.00593751
755	0.0312962	0.00198617	0.0042046	0.00142358	0.00226081	0.0453411	-0.129981	0.0930947	0.016895
756	0.00483637	0.00320659	0.00477289	0.0226139	0.00269311	0.0369852	-0.0244857	0.752724	0.000599552
757	0.00414709	0.0122969	0.0125352	0.00804719	0.00725488	0.0469747	0.187799	0.0147806	0.0352685
758	0.00615921	0.00888776	0.0081354	0.00720215	0.0117112	0.0415957	-0.00737151	0.924447	5.43391e-05
759	0.0107559	0.0100596	3.09375e-06	0.0299211	0.0003134	0.041432	0.0438987	0.572062	0.0019271
760	0.000102951	0.000448299	0.00605291	0.0142814	0.0151561	0.0428586	0.147536	0.0563312	0.0217669
761	0.036599	0.0096204	0.00041273	0.0175695	0.0233492	0.0723698	-0.0135967	0.861138	0.00018487
762	0.000770014	0.00534953	0.00480419	0.0372063	0.000327791	0.0461642	0.0688311	0.375324	0.00473773
763	0.00256887	0.00164385	0.00269622	0.0108301	7.15117e-06	0.0193582	-0.137894	0.0746683	0.0190149
764	0.00163073	0.0173642	0.000130127	0.00101359	0.00792357	0.0255393	-0.079974	0.302778	0.00639584
765	0.0153577	2.62204e-07	0.00262146	0.0102694	1.43532e-05	0.0289172	-0.0768205	0.322303	0.00590139
766	0.00300331	2.1695e-05	0.00110251	0.0297378	9.62472e-06	0.036467	0.0580636	0.4547	0.00337139
767	0.00812096	0.0360387	0.00555641	0.0062886	0.0227515	0.0617455	0.0649652	0.402794	0.00422047
768	0.0059919	0.000478534	0.00880251	0.0265219	0.00703979	0.0565383	0.0919812	0.23569	0.00846054
769	0.0128874	0.00374372	0.0132604	0.00833588	0.000146075	0.0388469	0.075841	0.328529	0.00575186
770	0.00835208	0.0104211	1.76509e-05	0.00712266	0.00544363	0.0281323	-0.0563537	0.468114	0.00317574
771	0.0124214	0.000825653	0.0126132	0.0272731	0.0132739	0.0587559	0.0922692	0.234221	0.00851361
772	0.0367227	0.0147748	0.00444141	0.0478101	0.00278441	0.101184	-0.112317	0.147192	0.0126152
773	9.24813e-06	0.00369337	0.00063531	0.0499343	0.000798491	0.0588283	0.0547753	0.480687	0.00300033
774	0.0087759	0.00915047	0.00367948	0.0136539	0.023287	0.0460685	0.0227495	0.769748	0.000517542
775	0.00649665	0.0120443	0.00238438	0.00706312	0.00208054	0.0393165	-0.119431	0.123081	0.0142638
776	0.00701253	0.0014351	0.0183313	0.0124126	0.00718633	0.048936	0.10603	0.171343	0.0112423
777	6.18707e-05	5.67712e-05	1.02895e-05	5.3034e-05	0.00956859	0.0111171	0.182699	0.0177707	0.0333791
778	0.000610219	0.0204104	0.0118034	0.00738192	0.031632	0.0682658	0.080632	0.298804	0.00650153
779	0.0284291	0.000374996	0.00728033	0.0107282	0.00294231	0.0487514	-0.0087596	0.910275	7.67306e-05
780	0.00137918	0.0125711	0.00638979	0.00992084	0.00585664	0.0470383	-0.10657	0.16916	0.0113571
781	0.000983306	0.0389253	0.000136243	0.0643402	0.00387744	0.104451	-0.26024	0.000657275	0.0677249
782	0.00174727	0.0172023	0.0070935	2.01567e-05	0.00223709	0.0298411	-0.081662	0.292654	0.00666869
783	0.000544937	0.0392119	0.000103253	0.0476261	0.0515175	0.116169	0.0828753	0.285518	0.00686832
784	0.000127438	0.00510961	0.00119823	0.0036032	0.00869204	0.0154876	0.0456491	0.556822	0.00208384
785	0.0111263	0.000183193	0.00490194	0.0256447	0.00549975	0.0403917	0.105151	0.17494	0.0110567
786	0.00115112	0.00165847	0.00813651	0.0110309	7.10392e-05	0.0265275	0.125975	0.103713	0.0158696
787	0.0132335	5.8486e-07	0.000485016	0.00816737	0.0106671	0.024889	0.101005	0.192667	0.010202
788	2.77461e-05	0.000107523	0.00162424	0.0417245	0.0117744	0.0467807	0.0634087	0.414182	0.00402066
789	0.0015267	0.0225635	0.00420283	0.018922	0.0106007	0.0629892	-0.0458871	0.554765	0.00210563
790	0.00584479	0.00930879	0.00333225	0.00995693	0.0193864	0.0488962	0.0186456	0.810414	0.000347659
791	0.0368383	0.0084434	0.000315068	0.000174452	0.0111141	0.0469299	-0.179201	0.020114	0.032113
792	0.00054062	0.000558617	0.00661486	0.0172968	0.0234954	0.0381481	-0.0622695	0.422635	0.00387749
793	0.00305347	0.00052552	0.00360507	0.0418627	0.00830214	0.0481235	0.0869368	0.262484	0.00755801
794	0.00191468	0.000305389	0.0309128	0.0108757	4.33725e-05	0.0484566	-0.0782828	0.31315	0.00612819
795	0.00020877	0.00117647	0.0108494	0.0128749	0.00102093	0.0294596	0.0822383	0.28925	0.00676314
796	0.00373278	0.00329067	0.00931829	9.40568e-05	0.0240155	0.0406257	-0.0874949	0.259421	0.00765536
797	0.00883701	0.000143407	0.0136981	0.0325305	9.07635e-06	0.0513426	0.110174	0.155118	0.0121382
798	0.0158412	0.0105287	0.00767759	0.00394085	0.0018567	0.0479323	-0.0734492	0.344056	0.00539478
799	0.0231123	0.0593832	0.000201413	5.49904e-05	0.0339365	0.103776	-0.1801	0.0194875	0.0324361
800	0.00267725	0.00868328	0.000117824	0.0243027	0.00762069	0.0459774	0.092561	0.232738	0.00856754
801	0.000614185	0.0357642	0.00963991	0.0195449	0.0130361	0.0765708	-0.177572	0.0212931	0.0315319
802	0.00690246	0.00224372	0.000914573	0.0191037	0.00126712	0.0404876	-0.16526	0.032293	0.0273109
803	0.001071	0.00746661	0.00147249	0.0406834	0.000751347	0.0543333	0.089793	0.247068	0.00806279
804	0.00779469	0.00673077	0.00214548	0.0162976	0.000105308	0.0314778	0.165949	0.0315699	0.027539
805	0.00443153	0.00502432	0.00597094	0.0117527	0.0120325	0.0537146	-0.0496273	0.52293	0.00246287
806	0.00973222	0.00470184	0.00320908	0.0178445	0.0121106	0.0399065	-0.0542952	0.484547	0.00294797
807	6.48381e-08	0.0183328	0.00195659	0.0327352	0.00828701	0.0611387	0.0904639	0.24354	0.00818371
808	0.00203706	0.000790062	3.95375e-06	0.00981687	0.00111269	0.0156755	-0.0666914	0.390384	0.00444774
809	0.0237804	0.00340395	0.00803743	0.00246867	0.0216594	0.0506127	0.100925	0.193022	0.0101858
810	0.00345679	2.36952e-05	0.000154987	0.0153683	0.00864173	0.0205296	0.146118	0.0587683	0.0213505
811	0.000516925	0.00407966	0.00302207	0.00802644	0.000234215	0.01956	0.113831	0.141783	0.0129575
812	0.000882591	0.0069156	0.00403744	0.0240512	0.00216804	0.0508864	-0.17114	0.0265512	0.0292888
813	0.000108437	0.000209664	0.0292749	0.0418528	0.00673743	0.0880592	-0.0542017	0.485301	0.00293782
814	0.0284668	0.0622857	0.00279227	0.00141061	0.0769521	0.200584	-0.0444058	0.567627	0.00197188
815	0.000142205	0.000369494	0.0342193	3.20561e-05	0.00225135	0.038591	0.0473649	0.542075	0.00224344
816	0.000868304	0.00634163	0.00283956	0.013937	0.00239604	0.0226715	0.0320502	0.68003	0.00102721
817	0.000317688	0.00990415	1.44219e-05	0.0246092	0.00863116	0.0516688	-0.0210853	0.786171	0.00044459
818	0.00434613	0.000307161	0.00341522	0.0216185	0.00262942	0.0406782	0.139023	0.0722995	0.0193274
819	0.000685279	0.0227795	0.00596415	0.0207036	0.00221254	0.0438872	0.0985299	0.203852	0.00970815
820	0.000539787	7.85668e-06	9.79162e-05	0.0227834	1.93138e-05	0.0278513	-0.201348	0.00886677	0.0405412
821	0.0153928	0.000733289	0.000347794	0.0536461	0.00939067	0.090954	0.0652382	0.400815	0.00425602
822	0.00966141	0.00105439	0.0120635	0.00273912	0.0145018	0.0375583	0.0884251	0.25437	0.00781901
823	0.000514331	0.0121137	0.00103541	0.0249516	0.0206134	0.0516656	0.0247004	0.750628	0.000610109
824	0.00189956	5.91432e-07	0.000622512	0.0120945	8.5693e-05	0.0137893	0.253096	0.000932719	0.0640577
825	0.000145153	0.0297821	0.0247221	0.0347795	0.0166255	0.0990977	-0.0542946	0.484552	0.00294791
826	0.00019324	5.19866e-05	0.00804879	0.0167744	0.0514941	0.0580168	-0.0902676	0.244568	0.00814825
827	0.00642753	0.0012772	0.0111024	0.0261072	0.00360204	0.0441796	-0.075522	0.330573	0.00570358
828	0.0142794	0.0200304	0.000390947	0.0109507	0.0452439	0.0752979	-0.130623	0.0914748	0.0170624
829	0.0134106	0.0125575	0.00401699	0.0477428	0.000212181	0.0673997	0.053514	0.490864	0.00286375
830	0.005166	0.00221453	0.0160221	0.0114328	2.85645e-05	0.0359347	-0.117036	0.130831	0.0136975
831	0.00752662	0.000215556	0.00478796	0.0175202	1.94707e-05	0.0341007	-0.105565	0.173238	0.011144
832	6.53716e-05	0.00288373	0.00124959	0.0369474	0.00301726	0.0571929	-0.0718685	0.354568	0.00516508
833	0.0118726	0.000357172	0.00954793	0.00573639	3.11209e-06	0.0296072	-0.121593	0.116393	0.0147849
834	0.0149175	0.00315007	0.00903972	0.00821335	1.19406e-05	0.0365267	-0.0541748	0.485518	0.00293491
835	0.000628095	0.00632896	0.000429342	0.00151032	0.00652103	0.014014	0.00399932	0.958967	1.59946e-05
836	0.010303	0.000195597	0.00256871	0.005273	0.0140504	0.0431471	0.0388201	0.617359	0.001507
837	8.39364e-06	0.00103162	0.000130094	0.0104734	0.000650166	0.0134011	-0.159033	0.0394908	0.0252915
838	0.0039713	0.0302638	0.0133463	0.00358179	0.0539963	0.0926587	0.0667813	0.389744	0.00445974
839	4.72287e-05	0.0161693	0.0072513	0.00591525	0.00274762	0.0334447	-0.0284451	0.714356	0.000809122
840	0.00205052	6.45671e-06	0.00259462	0.0446205	0.00933992	0.0668303	0.0907303	0.242148	0.008232
841	0.00930964	0.00434892	0.000380316	0.0113671	0.0244144	0.04217	-0.0140263	0.856796	0.000196738
842	0.00156846	0.00812202	0.0140988	0.0405602	0.000877081	0.0585784	0.0460856	0.553052	0.00212388
843	0.000131488	6.31879e-05	0.00199463	0.0566149	0.000743433	0.0658696	0.0359596	0.643537	0.00129309
844	0.0003471	0.0115827	0.00118071	0.00194611	0.00250254	0.0202395	-0.0774336	0.318444	0.00599596
845	0.00265353	8.21749e-05	0.00076689	0.0388648	0.00197376	0.0423976	0.0352537	0.650066	0.00124283
846	0.0128668	0.000630302	0.00117524	0.00652214	0.00477739	0.0322425	0.0915007	0.238157	0.00837239
847	0.00250254	0.000183049	8.19434e-05	0.03101	6.56308e-05	0.0403181	0.0785253	0.311649	0.00616622
848	0.00449157	0.0001668	0.00389976	0.0116632	0.00123637	0.0217638	-0.12688	0.101234	0.0160984
849	0.000939764	0.00433228	0.0271835	0.0284176	0.00147526	0.0577761	0.0794489	0.305974	0.00631213
850	0.00125544	0.00146673	0.00017916	0.0201325	0.000857435	0.022045	0.0895908	0.248138	0.00802651
851	0.000119635	0.00101824	0.000111428	0.0232414	2.43767e-05	0.0269512	-0.166163	0.0313481	0.0276101
852	0.00111727	0.00122973	0.00566835	0.0209152	0.000685155	0.032026	-0.188025	0.014659	0.0353534
853	0.000466631	0.0019774	0.00827053	0.0160082	0.00576943	0.0324313	-0.0243225	0.75432	0.000591583
854	0.00557386	0.000761	0.00314647	0.02481	0.00913707	0.0569812	-0.0320055	0.680451	0.00102435
855	9.57178e-06	4.37762e-08	4.25689e-05	0.0122656	0.000161946	0.0129268	0.114904	0.138042	0.0132029
856	0.0222184	0.0030854	0.0378058	0.0154958	0.0102079	0.0776303	0.0709058	0.361068	0.00502763
857	0.0216379	0.00153405	0.000418607	3.16605e-05	0.00785786	0.0388318	-0.0500713	0.519215	0.00250713
858	0.00221015	0.0356546	0.0170786	0.0621787	0.00488376	0.106919	-0.0205577	0.791397	0.000422619
859	0.00413612	1.94468e-05	0.0137444	0.0256876	0.000173107	0.0467908	-0.0469631	0.545511	0.00220553
860	0.0156144	4.52879e-05	0.00898147	0.01267	0.000976657	0.0378087	0.0510271	0.51126	0.00260376
861	0.00260604	0.000308057	0.0234842	0.00049257	0.00773545	0.0375043	0.0300889	0.698629	0.000905339
862	0.00455375	0.00614258	3.53391e-06	0.0476543	9.31979e-06	0.0557688	0.0268214	0.730011	0.000719386
863	0.00224681	0.0037262	0.000829049	0.0182187	0.0509314	0.111071	-0.12156	0.116495	0.0147767
864	0.00014366	0.000209637	0.00114248	0.00115352	0.0205572	0.029936	-0.0541168	0.485986	0.00292863
865	0.000168312	0.000168206	0.000605297	0.00891237	0.00550432	0.0229404	0.0170901	0.825968	0.000292073
866	1.26456e-06	0.0107694	0.00126273	0.00157368	0.0507684	0.0672332	-0.0778138	0.316067	0.00605499
867	0.00217874	0.010672	0.0011321	0.0022474	0.000974845	0.0183343	0.114007	0.141165	0.0129976
868	0.00118259	0.00209261	0.0229166	0.0319697	3.78046e-05	0.0596198	-0.158227	0.0405138	0.0250359
869	0.00575045	0.00441646	0.00148234	0.0194202	6.61312e-05	0.029117	-0.080499	0.299605	0.0064801
870	0.00478994	0.000653928	0.0124473	0.0223496	0.000960375	0.0374257	0.00123275	0.987347	1.51967e-06
871	0.00430472	0.00707452	0.000710058	0.0149932	2.88701e-06	0.0324613	0.0992569	0.200519	0.00985193
872	0.00180489	0.00838482	0.0384208	0.00783664	0.00305384	0.05722	0.10881	0.160326	0.0118395
873	0.000262227	0.0134158	0.0061561	0.0180136	0.0313545	0.0741226	0.203639	0.00810742	0.041469
874	0.0031812	0.00851662	0.000276302	0.0139191	0.00104369	0.0336906	-0.130228	0.0924684	0.0169593
875	0.00113134	0.000553091	0.00193889	0.0162792	0.00039629	0.0203715	-0.176689	0.0219573	0.0312189
876	0.00197497	0.000959179	0.000117227	0.0326691	0.00237336	0.0339314	-0.0441208	0.570118	0.00194664
877	0.00319555	0.0070598	0.00137776	0.0130169	0.00956016	0.0276674	-0.0698166	0.36851	0.00487436
878	0.00554847	0.00363646	0.00522064	0.00102593	0.0281917	0.0550288	0.0901601	0.245133	0.00812885
879	0.00215684	0.000432473	0.0040217	0.0231539	0.00364838	0.0478422	0.0290694	0.708369	0.000845028
880	0.00917273	0.0208061	6.71005e-06	0.00386862	0.0280083	0.051174	-0.0482128	0.534859	0.00232448
881	0.00151573	0.0299913	0.0077883	0.0032293	0.0582996	0.0883986	-0.0926662	0.232206	0.00858703
882	0.00135689	0.000483833	0.0116497	0.0069581	0.00222532	0.0226575	-0.0175821	0.821041	0.000309131
883	3.62492e-06	6.94688e-05	0.00677817	0.0144231	0.000759201	0.0276567	-0.0915527	0.237889	0.0083819
884	0.00728024	0.00157225	0.00166598	0.00983469	0.00931832	0.0279941	-0.0366141	0.637507	0.00134059
885	0.0128242	0.00816031	0.000356943	0.010236	0.036464	0.0544588	0.0333547	0.667765	0.00111253
886	0.0180325	1.38044e-05	0.0398372	0.0224951	0.00062834	0.0744822	0.00703551	0.927881	4.94984e-05
887	0.00186433	1.59582e-05	0.0220934	0.0171881	0.0201359	0.0505609	0.00585556	0.939952	3.42876e-05
888	0.000814988	0.00631082	0.00309823	0.031098	0.00361534	0.0473421	0.0919006	0.236103	0.00844572
889	0.0109518	0.00260529	0.00328458	0.00435252	0.0103203	0.0261852	0.00664192	0.931906	4.41151e-05
890	0.000400157	0.00119792	0.000365705	0.0263976	0.0013805	0.0268769	0.097659	0.207898	0.00953728
891	7.64564e-05	0.00339453	0.00343963	0.0278172	0.00613789	0.0389143	-0.0436963	0.573837	0.00190937
892	0.00028968	0.0109034	0.00760038	0.0140417	0.000383026	0.0350204	0.0794842	0.305758	0.00631774
893	0.0215781	0.0212845	0.000360469	0.00309223	0.0148995	0.0512634	0.0356765	0.646152	0.00127281
894	0.0046198	0.000375397	1.08982e-05	0.0105543	0.0352203	0.0775868	0.00810002	0.917006	6.56104e-05
895	0.0133767	0.0214369	0.0088722	0.00768269	0.0119127	0.0553263	-0.0056588	0.941966	3.2022e-05
896	0.000117127	0.000286209	0.0149349	0.0112256	2.72971e-05	0.0259787	0.0705816	0.363273	0.00498176
897	0.000238598	0.00228689	0.0113304	0.0154863	0.00738729	0.039148	-0.0722807	0.351808	0.0052245
898	0.00751843	0.00223195	0.00313085	0.00356112	0.00268396	0.018007	-0.00726031	0.925583	5.27121e-05
899	0.000285124	0.00552156	0.00408364	0.0211159	0.000148499	0.0289926	0.0981136	0.205779	0.00962629
900	0.000118161	0.00303536	0.00308272	0.0154045	0.0395713	0.0686974	0.0422887	0.586252	0.00178833
901	0.0086245	0.0031103	7.07087e-06	0.0385882	0.0132268	0.04851	0.0476472	0.539668	0.00227026
902	0.00402122	0.000429993	4.53417e-05	0.0288405	0.00655751	0.0514004	-0.0419407	0.58934	0.00175902
903	0.00537374	1.39809e-05	0.0181288	0.000123499	0.0260802	0.0553496	0.0607846	0.433803	0.00369477
904	0.0158613	0.0277102	0.000390995	0.0134313	0.0137274	0.0645309	-0.0423186	0.585987	0.00179086
905	0.00212076	0.00177398	0.000669543	0.0162143	0.00013668	0.0205359	0.20522	0.00761774	0.0421152
906	0.00205483	0.0378105	0.00347771	0.0420603	0.017175	0.0811594	0.087193	0.261075	0.00760262
907	6.68453e-06	0.00666337	0.000116909	0.0453397	0.00333391	0.0552665	0.0880104	0.256614	0.00774583
908	0.000190357	0.0367707	0.00255934	0.0280694	0.00993077	0.0746307	-0.0851651	0.272371	0.00725309
909	0.010577	0.0241178	0.0030763	0.0245497	0.0268932	0.0808701	0.0803792	0.300327	0.00646082
910	0.0112159	0.00181079	0.000790574	0.0184506	0.00160386	0.0338935	0.0942475	0.2243	0.00888259
911	0.00124874	0.0272907	0.00307375	5.45029e-05	0.0109353	0.0401323	-0.0758119	0.328716	0.00574744
912	0.000461169	0.00996096	0.0183551	0.000142398	0.022758	0.052384	-0.151868	0.0493964	0.0230639
913	0.000911555	0.00496524	0.000266859	0.0220715	0.000190717	0.0274672	0.177023	0.0217037	0.0313373
914	1.98193e-05	0.0321107	0.000449353	0.00818236	0.0540585	0.0925239	0.0456072	0.557184	0.00208001
915	0.00425305	0.0446959	0.00105169	0.000850167	0.000413961	0.0520985	0.0764337	0.324752	0.00584211
916	0.00135875	0.0052414	0.000200468	0.0288747	0.000445516	0.0403701	0.0620819	0.424037	0.00385416
917	0.00468405	0.00647412	0.00507412	0.0203669	0.0100924	0.0490542	0.0808622	0.297423	0.0065387
918	0.00438742	0.00219313	0.00165698	0.00091191	0.00290248	0.0157078	0.070479	0.363973	0.00496728
919	0.00970565	7.70671e-05	3.2079e-05	0.024513	0.00864835	0.0614055	0.167495	0.0299968	0.0280547
920	0.00642911	0.00471417	4.53903e-06	0.0151806	0.00206498	0.0406423	-0.120918	0.11845	0.0146212
921	0.00625656	0.00703585	0.000397881	0.0252853	0.0123888	0.0530023	0.0736332	0.342845	0.00542185
922	0.0143308	0.00419561	0.00130391	0.00186436	0.0141111	0.0298352	0.00827828	0.915186	6.85298e-05
923	0.000804351	0.0044878	0.0129323	0.0088427	0.000527906	0.025108	-0.120027	0.121209	0.0144064
924	0.0214298	0.0106072	0.00139316	0.0090265	0.0001186	0.0479955	-0.188123	0.0146067	0.0353901
925	0.00211624	4.93543e-05	0.0345717	0.0147101	0.00422939	0.0558681	-0.0385982	0.619373	0.00148982
926	0.0156227	0.0178415	0.000107142	0.00157802	0.0614256	0.0787346	-0.0624542	0.421258	0.00390052
927	0.000209684	0.0043049	0.0207603	0.00664737	0.019372	0.0556588	-0.109098	0.159215	0.0119023
928	2.378e-05	0.000164224	0.00123869	0.00314535	0.00180399	0.00768024	-0.0869166	0.262595	0.0075545
929	0.000615386	0.00148262	0.00372639	0.00457012	0.0136722	0.0221339	0.070608	0.363093	0.00498549
930	0.000476262	0.000311726	0.00496475	0.0479992	0.000919502	0.0542534	0.0657976	0.39678	0.00432933
931	0.00771074	0.00898469	0.000223516	0.03814	0.00847975	0.0658521	0.0544427	0.48336	0.00296401
932	0.00277096	0.00478918	0.00580795	0.00685027	9.75557e-06	0.0236862	0.0203141	0.793813	0.000412664
933	0.00298369	0.00312456	0.00820926	0.0517492	0.000504825	0.0668648	-0.118837	0.124969	0.0141223
934	0.000262	0.00100038	4.33603e-05	0.00424716	0.00105751	0.0106246	0.134268	0.0827074	0.018028
935	0.000440591	0.000196632	1.86601e-06	0.0202598	0.00045913	0.0238619	0.143047	0.0643442	0.0204625
936	0.00016447	0.000592149	0.00263326	0.025818	0.00467177	0.0298342	0.0914499	0.238419	0.00836309
937	0.000325325	0.00887005	0.00320407	0.0280847	0.00188937	0.0392291	0.172142	0.0256648	0.029633
938	0.000157984	0.00100601	0.00147417	0.000181539	0.000580873	0.0042693	-0.188454	0.0144305	0.0355148
939	9.95446e-05	0.0161678	0.00312516	0.0373897	0.000292474	0.0523498	0.150163	0.0520368	0.0225488
940	0.00920878	0.0136511	0.0202858	0.0164048	0.0338127	0.0708759	-0.0664638	0.392006	0.00441744
941	0.00331581	0.0103459	0.0214585	0.0485877	0.0217883	0.120584	-0.0799096	0.303169	0.00638555
942	0.000203284	0.0220053	6.3397e-05	0.00811331	0.000432746	0.0354657	0.100403	0.195345	0.0100807
943	0.00644037	0.00395127	0.00257432	0.00622308	0.0201657	0.042234	-0.0670271	0.387997	0.00449264
944	0.00187599	0.0143839	0.00111159	0.00323664	0.015587	0.0375454	-0.104451	0.177846	0.01091
945	0.0150541	0.0194676	0.0231016	0.0275023	0.00436715	0.0898209	0.0846617	0.275225	0.00716761
946	0.0103812	0.00218643	0.00756328	0.0205644	0.00940313	0.0456109	0.0185232	0.811636	0.000343109
947	0.000830565	0.000721178	0.00320107	0.0019448	0.0154091	0.0247825	0.0882873	0.255115	0.00779464
948	0.00871896	0.00693929	0.000353502	0.000766613	0.0602925	0.0787789	0.0486108	0.531489	0.00236301
949	1.12845e-05	0.0123071	0.000852686	0.02795	0.000205698	0.0356401	-0.0556014	0.474084	0.00309152
950	0.00721738	0.000284086	0.0120134	0.0188824	0.0201573	0.0669768	0.0479523	0.537071	0.00229942
951	2.72285e-05	0.0303638	1.05445e-05	0.0423573	0.000871202	0.0626286	-0.135622	0.0796278	0.0183934
952	0.0020845	0.000130813	0.00758434	0.050023	0.00153031	0.0735313	-0.00649287	0.93343	4.21573e-05
953	6.74974e-05	0.00068203	0.00512842	0.0156728	0.00770915	0.0403567	0.106779	0.16832	0.0114018
954	0.00238926	0.00368957	0.0167647	0.0174359	1.942e-05	0.0438028	-0.0573626	0.460173	0.00329047
955	0.00525547	0.000560779	0.00730597	0.0110799	0.00439923	0.0269838	0.0897053	0.247532	0.00804704
956	0.0116156	5.20631e-08	0.000442773	0.00982251	0.0150527	0.0281945	0.00182404	0.981279	3.32712e-06
957	0.000303331	0.00789003	0.00106625	0.0309886	0.00429928	0.0477791	0.0191652	0.805236	0.000367304
958	0.0065093	0.0204315	0.00191364	0.0209762	0.000918794	0.0444553	-0.0376865	0.627677	0.00142027
959	0.000563251	1.22449e-05	0.00443318	0.0516584	3.82841e-05	0.0608117	-0.123151	0.111755	0.0151661
960	0.00123084	0.00153882	0.000113716	0.0127045	0.000103293	0.0199637	0.0796916	0.304494	0.00635075
961	0.00187718	0.0119957	0.00125636	0.0392627	0.0321569	0.0986771	-0.0862983	0.266018	0.0074474
962	0.0120629	0.00287606	0.00249268	0.00659838	0.0150679	0.0309129	-0.0265337	0.732796	0.000704036
963	0.0128622	0.00633306	1.44683e-05	0.0236425	0.00460069	0.0450835	0.0867107	0.263732	0.00751874
964	0.00227721	0.00138682	4.50097e-05	0.0272093	0.000369355	0.0341078	-0.0467998	0.54691	0.00219022
965	0.0116688	0.0117105	0.00911545	0.0127125	0.0203249	0.0564991	-0.172122	0.0256831	0.0296258
966	0.000733925	0.0191071	0.0226445	0.0132891	0.00987747	0.0591335	0.0260644	0.737348	0.000679352
967	0.00311877	0.00311626	0.0371186	0.0242225	0.00209239	0.0698885	0.0464946	0.549531	0.00216174
968	1.47551e-05	0.0071785	0.00158179	0.0395504	0.00153049	0.0493348	-0.0370866	0.633168	0.00137542
969	8.29172e-05	7.17303e-05	0.00677303	0.0367343	0.000472168	0.0487016	-0.0752338	0.332428	0.00566013
970	0.00124021	0.000470663	0.00117702	4.02242e-05	0.00832891	0.0125402	0.052524	0.498931	0.00275877
971	0.00355428	0.042243	0.000573006	0.0175822	0.0359924	0.0906857	-0.202218	0.00857133	0.0408922
972	0.00863833	0.00127969	1.38353e-06	0.00889451	0.0149952	0.0258958	0.0273052	0.725334	0.000745576
973	0.000136512	0.0421413	0.0192772	0.0499463	0.0342184	0.129024	-0.13747	0.0755761	0.0188979
974	0.00227614	0.0266197	0.00366809	0.00499582	0.076172	0.0996355	-0.0994817	0.199496	0.0098966
975	0.011772	0.073524	0.00140922	0.000976933	0.0363124	0.102376	0.0365734	0.637881	0.00133762
976	0.00259039	0.012832	0.000737082	0.0086906	5.17698e-05	0.0212788	-0.0453438	0.559466	0.00205606
977	0.00199505	0.00956366	0.00609239	0.0067967	0.00435939	0.0287929	-0.0121549	0.875738	0.000147741
978	0.0158988	0.000367394	0.0101267	0.0183966	0.0012006	0.0382898	0.0473697	0.542034	0.00224389
979	0.00569132	0.000758843	0.000674878	0.000110289	0.0077442	0.0124042	0.0856055	0.26989	0.0073283
980	3.07428e-05	0.00189383	0.0016536	0.0274989	0.014566	0.0386752	-0.0669269	0.388708	0.00447921
981	0.00100924	4.6208e-07	2.87358e-05	0.00354685	1.82143e-06	0.00528566	0.0969122	0.211413	0.00939197
982	0.00205137	0.0120573	0.00728936	0.0330649	0.00973467	0.0618667	0.117245	0.130139	0.0137465
983	0.00473972	0.00148522	0.0015689	0.00400071	0.000156473	0.0146437	-0.0537578	0.488888	0.0028899
984	0.0113618	0.0493698	0.0061245	0.00121862	0.00164335	0.0717077	0.171698	0.0260549	0.0294801
985	0.00169086	0.00101522	0.00129708	0.0102536	0.00271855	0.0143831	-0.0421499	0.587483	0.00177662
986	0.00249347	0.0215993	0.00201748	0.00430123	0.0136105	0.037062	-0.0309988	0.689977	0.000960927
987	0.00571461	4.57703e-06	0.00846809	0.0183112	0.0446942	0.0582167	-0.108977	0.159678	0.0118761
988	0.00943819	0.000250993	0.00753413	0.00194317	0.000288091	0.0204444	-0.0731469	0.346051	0.00535047
989	0.000677956	0.000245209	1.63393e-05	0.0147799	4.08908e-06	0.0177096	-0.162708	0.0350955	0.0264739
990	0.000927615	0.00242111	0.000231233	0.024409	9.62979e-05	0.0323155	-0.11309	0.144412	0.0127894
991	0.00656717	0.0155075	0.00490897	0.00795469	0.0331776	0.0632618	0.000114598	0.998824	1.31326e-08
992	0.000632737	0.0208379	0.0394898	0.0305046	0.00107749	0.092115	0.0525441	0.498767	0.00276088
993	0.000261867	0.00107397	0.00259636	0.0202549	0.0548737	0.0903028	0.017725	0.819611	0.000314175
994	0.000357661	0.0172296	0.00390942	0.000732038	0.00431914	0.0255455	0.00348529	0.964237	1.21472e-05
995	0.0314428	0.0129807	0.0324226	0.00362494	0.101808	0.177393	0.213981	0.00535053	0.0457878
996	0.0127795	0.012314	0.000593584	0.000483508	0.0715594	0.0826201	-0.00636491	0.934739	4.05121e-05
997	0.0185366	0.0260323	0.0129747	0.013837	0.0220624	0.0823664	0.0509792	0.511657	0.00259888
998	0.0022211	0.0103987	0.00502158	0.000142619	0.002396	0.0191295	-0.0668732	0.38909	0.00447203
999	6.47133e-05	0.025925	0.00189599	0.00609202	0.0200122	0.0554263	-0.0256403	0.741468	0.000657427
1000	0.000160625	0.0116136	0.00976875	0.00974856	0.000138186	0.036643	0.0841491	0.278153	0.00708108

## Sheet: prediction_accuracy_bPC3
Index	partialR2_nPC1	partialR2_nPC2	partialR2_nPC3	partialR2_age	partialR2_sex	R_squared	cross_corr.cor	cross_corr_p	cross_r_squared
1	0.00628955	0.0344909	0.00687329	0.00173075	0.102906	0.123227	-0.310748	4.13795e-05	0.096564
2	0.0199334	7.51899e-05	0.00126149	0.0144142	0.0258875	0.0906064	-0.205469	0.007543	0.0422175
3	0.000982654	0.0241869	0.0137507	0.00847629	0.0921665	0.132053	0.317308	2.77863e-05	0.100684
4	0.00035055	0.00223205	0.00447327	0.00596087	0.0841239	0.111914	0.160605	0.0375571	0.025794
5	0.00039041	0.0390537	0.0187132	0.00989701	0.0372843	0.0902767	0.0847112	0.274943	0.00717599
6	0.00710114	0.0433648	0.00560129	0.0293939	0.0630588	0.141271	0.080046	0.302342	0.00640736
7	0.000418424	0.0234485	0.00851754	0.00378985	0.0696233	0.100089	0.362774	1.34737e-06	0.131605
8	0.0041153	0.0309961	0.00384302	0.00415801	0.00517275	0.0515729	0.0891915	0.250261	0.00795512
9	0.000826039	0.0287862	0.00953617	0.00130329	0.0993807	0.136404	-0.233153	0.00235425	0.0543602
10	0.00845777	0.0366038	0.000464283	0.00208128	0.107762	0.143992	-0.204327	0.00789119	0.0417493
11	0.0011465	0.0357718	0.00542775	0.000533739	0.0956434	0.122173	0.327847	1.43671e-05	0.107484
12	0.000334025	0.00665199	0.0434318	0.0168851	0.0785414	0.16557	-0.146871	0.0574629	0.0215712
13	0.0154614	0.0405493	0.00237345	1.4486e-07	0.0804999	0.113781	-0.33823	7.32221e-06	0.114399
14	0.00555659	0.0073694	0.00166543	0.000456769	0.106947	0.131363	-0.0336771	0.664747	0.00113414
15	0.000488696	0.0238884	0.00141763	0.00614274	0.0823128	0.111618	-0.165376	0.0321702	0.0273493
16	1.16878e-06	0.00864258	0.0279407	0.00422773	0.0283264	0.0646739	0.0984026	0.20444	0.00968308
17	0.00345078	0.00589823	2.34592e-05	0.00520377	0.0542424	0.066447	-0.340053	6.48823e-06	0.115636
18	0.00182226	0.0179146	0.0190852	2.6334e-05	0.0194286	0.0535231	-0.278465	0.00025725	0.0775427
19	0.0125801	0.0569594	0.00194016	0.0208198	0.0699351	0.147925	0.123124	0.111833	0.0151595
20	0.00331753	0.0205049	0.0023684	0.0143936	0.0322047	0.0767939	0.299385	8.06994e-05	0.0896314
21	0.013977	0.0141885	0.0139437	0.000109247	0.0127235	0.0536815	0.0991788	0.200875	0.00983644
22	0.0011202	0.00549717	0.00453125	0.000724368	0.039151	0.0501188	-0.224765	0.00339938	0.0505192
23	0.000790504	9.60702e-05	0.0169953	0.0213404	0.000865386	0.0434325	-0.0552282	0.477061	0.00305016
24	3.10857e-06	2.60363e-07	0.0698374	0.0383524	3.57282e-06	0.107188	0.145155	0.0604733	0.0210699
25	0.00208097	0.0157552	2.83985e-06	0.00631042	0.136307	0.170533	0.219405	0.00427008	0.0481387
26	0.00863681	0.0144253	0.00451434	0.000221298	0.0838881	0.112131	0.196456	0.0107025	0.0385948
27	0.00111458	0.000387374	0.0087479	6.23447e-06	0.0382747	0.0513106	-0.283913	0.000191859	0.0806067
28	0.00232676	0.00294866	0.00128731	0.0134417	0.0664066	0.109414	-0.135308	0.0803351	0.0183082
29	7.9285e-05	0.00535537	0.0322104	0.000792328	0.00164042	0.0405485	-0.0020206	0.979262	4.08283e-06
30	0.00144913	0.00325379	6.62666e-05	0.0293263	0.000329424	0.0308988	-0.0397782	0.608695	0.00158231
31	0.00553927	0.00108716	0.0123381	0.0129055	0.00817204	0.044338	-0.159069	0.0394454	0.025303
32	0.0036812	0.0121913	0.015776	0.000333879	0.0645959	0.0977265	0.2289	0.00284081	0.0523952
33	0.00364141	0.0110263	0.00673954	0.000194832	0.0773318	0.0908566	0.281594	0.000217525	0.0792954
34	6.11355e-05	0.00310424	0.00395677	6.57681e-05	0.0120246	0.0178251	-0.152287	0.0487659	0.0231912
35	0.00312591	0.00442055	0.000303131	0.011061	0.0589766	0.0915795	0.21715	0.00469291	0.0471541
36	0.00161939	0.0598246	0.00593127	0.00641472	0.129163	0.159089	0.232161	0.00246045	0.0538986
37	0.00309421	0.000856411	0.0306536	0.00551825	0.0241675	0.0509934	0.202794	0.00838052	0.0411256
38	0.00132253	0.0175904	0.000101396	0.00164887	0.0137024	0.0358466	0.258776	0.000706732	0.0669649
39	0.000145188	0.0107469	4.46093e-06	0.0233404	0.0328549	0.0744953	0.248239	0.00117674	0.0616226
40	0.000222504	0.0349451	0.0178798	4.23036e-09	0.0917589	0.123543	-0.174213	0.0239149	0.03035
41	6.531e-05	0.00451331	0.00156233	0.00249263	0.00319758	0.0205967	0.114064	0.140965	0.0130105
42	3.47766e-06	0.042238	0.0075454	0.00102191	0.115544	0.154802	0.162751	0.0350471	0.0264878
43	0.000433379	0.00151007	0.00137344	0.00257644	0.117441	0.142957	0.142758	0.0648916	0.0203798
44	0.000854919	0.0228297	0.0119547	0.0174638	0.0297724	0.0719868	0.0725418	0.350066	0.00526231
45	0.00329151	0.0218475	0.00257743	0.00437527	0.0712095	0.0909615	0.250496	0.00105688	0.0627482
46	0.00382529	0.0107012	0.0343258	0.0107576	0.0615961	0.113444	0.130698	0.0912867	0.0170821
47	0.000671205	0.0227408	0.00665651	0.00127971	0.027315	0.0601543	-0.0707404	0.362191	0.00500421
48	0.00265644	0.0283454	0.0213715	0.00926182	0.0625796	0.131859	0.242947	0.00150806	0.0590235
49	0.0020648	9.84644e-05	0.0208919	0.0186453	0.0244152	0.0847671	-0.151827	0.049459	0.0230514
50	2.57041e-06	0.0156424	0.0104778	0.0179044	0.0825264	0.12678	0.272432	0.000353479	0.0742194
51	0.00887447	0.00418789	0.00837941	0.00853056	0.0375058	0.0646371	-0.199251	0.0096164	0.039701
52	0.00381891	0.027485	0.0166187	0.00258152	0.117012	0.14594	-0.0114554	0.882835	0.000131227
53	0.00475045	0.0236124	0.0204328	0.000737842	0.0973076	0.131273	0.28346	0.000196637	0.0803498
54	0.000472237	0.00918594	0.0154379	0.000232009	0.0347724	0.067145	-0.208559	0.00666868	0.0434969
55	0.0298224	0.000112003	0.00990757	3.16458e-05	0.0776759	0.101477	0.227719	0.00299116	0.051856
56	0.0322009	0.0347568	0.00495003	0.0133055	0.135564	0.188243	0.1526	0.0482987	0.0232866
57	0.00121871	0.00415533	0.00368265	0.00934227	0.0200545	0.0356677	0.175257	0.0230718	0.0307149
58	0.0201755	0.00297746	0.0121078	0.01603	0.00364886	0.0546804	-0.0568895	0.463887	0.00323642
59	0.000299584	1.48699e-05	0.00696165	0.00280729	0.0312113	0.0526502	-0.189951	0.0136571	0.0360813
60	0.00374691	0.0258568	0.000528992	0.00513581	0.0632028	0.0856127	-0.206192	0.00732986	0.042515
61	0.000878086	0.0113601	0.00432823	0.00463182	0.0328689	0.0535837	-0.372792	6.47677e-07	0.138974
62	0.00614694	0.0133407	0.00308491	8.23874e-06	0.0990741	0.106576	0.319017	2.50083e-05	0.101772
63	7.27953e-08	0.0203443	0.000592039	0.000403849	0.119584	0.141187	-0.094828	0.221446	0.00899235
64	0.000107624	0.00266456	0.00502224	0.00991681	0.0450234	0.0756799	-0.204896	0.00771597	0.0419823
65	0.00254261	0.00125565	0.000847145	0.00199694	0.0118898	0.0229524	-0.177802	0.0211235	0.0316134
66	0.00151532	0.000994581	0.0202927	0.0194023	0.0040472	0.0460273	0.0709475	0.360785	0.00503355
67	0.000575487	0.00821205	0.00765537	0.037461	0.00317001	0.0539711	-0.100543	0.194719	0.0101089
68	0.0101695	0.00551757	0.00349435	0.00234145	0.0871658	0.138066	0.288261	0.000151163	0.0830946
69	0.000455154	0.00820169	3.0984e-05	0.0257281	0.0582886	0.104891	-0.173909	0.0241646	0.0302445
70	0.00245059	0.0164517	0.00481639	0.00678388	0.0525902	0.0814038	0.29439	0.000107311	0.0866656
71	0.000216535	0.00161267	0.0489518	0.0106599	0.0063281	0.0694686	0.11843	0.126275	0.0140257
72	0.00726155	0.0253572	0.0100964	0.0161051	0.0416802	0.0958938	-0.199939	0.00936468	0.0399755
73	0.0121452	0.00155304	1.83043e-05	0.000549364	0.0225356	0.0469752	0.160816	0.0373038	0.0258618
74	0.000487258	0.00122708	0.00634466	3.07747e-05	0.0354524	0.0403681	-0.275728	0.000297418	0.0760258
75	0.020884	0.0222822	9.71831e-05	0.00826941	0.0394655	0.0845021	0.247712	0.00120646	0.0613612
76	0.00386901	0.0157873	0.0144639	0.000606093	0.0488209	0.0706798	-0.29174	0.000124564	0.0851125
77	0.00222923	0.0135179	0.00393111	0.0059048	0.0704901	0.104614	0.235348	0.00213392	0.0553885
78	0.0293338	0.0355189	0.00034802	0.00816588	0.113664	0.165544	-0.248621	0.00115562	0.0618123
79	0.00176049	0.0379225	0.00569582	0.0143281	0.0820193	0.123649	0.322023	2.07483e-05	0.103699
80	0.000299742	0.0097126	0.000103212	0.0147755	0.074619	0.119692	-0.165809	0.0317159	0.0274926
81	0.000580908	0.00484895	0.00106488	0.00506352	0.0211222	0.0266429	-0.145141	0.0604979	0.0210659
82	0.00154696	0.00777124	0.000156147	0.0052064	0.0187651	0.0325622	0.424923	9.41499e-09	0.18056
83	0.00020081	0.00253161	0.00564256	0.0202738	0.0674843	0.11018	-0.239553	0.00176336	0.0573855
84	2.18139e-05	0.00108785	0.00814417	0.018851	0.0400284	0.0523002	-0.15595	0.0435267	0.0243204
85	0.0206748	0.0181415	0.0374449	0.00465156	0.0440138	0.130001	0.183793	0.0170884	0.03378
86	0.0136699	0.0279598	0.000607592	0.000462664	0.0569387	0.10729	0.198946	0.0097301	0.0395794
87	0.0016744	0.00836512	0.00293786	4.44097e-06	0.000795	0.0141417	0.0992349	0.200619	0.00984756
88	0.0011769	0.0398733	0.00430991	0.00342708	0.0988893	0.145747	0.233424	0.00232598	0.0544866
89	0.00639204	0.0201264	0.00111981	0.000888031	0.136933	0.161442	0.0852635	0.271815	0.00726986
90	0.0236035	0.0324406	0.0113841	0.00750549	0.0525681	0.131276	0.2622	0.000596065	0.0687489
91	0.00181591	0.0264755	0.0300543	0.0253224	0.0172283	0.108419	0.187873	0.0147409	0.0352961
92	0.00152572	0.0175452	0.00256342	0.000279484	0.0886146	0.102901	-0.229258	0.0027966	0.0525591
93	0.00320305	0.0232786	0.027642	0.000534494	0.0764981	0.122228	0.252919	0.000940738	0.063968
94	0.000153355	4.57871e-06	0.0161315	0.010117	0.0387603	0.0696653	-0.135146	0.0807005	0.0182644
95	7.86614e-05	0.0184016	0.0276657	0.0152089	0.00127018	0.0624143	-0.0232967	0.76437	0.000542738
96	0.000309397	0.0188879	0.00232057	0.00731413	0.0861962	0.117884	-0.216396	0.00484242	0.0468273
97	2.98709e-06	0.0563996	0.0201694	0.00364123	0.0848038	0.140084	0.115054	0.137525	0.0132374
98	0.000105349	0.00199083	0.0134467	0.0132501	0.00377932	0.0290101	-0.124908	0.106694	0.0156021
99	0.00942854	0.0223777	0.00915476	0.00302991	0.0819699	0.124674	-0.184467	0.0166799	0.0340279
100	0.000865575	0.00415548	0.00416519	0.0221407	0.0191763	0.0606926	-0.20278	0.00838537	0.0411196
101	0.00181036	0.00209603	0.00573853	0.0153132	0.0107299	0.0276123	-0.113167	0.144136	0.0128068
102	0.000507798	0.00560867	0.00276963	0.000808061	0.062689	0.0720706	-0.338463	7.20989e-06	0.114558
103	2.42011e-05	0.0161477	0.0209327	0.00170133	0.0616488	0.105203	0.204093	0.00796426	0.0416538
104	0.00155471	0.000818553	0.00607662	0.000537114	0.00133642	0.00969251	0.0701683	0.366096	0.00492359
105	0.000562236	0.0101695	0.00143038	0.00754376	0.125675	0.161509	-0.0650182	0.402409	0.00422736
106	0.00159867	0.0327986	0.000103314	0.014957	0.0702394	0.126766	0.317372	2.76766e-05	0.100725
107	0.0120559	0.00172718	1.57874e-05	3.26231e-06	0.0355331	0.0490781	0.0518396	0.504549	0.00268734
108	4.16475e-05	0.000822905	0.00364954	0.00421239	0.00124448	0.00907951	0.101357	0.19111	0.0102733
109	0.00404644	0.0315191	1.1632e-05	0.0178495	0.0739877	0.126985	-0.0265523	0.732616	0.000705027
110	0.000820899	0.0492209	0.0284728	0.00201064	0.139387	0.181302	0.349257	3.48313e-06	0.121981
111	0.0156364	0.00326169	0.0061429	0.0323193	0.0358022	0.12024	0.0165119	0.831767	0.000272643
112	0.00129724	0.0454651	1.33385e-05	0.0039893	0.076124	0.124041	0.285906	0.000172079	0.0817425
113	0.00118773	0.032932	6.27908e-07	0.0114584	0.11108	0.152181	-0.263535	0.000557448	0.0694505
114	0.00609048	0.00936491	0.0033638	0.00279782	0.12114	0.129407	0.187635	0.0148696	0.0352068
115	0.0064925	0.0187488	0.00538556	0.00281631	0.0820607	0.107966	0.205808	0.00744234	0.042357
116	0.000109841	0.0286406	0.0137706	0.0247435	0.00843416	0.073438	-0.23818	0.0018773	0.0567298
117	0.000500849	0.0112921	0.00473028	0.00146021	0.0305563	0.0401101	0.168776	0.0287445	0.0284855
118	7.05764e-06	0.000997356	0.00145204	0.0201168	0.0137601	0.042817	0.345051	4.63975e-06	0.11906
119	0.000194436	0.00356205	0.0337039	0.0168178	0.0286216	0.0621248	-0.207633	0.00692067	0.0431116
120	0.000324563	0.0436932	0.00124239	0.000589162	0.0876564	0.123374	-0.232269	0.00244864	0.0539489
121	0.00701666	0.0120507	0.00158835	0.00436448	0.0854675	0.121038	0.141032	0.0682346	0.0198899
122	0.00467566	0.0246215	0.00450527	0.0120392	0.129327	0.153048	-0.149516	0.0530679	0.022355
123	4.41537e-06	0.0180589	0.00176712	0.00154871	0.0630291	0.0823207	-0.155896	0.0436007	0.0243035
124	0.00103176	0.0668323	0.00344412	2.2489e-05	0.117507	0.177571	0.208326	0.00673143	0.0433996
125	0.0172781	0.00382094	0.000893511	0.00378935	0.0140722	0.0428967	0.198162	0.0100273	0.0392682
126	0.0022266	0.00643237	0.0193272	0.0211126	0.0190745	0.0723482	0.272559	0.000351162	0.0742882
127	0.0125273	0.00323847	0.0287331	0.00426034	0.00509372	0.0535742	0.170286	0.0273261	0.0289974
128	0.00088634	0.0177836	0.00431634	0.00930465	0.0552336	0.0961645	-0.15966	0.0387092	0.0254915
129	0.0139368	0.0172963	0.000385122	0.000545987	0.0794195	0.0947784	0.331775	1.11653e-05	0.110075
130	0.00990113	0.00388791	0.00714647	0.000891082	0.0332946	0.0445299	-0.282477	0.000207397	0.0797934
131	0.00245565	0.00224133	0.0208441	0.0197994	0.0350615	0.100426	0.0123534	0.873725	0.000152606
132	0.000304915	0.0610449	0.00778772	0.00168625	0.0681806	0.12971	0.215415	0.00504344	0.0464034
133	0.000752107	0.0105938	0.00352791	0.00212283	0.0477446	0.0669947	0.312432	3.73905e-05	0.0976137
134	6.58345e-05	0.0323058	0.0012516	0.0114463	0.0566703	0.111129	0.171116	0.0265724	0.0292807
135	0.00414371	0.000206277	0.00568287	0.00819802	0.00960678	0.0413213	0.169103	0.0284326	0.0285958
136	0.00291431	0.00162009	0.00527163	0.0244324	0.00383656	0.0489172	0.0247687	0.749961	0.000613489
137	1.73411e-05	0.0198469	0.000864333	0.000715415	0.0590797	0.0815339	-0.188515	0.0143981	0.035538
138	0.00812896	0.0413515	0.0789499	0.00758173	0.00514865	0.126451	0.0179923	0.816938	0.000323724
139	0.000260785	0.0503388	0.00511268	0.0141737	0.0873591	0.149871	-0.00405751	0.95837	1.64634e-05
140	0.0109386	0.0019594	0.0162449	0.0188319	1.49962e-05	0.0438869	0.00356524	0.963417	1.2711e-05
141	0.00115225	0.0437283	0.00619132	0.0152251	0.0866303	0.161451	-0.0587397	0.449456	0.00345035
142	0.00599327	0.0198232	0.0104064	0.00990453	0.0693787	0.12363	0.179105	0.0201821	0.0320785
143	0.00422685	0.0207006	0.00362893	0.00798218	0.0452103	0.0916337	-0.219996	0.00416511	0.0483984
144	0.0010388	0.0392337	3.44322e-06	0.00451934	0.08602	0.124374	-0.143591	0.0633259	0.0206185
145	0.00245687	0.0345514	0.000137375	0.0211016	0.0157243	0.0732373	-0.153496	0.0469808	0.0235611
146	0.0164376	0.0139386	0.0244127	0.00231903	0.0467946	0.096673	0.24499	0.00137121	0.0600201
147	0.000392528	0.0315761	7.01572e-05	0.0122011	0.0851705	0.133214	0.236144	0.00205872	0.055764
148	0.000245634	1.69863e-05	8.59014e-05	0.0339822	0.0361899	0.0946115	-0.0689716	0.374348	0.00475708
149	0.00814293	0.0290613	0.00723711	0.0328333	0.102041	0.170198	-0.0643028	0.407617	0.00413486
150	0.00221407	0.037695	0.0305422	0.00775427	0.0662147	0.132244	-0.17355	0.0244636	0.0301196
151	0.00209546	0.0186488	0.00137429	0.0233434	0.0991625	0.152864	0.219548	0.00424461	0.0482011
152	0.0029749	0.00685613	0.000683167	0.010061	0.0642783	0.0877313	0.265088	0.000515407	0.0702717
153	0.0114027	0.00511948	0.0218731	0.0111329	0.00299972	0.0474429	0.00517189	0.946952	2.67484e-05
154	0.00119359	0.023585	0.00209501	0.000148838	0.127092	0.148726	0.118837	0.12497	0.0141222
155	0.00134215	0.0248555	0.00231818	0.000118723	0.0465673	0.0766675	0.309102	4.56598e-05	0.0955441
156	6.04617e-05	0.0113029	0.00183336	0.0175124	0.0541991	0.0904219	-0.218006	0.00452829	0.0475264
157	0.00624854	0.0208624	0.0491063	0.00134135	0.0102849	0.084632	-0.0690235	0.373988	0.00476424
158	0.00580607	0.0160817	0.00391764	0.00687597	0.0713803	0.085745	0.123585	0.110488	0.0152732
159	0.00191607	0.0170285	0.0100047	0.00115526	0.140282	0.172818	-0.158729	0.0398748	0.0251947
160	0.00150408	0.0273523	0.0216309	0.00621633	0.039707	0.0942182	0.137319	0.0758999	0.0188565
161	0.000223352	0.0219305	0.00978881	0.00136294	0.0480656	0.0788852	0.246987	0.00124846	0.0610027
162	0.00225033	0.0136638	0.00610377	0.000989257	0.0908506	0.110989	-0.236338	0.00204073	0.0558559
163	0.000160055	0.0252215	0.00460574	0.0239779	0.072138	0.132297	0.268726	0.000428148	0.0722138
164	0.000218698	0.00102078	0.0165793	0.00436182	0.0129131	0.0282149	0.00424473	0.956451	1.80177e-05
165	0.00132601	0.0346002	0.00087605	0.0201131	0.0994087	0.153413	0.274856	0.00031138	0.075546
166	0.000191592	0.00842887	0.00324892	0.0168806	0.0788173	0.133784	-0.136974	0.0766457	0.018762
167	7.57751e-05	0.00196638	0.00161634	0.000581162	0.0112339	0.0151444	0.270334	0.00039412	0.0730806
168	0.00591229	0.000411893	0.00104354	0.0168074	0.0120121	0.0256806	0.185735	0.0159332	0.0344976
169	0.000239709	0.0202919	0.00998304	0.000385092	0.0750814	0.114221	0.357799	1.92093e-06	0.12802
170	0.00993563	0.033782	0.0105639	0.00293388	0.0611034	0.120516	0.194748	0.0114178	0.0379268
171	0.00494185	0.00387362	0.00425448	0.00336561	0.0687165	0.0992646	-0.2663	0.000484653	0.0709159
172	0.00610811	0.000376999	0.0153631	0.0110898	0.0016023	0.0334927	0.0586683	0.450008	0.00344197
173	0.0118092	0.0167536	0.00465593	0.000318325	0.0695559	0.0885795	-0.241061	0.00164545	0.0581102
174	0.000478289	0.0118901	0.0130487	0.016034	0.00139281	0.040884	-0.170285	0.0273273	0.028997
175	0.000155672	0.0561219	3.87212e-05	0.00277976	0.12671	0.171359	-0.00326078	0.966539	1.06327e-05
176	0.0086037	0.00478621	0.0369004	0.0105274	0.0444213	0.111434	0.217703	0.00458585	0.0473947
177	0.00113601	0.0306765	0.00501261	0.0218756	0.0675699	0.135865	0.194646	0.011462	0.0378869
178	0.00131102	0.0355925	0.0127939	0.000332103	0.0887469	0.145815	0.246248	0.00129268	0.060638
179	0.00197498	0.0134515	0.033929	0.0232539	0.0224971	0.0961581	0.157228	0.0418139	0.0247206
180	0.0320226	0.000375363	0.000668811	0.00280919	0.022235	0.0554674	0.11991	0.121574	0.0143784
181	2.78822e-05	0.0393694	1.336e-05	0.0142282	0.0672434	0.135167	0.132657	0.0864959	0.0175979
182	0.0337889	0.0180294	0.00193823	0.00063978	0.0518201	0.0880916	0.360898	1.54119e-06	0.130248
183	0.000177389	0.00206205	0.0389716	0.000933766	0.0152755	0.0639287	-0.1302	0.09254	0.0169519
184	0.00562278	0.00910045	0.00222629	0.00219563	0.047109	0.0633071	-0.126622	0.101933	0.0160333
185	0.0084519	0.0349253	0.0119037	0.00171925	0.0653295	0.118651	0.240929	0.00165545	0.0580468
186	0.00287169	0.0438105	0.000468201	0.00243973	0.0666394	0.121176	-0.190533	0.0133665	0.0363027
187	0.00160517	0.0117588	0.000101557	0.00495528	0.00743247	0.0269706	-0.188822	0.014237	0.0356536
188	0.00648322	0.000236344	0.00426769	0.000333362	0.00215899	0.0156541	-0.0989623	0.201865	0.00979354
189	0.00228741	0.0180549	0.0121503	0.00130028	0.0666557	0.0996953	-0.274077	0.000324382	0.0751181
190	0.014067	0.0208097	0.0411361	0.00303068	0.0253627	0.104109	0.158187	0.0405653	0.0250232
191	0.000711691	0.0543534	0.0070998	0.0178442	0.0885061	0.168578	-0.269162	0.000418672	0.0724481
192	0.00279344	0.0200296	0.0205862	0.0114138	0.0657812	0.120005	-0.162952	0.0348195	0.0265532
193	0.0070285	0.037876	0.00026287	0.0130084	0.0882431	0.135164	-0.264772	0.00052372	0.0701041
194	0.0135935	0.0180068	0.00456008	0.000412329	0.0736073	0.109253	-0.254566	0.000868616	0.0648038
195	0.010806	0.030763	0.00740856	0.00555363	0.110323	0.140925	-0.176449	0.0221406	0.0311343
196	0.000299519	0.0393436	0.000680827	0.0278363	0.0749586	0.13103	-0.241224	0.00163312	0.058189
197	0.000484481	0.0261487	0.000181918	0.020309	0.106408	0.156472	0.132695	0.0864062	0.0176078
198	8.59031e-05	0.014234	0.022142	0.00157141	0.068606	0.0888066	-0.190156	0.0135542	0.0361591
199	0.00366265	0.0387476	0.00645436	0.023913	0.206273	0.267921	0.0594482	0.443997	0.00353409
200	0.000673109	0.000646627	0.00311281	0.00352116	0.0565807	0.08136	0.166561	0.0309386	0.0277427
201	0.00276511	0.00977517	0.017683	0.00111702	0.0611578	0.0827607	0.354048	2.4999e-06	0.12535
202	0.000301133	8.15378e-05	0.0018844	0.0247538	0.047378	0.0615264	-0.0273043	0.725343	0.000745526
203	0.00186983	0.0280766	0.000462085	0.000382757	0.0727747	0.0980096	0.303261	6.44536e-05	0.0919674
204	5.01943e-05	0.00310834	0.000205435	0.00788156	0.0253141	0.0422165	0.0924088	0.233511	0.00853939
205	0.00477944	0.00589873	0.000312522	0.00645843	0.0181242	0.0412604	-0.145271	0.0602653	0.0211036
206	0.00516611	0.0207509	0.0201945	0.00330134	0.0887268	0.122496	-0.228213	0.00292738	0.0520813
207	0.000172148	0.00523975	0.00110939	0.00332594	0.0635513	0.0879405	-0.134975	0.0810874	0.0182184
208	0.00223452	0.00183755	3.46471e-07	0.0132432	0.0342497	0.064874	-0.0450381	0.56212	0.00202843
209	0.00332133	0.0266323	0.0424374	0.0154481	0.0133029	0.0915331	-0.258131	0.000729573	0.0666316
210	0.000241414	0.0104694	0.0177845	0.00393786	0.111688	0.133225	-0.202446	0.0084954	0.0409844
211	0.00473347	0.00950318	0.00389813	0.00122215	0.0840872	0.11556	-0.0248593	0.749077	0.000617985
212	0.000130785	0.00645231	0.00432648	0.00651466	0.0216843	0.037079	0.0826607	0.286772	0.00683279
213	0.00105992	0.00252805	0.0413334	0.00600636	0.01104	0.0581954	-0.0715377	0.356793	0.00511765
214	0.00330253	0.0101723	0.000138625	0.00136857	0.097431	0.108962	0.342817	5.39374e-06	0.117524
215	8.96258e-05	0.00770706	0.0160505	0.00113207	0.0542538	0.0759217	0.268028	0.000443745	0.0718392
216	0.000399831	0.021933	0.001899	0.00793315	0.121192	0.157213	-0.174905	0.0233526	0.0305919
217	2.38426e-05	0.000784145	1.72415e-06	0.00727514	0.00134464	0.0104577	0.159428	0.038997	0.0254173
218	0.0122904	0.0151209	0.00133278	0.0111544	0.0459926	0.0874445	0.256573	0.000787586	0.0658299
219	0.00825075	0.0252819	0.00087075	0.0127077	0.0483057	0.0904827	0.220022	0.00416059	0.0484097
220	0.00598043	0.0171061	0.00559897	4.88006e-05	0.0479327	0.0661998	0.232121	0.00246479	0.0538801
221	0.0058221	0.00840776	0.000121173	0.0101973	0.0247974	0.041918	0.0726856	0.349109	0.0052832
222	0.0152287	0.00942637	0.00298415	0.0108245	0.089047	0.127886	0.213116	0.00554379	0.0454184
223	0.000741977	0.00207082	0.0105262	0.00199959	0.0223805	0.0401321	0.226442	0.00316181	0.0512761
224	0.0116434	0.00191242	0.015015	0.0142872	0.0222953	0.0816174	0.143434	0.063619	0.0205733
225	0.0465239	0.0157882	0.0288118	0.0017942	0.119167	0.160094	0.272077	0.000360078	0.0740259
226	0.000291218	0.0154459	0.000660817	0.0173893	0.0651771	0.118125	0.333452	1.00152e-05	0.11119
227	0.00688928	0.000813383	0.00224015	0.0139089	0.0437249	0.0838338	0.072628	0.349492	0.00527483
228	6.63592e-06	0.0275051	0.00743194	0.0265109	0.0277096	0.0962798	0.191699	0.0128003	0.0367483
229	0.00648225	0.0343342	0.00494985	0.00241192	0.0405174	0.0885699	-0.189672	0.0137984	0.0359754
230	0.00390195	7.44405e-05	0.024735	0.00249705	2.59277e-05	0.0328384	0.0156325	0.840604	0.000244377
231	5.04753e-05	0.012522	0.000648302	0.0575174	0.0571521	0.142256	-0.0236594	0.760813	0.000559767
232	0.0102956	0.00650336	0.00418199	0.0101211	0.0921421	0.124172	-0.143879	0.0627935	0.0207011
233	0.00183909	0.0142685	0.00720682	0.0359551	0.00908368	0.0723445	-0.0541214	0.485948	0.00292913
234	1.52284e-05	0.000225879	0.0108067	3.64539e-05	0.10983	0.129766	0.169999	0.0275917	0.0288995
235	0.000453695	0.00976909	0.0125287	0.00227488	0.092195	0.119768	0.105675	0.17279	0.0111671
236	0.00041889	0.000284877	0.0182703	0.000622864	0.0056773	0.0287779	0.00699287	0.928317	4.89002e-05
237	0.000154855	0.00421205	0.0032634	0.0431086	0.00538823	0.0658049	-0.250967	0.00103333	0.0629843
238	0.0128691	0.00976202	0.0103211	0.0029486	0.0708921	0.10455	0.204266	0.00791012	0.0417245
239	0.00532773	0.00550252	0.000392724	6.37286e-05	0.174878	0.180037	-0.0110445	0.88701	0.000121982
240	0.0071738	0.0237188	0.000224072	0.00643018	0.0725985	0.125825	0.280307	0.000233118	0.0785721
241	0.00364167	0.00454066	0.0222168	0.0206396	0.00131493	0.0509243	0.213519	0.00545306	0.0455902
242	0.00694317	0.044345	0.00121896	0.0156792	0.127382	0.157811	-0.230776	0.00261596	0.0532574
243	0.00133592	0.00586365	0.00367568	0.0177994	0.0471456	0.0894089	0.304018	6.16641e-05	0.0924269
244	0.000140701	0.0373191	0.00895008	0.00981572	0.0329173	0.087118	-0.253319	0.000922731	0.0641705
245	0.0042117	0.0103569	0.0084743	0.0148316	0.0329648	0.0760405	-0.261805	0.000607977	0.0685416
246	0.000879344	0.000642991	0.0202185	0.0147933	0.0685991	0.117333	0.254108	0.000888145	0.0645709
247	0.00137448	7.47349e-05	2.31872e-06	0.0219409	0.0171155	0.05399	-0.110737	0.153005	0.0122626
248	0.0122454	0.0151217	0.00104674	0.00546402	0.0375266	0.074446	0.131806	0.0885528	0.0173728
249	0.0295861	0.000145166	0.00608545	0.00992254	0.00139112	0.0495831	0.0937747	0.226643	0.0087937
250	0.0025848	0.00315453	0.00588265	0.0139351	0.0367642	0.077786	-0.239937	0.00173261	0.0575697
251	0.00332593	0.0226829	0.00211325	0.00216752	0.115847	0.146739	-0.209751	0.0063563	0.0439956
252	5.55609e-05	0.000272071	0.0238523	0.00282704	0.00765782	0.0398126	-0.0120659	0.87664	0.000145586
253	0.010966	0.0107531	0.010955	0.00635657	0.110624	0.1557	-0.264266	0.000537267	0.0698367
254	0.000632937	0.0088045	0.0132087	0.0193446	0.020822	0.0564445	-0.0686962	0.376263	0.00471916
255	0.00364886	0.00126771	0.0275291	0.00348907	0.0197039	0.0498391	-0.0945812	0.222656	0.00894561
256	0.00178991	1.64422e-05	0.0101786	0.00130258	0.0664341	0.0737686	-0.255721	0.000821093	0.0653934
257	0.0230221	0.00638137	0.00101932	0.00056052	0.0971441	0.123438	0.127781	0.0988134	0.0163279
258	0.00624679	0.0213999	0.0250717	9.75543e-05	0.0524237	0.0844115	0.195999	0.0108896	0.0384158
259	0.000153191	0.0129432	0.0244467	0.00804083	0.0468689	0.0812325	-0.316261	2.96276e-05	0.100021
260	0.0178155	0.00656023	0.000373803	0.0455496	0.0610399	0.144129	-0.108343	0.162136	0.0117383
261	0.00172511	0.042985	0.00720993	0.00750289	0.0580071	0.128591	0.33975	6.62019e-06	0.11543
262	0.00897062	0.0552298	0.000676994	0.0112701	0.110583	0.174426	-0.151447	0.0500373	0.0229363
263	0.0280598	0.000278096	0.0153381	0.00367479	0.0755973	0.134603	0.060816	0.433566	0.00369858
264	0.000448655	0.0448876	0.00145848	8.47999e-06	0.064663	0.117542	-0.116429	0.132855	0.0135556
265	0.00305178	0.00216008	0.000346164	0.00868466	0.0456527	0.0499978	-0.101752	0.189379	0.0103535
266	4.23345e-05	0.0202668	0.000252495	0.00855256	0.041067	0.0717924	0.219836	0.00419337	0.0483278
267	6.82769e-07	0.00745437	0.000878549	0.00124104	0.0593074	0.0676172	0.20565	0.00748912	0.0422919
268	0.00271694	0.00480193	0.011259	0.0103677	0.0673003	0.101367	-0.183147	0.0174889	0.0335427
269	0.00141113	0.0191725	0.0248943	0.0031635	0.0666175	0.12192	0.164291	0.0333344	0.0269914
270	1.37821e-07	0.0497863	0.0157718	0.00836976	0.0681211	0.120769	0.265697	0.000499732	0.0705951
271	5.57573e-07	0.0271849	0.02877	0.00169922	0.0574385	0.104144	0.290445	0.000133907	0.0843586
272	0.00789177	0.0101889	0.000180744	0.0110033	0.0298925	0.068861	0.178438	0.0206588	0.0318403
273	3.39071e-05	0.0305447	9.69853e-06	0.00190742	0.0616356	0.0834672	-0.248894	0.00114072	0.0619483
274	0.00816837	0.0151449	0.005574	0.00945959	0.0140415	0.0620799	0.256371	0.000795424	0.0657262
275	0.000152464	0.00438124	0.0277426	0.0398644	0.0202779	0.0859237	-0.131214	0.0900045	0.0172172
276	0.00153812	0.0149681	0.00145216	0.0138923	0.0783697	0.11105	-0.276104	0.000291568	0.0762335
277	0.00288442	0.0410369	0.0474604	0.00116639	0.0844285	0.148881	0.202772	0.00838791	0.0411164
278	0.00299368	0.0241819	0.00418083	0.00634818	0.0258697	0.0550597	0.167986	0.0295117	0.0282193
279	0.0424194	0.00244373	0.0725858	0.003746	0.00317368	0.119095	-0.0374281	0.63004	0.00140086
280	0.000113516	0.0298423	6.54267e-05	0.00513138	0.0342681	0.0758231	0.370983	7.40592e-07	0.137629
281	0.0110356	0.00898798	0.0307823	0.000745156	0.0574875	0.105883	0.174324	0.023824	0.0303887
282	0.00100409	0.0371701	0.0150058	0.00405563	0.0874344	0.128036	-0.181313	0.018669	0.0328746
283	1.63797e-07	0.0127286	0.0104877	0.0164622	0.0695196	0.13264	0.256497	0.000790545	0.0657906
284	0.00351471	0.0472342	1.72515e-05	0.00340661	0.103081	0.14847	-0.0564021	0.467732	0.00318119
285	0.000124504	0.0150099	0.00800562	0.000166853	0.056183	0.0744148	-0.203628	0.00811116	0.0414642
286	0.000272625	0.0284053	3.00293e-06	0.000529344	0.0711123	0.0922644	-0.132882	0.0859589	0.0176576
287	0.00258409	0.00969449	0.0185586	0.00834715	0.0766177	0.145868	-0.26697	0.000468404	0.071273
288	0.00608553	0.0165898	0.00970614	0.0132925	0.0943896	0.161435	0.20585	0.00742998	0.0423742
289	0.000481804	0.000209704	0.000126351	0.00044709	0.0432654	0.0463249	-0.223033	0.00366146	0.0497435
290	0.00870224	0.00947709	0.017141	0.000110353	0.0508939	0.0860916	-0.164313	0.0333099	0.0269988
291	0.000572723	0.000674624	0.00139845	0.023973	0.0369381	0.0819142	-0.29449	0.000106708	0.0867243
292	5.85565e-06	0.00360489	0.00755305	0.0173833	0.0699304	0.116956	-0.189943	0.013661	0.0360784
293	0.00485783	0.00835888	0.0236074	0.0308698	0.0192541	0.0984903	-0.163727	0.0339527	0.0268066
294	0.00591166	0.00936351	0.000930091	4.2384e-07	0.00395583	0.0171342	0.0917669	0.236788	0.00842117
295	0.00440809	0.0297161	0.0118195	0.0108829	0.0868402	0.153453	0.217957	0.00453753	0.0475052
296	0.000433258	0.000121263	0.0235271	2.7183e-05	1.6225e-06	0.0242931	-0.0479787	0.536847	0.00230196
297	0.00327775	0.0182675	0.0116576	0.0171454	0.0181315	0.0756499	0.189313	0.0139819	0.0358396
298	0.0188962	0.0392216	0.000171154	0.00885269	0.109585	0.177254	0.19016	0.0135518	0.036161
299	0.00231668	0.00627161	0.00452027	0.0107904	0.0152671	0.0384671	0.212509	0.00568298	0.0451603
300	0.00193434	0.00846383	0.0144973	0.0194058	0.0281629	0.0768108	0.159591	0.0387951	0.0254693
301	3.11892e-05	0.0229156	0.00269183	0.0172013	0.0397341	0.0808866	0.196604	0.0106424	0.0386529
302	0.00151628	0.0016022	0.0404627	0.000881262	0.00536093	0.0458732	0.0637963	0.411328	0.00406997
303	0.00441567	0.00277459	0.0590151	0.00841408	0.0146668	0.0748953	0.08795	0.256942	0.0077352
304	0.0236533	0.018539	0.0111122	0.0381493	0.110148	0.18377	-0.101243	0.191613	0.0102502
305	2.75911e-07	0.0089659	0.015349	0.000350721	0.0943885	0.107975	0.24318	0.00149188	0.0591365
306	0.007434	0.00965678	0.0295588	0.00705477	0.0236308	0.0827245	-0.274752	0.000313092	0.0754886
307	0.00196228	0.0225561	0.0105096	0.00161572	0.000730696	0.0361436	0.088297	0.255062	0.00779636
308	0.000247867	0.0217183	0.000104979	0.000217038	0.0986469	0.119769	0.319636	2.40688e-05	0.102167
309	0.00718988	0.0139114	0.00994076	0.00139052	0.102451	0.140664	0.271613	0.000368862	0.0737737
310	0.0142429	3.50507e-05	0.0208804	0.00859527	0.012591	0.0700342	-0.184298	0.0167811	0.0339659
311	0.008062	0.00734643	0.0114748	3.58233e-05	0.0599612	0.0722613	-0.374916	5.52719e-07	0.140562
312	0.000734778	0.0382975	0.000162998	0.000593131	0.0682927	0.103146	-0.129056	0.0954654	0.0166554
313	0.0227642	0.00309892	0.013571	0.039226	0.0349765	0.155335	-0.00963256	0.901376	9.27862e-05
314	1.00914e-06	0.0442501	0.0170328	0.000133049	0.123624	0.161328	0.273311	0.000337644	0.0746989
315	0.000563453	0.000209274	0.0591582	0.0194501	0.0204713	0.0808035	-0.143054	0.0643326	0.0204643
316	0.0161338	0.00160428	0.00754718	0.00838524	0.00719382	0.0419396	0.134281	0.0826785	0.0180313
317	0.000297006	0.0401463	0.000962525	0.00214565	0.132485	0.166023	-0.128032	0.0981458	0.0163922
318	0.00359431	0.0176642	0.00190767	0.0124722	0.0339512	0.0701916	0.219074	0.00432993	0.0479935
319	0.0136286	0.0235292	0.00042575	0.00456532	0.0966416	0.148807	0.337408	7.73014e-06	0.113844
320	0.00031929	0.00603997	0.0170541	0.000227784	0.0390155	0.0587187	-0.189104	0.01409	0.0357604
321	0.000826972	0.034703	0.00444964	0.00518194	0.126122	0.165551	-0.228521	0.00288825	0.052222
322	0.0016094	0.0490905	0.0117645	0.0114843	0.053206	0.117842	0.289967	0.000137522	0.0840809
323	0.00200856	0.00721526	0.000119243	0.00297085	0.0786219	0.09154	-0.364755	1.16797e-06	0.133046
324	0.0145667	0.000103173	0.0652447	1.00224e-05	0.0419081	0.113431	-0.0168711	0.828164	0.000284633
325	0.0170266	5.3113e-05	0.0108944	0.0175851	0.0122042	0.0666831	0.152877	0.0478879	0.0233713
326	0.0241363	0.0133404	0.0131077	0.028508	0.165075	0.225145	-0.184487	0.0166679	0.0340353
327	0.0134131	0.0244771	0.0295114	0.00535159	0.0924433	0.157432	-0.243136	0.00149494	0.059115
328	0.000884213	0.0103638	0.00864296	0.00157281	0.135651	0.151542	0.311602	3.93078e-05	0.097096
329	0.00063209	0.0280175	8.07004e-05	0.00109376	0.0199879	0.0423669	-0.173742	0.0243035	0.0301862
330	0.00557481	0.0345886	0.0103389	0.00222129	0.107352	0.152869	0.231949	0.00248367	0.0538003
331	0.00198558	0.0231664	0.00819557	0.0068546	0.065856	0.100973	0.293138	0.000115167	0.0859297
332	0.000253684	0.00928583	0.00749112	5.82906e-05	0.0317178	0.0430958	-0.215381	0.00505047	0.0463889
333	0.00145473	0.0247956	0.00324955	0.00057945	0.0698955	0.101939	0.198623	0.00985165	0.039451
334	0.00271987	0.0130245	0.0132701	0.0153702	0.019704	0.0586251	-0.157725	0.0411634	0.024877
335	0.00146109	0.0276139	0.00266372	0.00448849	0.0907391	0.122098	-0.0480897	0.535904	0.00231262
336	0.00162824	0.0177365	0.0169626	0.000958123	0.0634895	0.108499	0.136134	0.078488	0.0185325
337	0.000627136	0.0234486	0.00463058	0.00063558	0.0828592	0.0989706	0.195348	0.0111617	0.0381609
338	0.00649359	0.0323666	0.00392725	0.000974807	0.0417192	0.0896071	0.15068	0.0512236	0.0227045
339	0.0276164	0.0256279	0.00475782	0.0196524	0.0713219	0.142905	-0.211408	0.00594385	0.0446933
340	3.04103e-05	0.0138265	0.00324548	0.0169925	0.0418227	0.0858147	0.338603	7.14367e-06	0.114652
341	0.00105894	0.014414	0.000189089	0.000995144	0.0627576	0.0824489	0.343435	5.17451e-06	0.117947
342	9.60348e-05	0.0118081	0.0212049	0.00211315	0.0944692	0.121621	0.112125	0.14789	0.0125721
343	0.00180706	0.0319457	0.00157913	6.65454e-05	0.0952817	0.126151	-0.284192	0.000188967	0.0807652
344	0.0125814	0.0140343	0.000142621	0.00643183	0.0827304	0.104251	-0.380255	3.69255e-07	0.144594
345	0.00452944	0.00236873	0.0136071	7.29893e-05	0.000629445	0.0210825	0.0206458	0.790523	0.000426251
346	0.0100361	0.00212769	0.00611099	0.00585423	0.0212689	0.063731	0.130357	0.0921443	0.0169928
347	0.000874794	0.0433186	7.35833e-05	0.00814134	0.0718642	0.104852	-0.00461544	0.952652	2.13023e-05
348	0.0178948	0.0137245	0.0420032	0.0130542	0.0637909	0.142191	-0.0372538	0.631635	0.00138785
349	0.00419369	0.00575537	0.000695213	0.0011555	0.10042	0.110687	0.215083	0.00511309	0.0462606
350	0.00198842	0.0204114	9.43628e-08	0.0274426	0.0982352	0.177129	-0.199381	0.00956833	0.0397529
351	0.000305199	0.032485	0.00207736	0.00052561	0.0722294	0.0986451	-0.150583	0.0513747	0.0226754
352	0.00144109	0.00611198	0.00432154	0.000374869	0.0337358	0.0393415	0.252382	0.000965419	0.0636967
353	0.00587303	0.0204753	0.0149553	0.00243745	0.0679723	0.103314	0.258335	0.000722276	0.0667369
354	0.00150248	0.0412237	0.000882983	0.0456188	0.0238724	0.110772	0.06539	0.399718	0.00427585
355	0.0131596	0.00819985	0.0101034	0.00759237	0.0568377	0.099385	0.386507	2.28108e-07	0.149388
356	0.0123799	0.000567181	0.0172617	0.0304709	0.0077136	0.0876593	0.111693	0.149468	0.0124753
357	0.0501855	0.00566135	0.00299943	0.013966	0.0594403	0.139998	-0.0115457	0.881919	0.000133304
358	0.00038096	0.014255	0.00732097	0.000598991	0.0724957	0.0937373	-0.260102	0.000661806	0.067653
359	0.00137158	0.00692815	0.0201035	0.0274367	0.022743	0.074577	-0.00837298	0.91422	7.01068e-05
360	0.00515847	0.0490508	0.00965526	0.00790184	0.111685	0.171188	0.000676446	0.993057	4.5758e-07
361	0.00665894	0.0202052	0.00096661	0.0256315	0.0681512	0.12011	0.237668	0.00192151	0.0564861
362	0.000578396	0.00149712	0.0272678	0.0252485	0.0125221	0.0811927	0.136175	0.0783984	0.0185435
363	0.00976966	0.00411598	0.0360309	0.00157756	0.0266783	0.0700744	0.258436	0.000718671	0.0667894
364	0.00426125	0.0384179	0.000335009	0.025922	0.0762618	0.13709	0.206918	0.00712104	0.0428151
365	0.000537111	0.0161724	0.00287545	0.000744549	0.0316172	0.0519477	-0.263349	0.00056267	0.0693528
366	0.000565387	0.0237715	0.00756574	0.00570475	0.0914205	0.138381	0.244969	0.00137258	0.0600096
367	0.000116944	0.0374654	0.00958856	0.00901991	0.0937839	0.126367	0.211099	0.00601891	0.0445627
368	8.85937e-06	0.0392118	0.000203421	0.000680662	0.0239771	0.0614624	-0.117491	0.12933	0.0138042
369	0.00471145	0.024399	0.000725333	0.0252721	0.127013	0.188806	-0.106936	0.16769	0.0114354
370	0.0078379	0.0107059	0.0548091	0.0043626	0.0225284	0.104984	0.0284184	0.714612	0.000807607
371	0.00433816	0.0318191	0.00610389	0.000379043	0.105403	0.137983	-0.280646	0.000228918	0.0787621
372	2.27706e-05	0.00703889	0.00716833	0.000440444	0.11355	0.125039	0.24459	0.00139707	0.0598243
373	0.0017734	0.0130339	0.000308327	0.00577455	0.0820348	0.107057	0.236978	0.0019826	0.0561584
374	1.40687e-05	0.0270562	0.00485382	0.00243855	0.0732959	0.100483	0.088517	0.253876	0.00783525
375	0.00153492	0.0192163	0.0026149	1.14027e-06	0.0703351	0.090753	-0.280566	0.000229908	0.078717
376	0.000443059	0.0170823	0.00779756	0.0127006	0.0399801	0.0933614	0.272898	0.000344996	0.0744736
377	5.74973e-06	0.0188313	0.00759942	0.000838695	0.0816321	0.104375	-0.370963	7.41717e-07	0.137613
378	7.51355e-06	0.00101437	0.0473098	0.00756422	0.00268481	0.063568	-0.0573703	0.460113	0.00329135
379	0.000269377	0.0109635	0.000816911	0.00467507	0.0234337	0.041965	0.33465	9.26357e-06	0.11199
380	0.000418938	0.0692279	0.00909785	6.3668e-05	0.0920853	0.148719	-0.219958	0.00417189	0.0483814
381	0.0123146	0.0086378	0.00010205	0.000115606	0.0302113	0.0411391	-0.119664	0.122348	0.0143194
382	0.0150114	0.0113288	0.00122791	0.00204016	0.0948633	0.119774	0.223066	0.00365625	0.0497584
383	0.0205641	0.00913172	0.0140029	0.00032838	0.0753453	0.117084	-0.123888	0.109609	0.0153482
384	0.0089926	0.0111684	0.0275575	0.0245018	0.0280747	0.0873513	0.165006	0.0325632	0.027227
385	0.000154412	0.00114243	0.00505069	0.0080223	0.000966585	0.0129713	0.0537923	0.488609	0.00289361
386	0.000956402	0.0216646	0.000209673	0.00405813	0.0429247	0.066849	-0.36463	1.17852e-06	0.132955
387	0.000645734	0.0170145	3.60913e-05	0.0126181	0.0291952	0.0621892	0.334999	9.05465e-06	0.112224
388	0.00151698	0.0197724	0.0111203	0.00162777	0.0879765	0.118617	-0.175273	0.0230591	0.0307206
389	0.000129343	0.00248758	5.8703e-05	8.13469e-05	0.0580591	0.0705719	-0.264096	0.000541902	0.0697467
390	0.0386829	0.00563586	0.00019853	0.0182122	0.0841692	0.158853	0.0292882	0.706274	0.0008578
391	0.00323108	0.0103031	0.00552403	0.000446282	0.0469757	0.071809	-0.027188	0.726466	0.000739188
392	0.00205549	0.0125178	0.0134897	0.002398	0.0563099	0.0921686	0.240198	0.00171197	0.0576952
393	0.0185318	0.0158425	2.04896e-05	0.00965391	0.0458127	0.0810074	0.332368	1.07449e-05	0.110469
394	0.000866262	0.0052511	0.00751296	0.00240428	0.00872283	0.023238	-0.283004	0.000201568	0.0800912
395	0.0140917	0.0268727	0.0286506	0.0302022	0.00971896	0.100605	-0.0664305	0.392244	0.00441301
396	0.00323165	0.0208633	0.00174688	0.00356982	0.0758758	0.11279	0.32473	1.75064e-05	0.10545
397	0.00136436	0.00147736	0.0127274	0.00346707	0.0351636	0.0673276	-0.214126	0.00531875	0.0458498
398	0.00273784	9.29784e-05	0.0038735	0.00298572	0.0741535	0.101581	-0.200325	0.00922575	0.0401302
399	0.0205232	0.00950637	0.000747793	0.00380252	0.0892503	0.114265	-0.339895	6.55707e-06	0.115528
400	0.0107683	0.00763039	0.0272551	0.00386706	0.053372	0.0980647	-0.281674	0.000216596	0.0793401
401	7.23432e-06	0.0252483	0.00720772	0.000100782	0.0952501	0.135698	0.150398	0.0516656	0.0226196
402	9.19564e-05	0.0179195	0.000812548	0.00771455	0.0364482	0.0721572	0.378527	4.2109e-07	0.143282
403	0.00744999	0.0192188	0.0167459	0.00110785	0.068988	0.102466	0.0872103	0.26098	0.00760564
404	0.0011274	0.00360808	0.0034225	0.0169736	0.00030089	0.0265625	-0.10968	0.156987	0.0120298
405	0.000573566	0.00682965	0.00262157	0.021541	0.026057	0.0779675	-0.283576	0.000195406	0.0804154
406	0.00496211	0.0301838	0.0109372	0.00108337	0.0435212	0.0838035	-0.151294	0.050272	0.02289
407	0.00410474	0.000756857	0.0197598	0.00137894	0.0470954	0.0716062	-0.170634	0.0270079	0.029116
408	0.00894779	0.00454535	0.00931328	0.00185594	0.00623439	0.0292838	0.0489632	0.528514	0.0023974
409	0.0002158	0.000266814	0.000910783	0.0113273	0.000713163	0.0172847	0.0715687	0.356584	0.00512208
410	0.00453199	0.0292091	0.00797965	0.0103188	0.00599051	0.0524353	-0.25619	0.000802497	0.0656334
411	0.00191078	0.00451949	0.0136852	0.0361067	0.0102826	0.0777842	0.129534	0.0942338	0.0167791
412	0.00204286	0.0160923	0.0521424	0.00151449	0.101043	0.140646	-0.081391	0.294264	0.00662449
413	0.0037328	0.0341615	0.00198323	0.00550977	0.105826	0.162978	-0.0324781	0.675997	0.00105483
414	4.33188e-05	0.0436938	0.00307182	0.00668244	0.156968	0.194851	0.237639	0.00192403	0.0564724
415	0.000435067	0.00614585	0.0349587	0.0128001	0.0398949	0.102713	-0.0223771	0.773414	0.000500737
416	0.000711597	0.0347799	0.0140468	0.0026511	0.0454357	0.101809	-0.191193	0.0130431	0.0365548
417	7.88104e-05	0.000726807	0.000155424	0.00250765	0.0446221	0.0549443	0.298823	8.3351e-05	0.0892952
418	0.00620712	0.0281666	0.00368753	6.49068e-05	0.0798464	0.105653	0.256116	0.000805417	0.0655954
419	0.00337466	0.0163833	0.0112405	0.000499917	0.0252448	0.0551954	-0.288319	0.000150685	0.0831276
420	0.00675083	0.0087359	0.00210856	0.0157414	0.0824133	0.144863	0.249432	0.00111191	0.0622163
421	0.000130212	0.016485	0.00727325	4.27139e-05	0.098387	0.119418	-0.213687	0.00541557	0.045662
422	0.00816122	0.0236617	0.00977977	6.02566e-05	0.0751597	0.113093	-0.209728	0.00636219	0.0439859
423	0.00527703	0.0229315	0.0064923	0.013912	0.0289813	0.0938161	0.266208	0.000486946	0.0708665
424	0.00634532	0.0178664	0.00102532	0.00345341	0.0486131	0.0772351	-0.22149	0.00391006	0.0490578
425	3.1173e-06	0.0224125	0.0119619	0.000138996	0.0258306	0.0519312	0.234922	0.00217511	0.0551884
426	0.00377323	0.0558574	0.0124569	0.00619531	0.0638268	0.132982	0.155503	0.0441401	0.0241811
427	0.00078563	0.0360761	0.00163244	0.0569358	0.0477942	0.144773	0.118943	0.124629	0.0141475
428	0.00102164	0.0277018	0.0158351	0.0012211	0.0694915	0.0999539	-0.280811	0.0002269	0.0788546
429	0.0163772	0.0388878	0.00836224	0.0270517	0.076804	0.142989	-0.139308	0.0717111	0.0194067
430	0.0173431	0.0019258	0.0384225	0.000217165	0.0417352	0.0971825	-0.168286	0.0292182	0.0283203
431	0.000670038	0.00167453	0.0214838	0.00756326	0.116199	0.15381	-0.14119	0.0679229	0.0199345
432	0.0036356	0.00139196	0.0071352	0.00412588	0.125259	0.152562	-0.198123	0.0100424	0.0392527
433	0.00727686	0.00158685	0.0202141	0.012133	0.0604955	0.117931	0.257338	0.000758588	0.066223
434	0.00854244	0.0207735	2.89577e-05	0.000860293	0.0827883	0.0971052	-0.259515	0.000681352	0.067348
435	4.9693e-05	0.00855197	0.000585726	0.0110382	0.0755654	0.0920466	0.131873	0.088389	0.0173905
436	0.0100204	0.00291588	0.0550895	0.0136741	0.00704342	0.0809157	0.0720032	0.353664	0.00518446
437	0.00540422	0.0249029	0.000113024	0.0164904	0.0675539	0.126365	0.0683645	0.378578	0.00467371
438	0.00458033	0.0134426	0.0119402	0.00280656	0.082503	0.112055	0.267998	0.000444443	0.0718227
439	0.0115838	0.0204496	0.00732632	0.00121296	0.0681707	0.112416	0.232549	0.00241833	0.0540792
440	0.00255937	0.00948469	0.030741	5.20653e-06	0.081335	0.115866	0.251041	0.00102968	0.0630214
441	0.0129113	0.00761366	0.000171231	0.0261013	0.0904504	0.139833	-0.303763	6.25915e-05	0.0922719
442	0.000303877	0.00794598	0.0012675	0.000395406	0.0474628	0.0644839	0.327991	1.42366e-05	0.107578
443	0.00860727	0.00241956	0.00830918	0.00686658	0.0469725	0.100836	-0.177049	0.0216841	0.0313465
444	0.000185802	0.0219853	0.00587826	0.0102783	0.0969961	0.129646	0.19204	0.0126384	0.0368795
445	0.0177248	0.000401002	0.0128174	0.0298124	0.0282145	0.0751349	0.133254	0.0850765	0.0177566
446	7.83956e-06	0.0324576	0.0321876	0.000365872	0.107198	0.140178	0.121869	0.11556	0.0148521
447	0.00112172	0.0205301	0.00543866	0.0183392	0.0602256	0.11882	0.146392	0.0582909	0.0214306
448	0.00196463	0.0483397	0.00627613	0.000131916	0.0294873	0.0871402	0.198225	0.0100033	0.039293
449	0.011877	0.0252866	0.0143211	0.0168953	0.0903523	0.134763	-0.0746515	0.336194	0.00557284
450	0.0106012	0.025322	0.0100197	0.00243748	0.0519595	0.0861591	-0.195773	0.0109835	0.0383271
451	0.0164663	0.00142246	0.0396719	0.00265314	0.0783102	0.131265	0.19107	0.0131027	0.0365079
452	0.000447714	0.000201995	0.00686192	0.0261572	0.0245641	0.0760018	0.182356	0.0179895	0.0332539
453	0.00183979	0.00494374	0.00854976	6.55564e-05	0.0534789	0.0743576	0.187427	0.0149827	0.035129
454	0.0015965	0.0334228	0.023738	0.00192776	0.118284	0.144647	-0.00504565	0.948245	2.54586e-05
455	0.000640932	0.0130583	0.000673503	0.00149959	0.108048	0.122689	-0.249385	0.00111441	0.0621928
456	0.000471275	0.027822	0.0182368	0.000952808	0.114384	0.155726	0.0633716	0.414455	0.00401596
457	0.00377079	0.019402	0.000134673	0.000132468	0.0408238	0.0614844	-0.186918	0.0152635	0.0349383
458	0.00203432	0.0275493	4.95013e-06	0.0164198	0.0713936	0.1246	0.152204	0.0488897	0.0231661
459	0.00266511	0.00791202	9.8117e-05	0.00726115	0.0717984	0.0994973	-0.199742	0.009436	0.039897
460	0.00424714	0.0370839	7.81948e-05	0.000275193	0.0560336	0.0851384	-0.364346	1.20303e-06	0.132748
461	0.004356	0.00510009	0.0240595	7.16427e-05	0.0481104	0.0869853	0.253452	0.000916805	0.0642381
462	0.000757511	0.0470201	0.00368155	0.00544692	0.0446817	0.0863423	-0.226109	0.00320774	0.0511254
463	0.0136963	0.0207879	0.0100878	0.0147905	0.00266551	0.0547108	-0.271226	0.000376338	0.0735637
464	0.00901418	0.00410207	0.00980002	0.00640093	0.03763	0.0752805	0.231378	0.00254721	0.053536
465	0.0198691	0.00285673	0.0239842	0.0228716	0.00709055	0.0793782	0.158027	0.0407715	0.0249726
466	5.4415e-06	0.0178665	0.0105054	0.000492314	0.0555845	0.0724007	-0.201547	0.00879839	0.0406214
467	0.0110201	0.00272972	0.0249271	6.84026e-05	0.060727	0.102148	-0.211622	0.00589232	0.0447839
468	7.33021e-05	0.0255824	0.00027689	0.0164798	0.0494235	0.0919413	-0.140595	0.0691009	0.0197671
469	0.000367926	0.0110303	0.000686194	0.00751596	0.0357569	0.0524608	-0.344466	4.82703e-06	0.118657
470	0.00297693	0.0139857	0.0165457	1.06227e-05	0.0459066	0.07195	0.209351	0.00645961	0.043828
471	0.00173838	0.000837709	0.000123502	0.0032987	0.0188991	0.0384518	0.315421	3.11878e-05	0.0994904
472	0.000422142	0.00547597	0.000352588	0.00460613	0.048897	0.055624	-0.0128236	0.868961	0.000164444
473	0.000292848	0.0139639	0.00304379	0.0274494	0.0502718	0.102404	0.302386	6.78292e-05	0.0914372
474	0.00150673	0.00426278	0.000580757	0.00620577	0.0718007	0.0982762	0.22332	0.0036168	0.0498717
475	0.0128676	0.0432489	0.0146304	0.0151081	0.0948032	0.173857	-0.176702	0.0219474	0.0312235
476	0.00101436	0.0196432	0.00163226	0.00223374	0.0491707	0.0819477	0.202876	0.0083538	0.0411586
477	0.000345438	0.00571446	0.00216183	0.00873999	0.0698352	0.0729331	-0.212775	0.00562175	0.045273
478	0.0333575	0.000512117	0.0266338	0.000618685	0.108642	0.146526	-0.176132	0.0223852	0.0310224
479	0.0242693	0.00588558	0.0478462	0.00161093	0.109396	0.17113	0.316265	2.96205e-05	0.100023
480	0.00159636	0.00625649	0.00104615	0.000120836	0.0997218	0.125732	-0.150376	0.0516999	0.022613
481	0.000117699	0.00686648	0.0120894	0.000380808	0.0224576	0.0360771	-0.200973	0.00899688	0.0403903
482	0.00136181	0.013649	0.00197202	0.0029247	0.0659158	0.0970114	-0.248914	0.00113964	0.0619582
483	0.00186752	0.00194667	0.0103393	0.00949318	0.0282638	0.0613259	-0.156061	0.0433761	0.0243549
484	0.00633686	0.00689527	0.00846844	0.0034304	0.0512464	0.0686561	0.448159	1.11778e-09	0.200847
485	0.000236723	0.0464807	0.003525	0.0026955	0.170861	0.203831	-0.188135	0.0146001	0.0353947
486	0.000630915	0.0304757	0.00126938	3.45415e-05	0.0129875	0.0448987	-0.124281	0.108479	0.0154457
487	0.00479162	6.48834e-05	0.0118064	0.033035	0.0246992	0.10105	-0.152176	0.0489321	0.0231575
488	0.00268766	0.00146723	0.00179518	0.0242133	0.00966581	0.048439	0.0943845	0.223624	0.00890843
489	0.0245479	0.00239402	0.0031342	0.0044335	0.0222424	0.0578809	-0.181727	0.0183966	0.0330249
490	0.00115001	0.0207085	0.0296851	0.000105065	0.11162	0.133714	-0.341167	6.02398e-06	0.116395
491	0.00188037	0.020546	2.57183e-05	0.00896608	0.0791476	0.120486	0.140527	0.069237	0.0197479
492	0.000269387	0.00183344	0.0420578	0.00618298	0.00174098	0.0473174	-0.00584073	0.940103	3.41141e-05
493	0.0124125	0.0110264	0.021113	3.36326e-07	0.0484849	0.0965587	-0.116606	0.132261	0.013597
494	0.000802529	0.00453512	4.68386e-05	0.00381223	0.0266069	0.0400036	-0.276877	0.000279888	0.076661
495	0.00144386	0.00748624	0.0023534	0.00111205	0.102699	0.119538	0.162056	0.0358442	0.026262
496	0.00256939	1.68929e-06	0.0348316	0.00114812	0.0586642	0.0930867	0.182724	0.0177552	0.033388
497	0.0016297	0.000940999	0.0168169	0.0179031	0.00958436	0.0380143	-0.030559	0.694154	0.000933851
498	0.00472052	0.010996	0.00144374	0.000410777	0.0319569	0.0480702	-0.195598	0.0110564	0.0382588
499	0.00425211	0.0222251	0.000700729	0.0303834	0.0904569	0.159651	-0.209038	0.00654148	0.043697
500	0.00116169	0.0379007	2.22101e-05	0.0223668	0.0864132	0.148234	-0.252954	0.000939146	0.0639858
501	0.00042821	0.0725366	0.00952782	0.00273515	0.128192	0.164764	0.162635	0.0351789	0.0264501
502	0.0186829	0.00464016	0.000194201	0.00903525	0.135967	0.170322	0.225041	0.00335924	0.0506433
503	0.0113718	0.00363127	0.0332569	0.00212281	0.0146427	0.0656451	-0.0492114	0.526424	0.00242176
504	0.000477707	0.0107177	0.0014341	0.00251569	0.023291	0.0343254	-0.266878	0.000470604	0.0712239
505	0.00198301	0.00859186	0.00103394	6.69015e-06	0.0350846	0.0525707	0.237373	0.00194743	0.0563458
506	0.00903203	0.00159751	0.00372917	0.000453971	0.0440859	0.0700544	-0.238827	0.00182279	0.0570383
507	0.00159887	0.000402385	0.00427115	0.00409913	0.0110513	0.0270941	-0.348368	3.70211e-06	0.12136
508	0.00934096	0.0178998	0.0212072	0.0121414	0.0592791	0.112719	0.215955	0.00493186	0.0466365
509	0.000603695	4.64688e-05	0.00495322	0.00758153	0.0388859	0.0664152	-0.104388	0.178107	0.0108969
510	0.0066323	0.0202807	0.00956392	2.73174e-05	0.101638	0.119324	0.263715	0.000552405	0.0695457
511	0.00383845	0.00116622	0.00828203	0.0376075	0.034109	0.109253	0.220307	0.00411085	0.0485352
512	0.000436712	0.00442483	0.00247326	0.00348534	0.0607022	0.0688446	0.281922	0.000213716	0.0794799
513	0.0116538	0.0159226	0.00314019	0.00164502	0.0443001	0.0839483	-0.205567	0.00751369	0.0422579
514	0.00144756	0.0143564	0.000849576	0.00912913	0.0666581	0.0960146	0.363859	1.24607e-06	0.132393
515	0.000514719	0.00262413	0.00107906	6.98845e-05	0.0451918	0.0542291	-0.0859767	0.267811	0.00739199
516	0.00458657	0.00379366	0.00785851	0.00137087	0.0327028	0.0434363	-0.255092	0.000846681	0.0650718
517	0.00264928	0.00106527	0.00206207	0.0218631	0.0103467	0.0522625	0.0605179	0.435827	0.00366242
518	0.000814223	0.00693133	0.00487434	0.00164101	0.0164979	0.0275664	0.15151	0.0499415	0.0229553
519	0.0192119	0.000316985	0.0093667	0.00727591	0.0541802	0.116472	0.157947	0.0408744	0.0249474
520	0.00038954	0.0107471	0.00134284	0.00650941	0.125128	0.142942	0.00830568	0.914906	6.89844e-05
521	0.0161982	0.00913007	0.0115336	0.00775893	0.0756998	0.114947	0.237942	0.00189778	0.0566162
522	0.00515957	0.0176288	0.000592113	0.00741001	0.0982672	0.136574	0.167166	0.0303257	0.0279446
523	4.38165e-06	0.00808546	0.000203985	0.0247402	0.0583914	0.111556	0.176488	0.0221106	0.0311481
524	1.27479e-05	8.93819e-05	0.0445947	0.0152743	0.0161409	0.0854689	-0.168558	0.028955	0.0284117
525	0.000978418	0.0151132	0.0071438	0.00119867	0.0519294	0.071032	-0.16967	0.0278981	0.0287878
526	0.00398936	0.00246009	0.00898006	0.00716169	0.0228539	0.0568634	-0.14761	0.0562063	0.0217887
527	0.00397165	0.0127582	0.00132286	0.00124896	0.050476	0.061797	-0.380013	3.76104e-07	0.14441
528	0.0219535	0.00363298	0.0660501	0.0180718	0.140625	0.183912	0.201281	0.00889009	0.040514
529	0.00182902	0.0098766	0.00477986	0.00351256	0.077615	0.0873797	0.111373	0.150643	0.0124041
530	0.000318778	0.0169739	0.00370765	0.00542722	0.0916317	0.11332	0.0748026	0.335214	0.00559542
531	0.0215091	0.00604562	0.0145585	0.0270427	0.00740541	0.0649699	0.114067	0.140954	0.0130113
532	0.000920498	0.0183226	0.016519	0.00530519	0.0288479	0.0679154	-0.195039	0.0112929	0.0380403
533	0.00333714	0.000628365	0.0258882	0.00545962	0.0493853	0.100648	0.225091	0.00335189	0.0506661
534	0.00720361	0.0317682	0.000689704	0.0106127	0.0358981	0.0650085	-0.125373	0.105385	0.0157185
535	0.000229697	0.0472301	0.000863851	0.0148322	0.0815246	0.139915	-0.130169	0.0926166	0.0169441
536	0.000110519	0.012675	0.00365705	0.025702	0.10471	0.163477	-0.13435	0.082518	0.01805
537	0.0263533	0.0129628	0.0238469	0.00946367	0.0446526	0.116339	0.0972236	0.209942	0.00945243
538	0.000418824	0.0346427	0.0179767	0.0212305	0.0196331	0.0867823	0.168595	0.0289188	0.0284244
539	0.000460595	0.00309677	0.013393	0.000743915	0.032688	0.0435029	-0.290571	0.00013297	0.0844318
540	0.00252584	0.022969	0.00783264	0.0226252	0.0781461	0.144802	0.0300137	0.699346	0.00090082
541	0.00450975	0.0359143	0.000621029	0.00169374	0.0735393	0.105614	0.307976	4.88262e-05	0.094849
542	0.00185261	0.0069187	0.015048	0.00113619	0.135956	0.155008	0.0185715	0.811154	0.000344902
543	9.95369e-05	0.0100052	0.0079286	0.00306806	0.0499621	0.0587742	0.320263	2.31521e-05	0.102568
544	2.44528e-05	0.0308189	0.030726	0.0027568	0.132163	0.164702	0.170644	0.0269987	0.0291195
545	0.0130815	0.0368101	0.0461844	0.00324645	0.0568731	0.157537	-0.18642	0.0155424	0.0347524
546	0.0191403	0.00981764	0.0183228	0.00311223	0.0067548	0.0676595	0.103061	0.183719	0.0106215
547	0.0377313	0.0201951	0.00103794	0.000698876	0.0408776	0.0997623	0.171683	0.0260677	0.0294751
548	0.000417542	0.00861209	0.000261096	0.0164338	0.0805107	0.120992	0.180459	0.0192421	0.0325655
549	0.00124551	0.0166318	0.000427174	0.0118227	0.0363086	0.0758224	-0.37413	5.86188e-07	0.139973
550	0.000250572	0.0376351	0.0066362	0.0002731	0.113028	0.141378	0.289583	0.000140487	0.0838584
551	1.28002e-05	0.0258159	0.00572703	0.0198302	0.0969507	0.142784	0.106478	0.169531	0.0113375
552	0.00767952	0.00296697	0.0566732	0.00519882	0.0146324	0.080367	0.148318	0.0550233	0.0219982
553	0.00463523	0.0159299	0.0299834	0.00324057	0.106377	0.169013	0.182764	0.0177298	0.0334027
554	1.15141e-06	0.0264674	0.00699577	0.0114745	0.123632	0.164272	-0.0663915	0.392523	0.00440783
555	0.00142909	0.023921	0.0124227	0.00309681	0.079969	0.125551	-0.271111	0.000378595	0.0735012
556	0.00794614	0.0273412	0.0223988	0.0220664	0.057716	0.145499	-0.0779799	0.315032	0.00608087
557	0.00494651	0.0199148	0.0109341	0.0108042	0.0668143	0.118194	-0.181734	0.0183927	0.0330271
558	3.61094e-06	0.0189795	0.0126496	0.00611372	0.0568402	0.0856902	-0.0950615	0.220306	0.00903668
559	0.00029046	0.00759536	1.27237e-05	0.00870374	0.0655189	0.0921655	-0.363356	1.29209e-06	0.132028
560	0.0073123	0.0263242	0.000614861	0.000980151	0.067022	0.107919	-0.101971	0.188421	0.0103982
561	0.000194186	0.00465429	0.00547248	0.000662588	0.0530031	0.0749368	0.256971	0.000772406	0.0660339
562	0.00244905	0.0027432	0.0261714	0.00198944	0.0305074	0.0780332	-0.157218	0.0418269	0.0247175
563	0.00337304	0.0464275	0.000452959	0.00812031	0.141893	0.190539	0.254774	0.000859862	0.06491
564	5.99162e-06	0.0109085	0.000822796	0.031865	0.000921864	0.053706	-0.156483	0.0428053	0.0244869
565	0.000484417	0.0175959	0.000748337	0.00342432	0.0917231	0.11621	0.116133	0.133849	0.0134869
566	6.03462e-05	0.0144995	0.00923601	0.000470925	0.0499598	0.0794821	0.320667	2.25777e-05	0.102827
567	0.00219452	0.00149818	0.00319599	0.00724205	0.0753499	0.0904722	-0.289974	0.000137471	0.0840847
568	0.000379273	0.00322265	0.0158054	0.0101885	0.0669269	0.114516	0.19619	0.0108109	0.0384907
569	0.00664007	0.00687033	0.0141075	0.00301062	0.14455	0.189248	-0.0800454	0.302345	0.00640727
570	0.00206932	0.00434471	0.00793523	0.00168994	0.0658781	0.0861409	0.300448	7.58986e-05	0.0902691
571	0.00387446	0.00883952	0.00160764	0.00547813	0.0690629	0.0950698	0.366397	1.03675e-06	0.134247
572	0.000126908	0.0154793	0.000984749	0.00570038	0.0650279	0.0913763	-0.293734	0.000111365	0.0862794
573	0.00155774	0.0359418	1.63305e-06	0.00720903	0.053907	0.102705	0.158424	0.0402621	0.0250982
574	0.00131279	0.0258897	0.0105622	0.0154259	0.0395441	0.0734106	0.0866241	0.264211	0.00750373
575	0.00417046	0.00516135	0.000236026	0.0153746	0.0590842	0.0915348	0.196898	0.0105238	0.0387687
576	0.0130978	0.00333266	0.0147337	0.00818176	0.0723533	0.119069	-0.250338	0.00106488	0.0626692
577	0.00065898	0.0382146	0.00677	0.00377061	0.0804639	0.115771	0.13168	0.0888594	0.0173397
578	2.57606e-05	0.0334696	0.0151896	0.00353498	0.0561299	0.126292	-0.0958088	0.216683	0.00917932
579	0.008185	0.0267657	0.00225006	1.85374e-05	0.0796689	0.112775	0.339455	6.75121e-06	0.11523
580	0.0148035	0.00702209	0.000481882	0.00238762	0.0538546	0.0852215	-0.226855	0.00310571	0.0514632
581	0.00593822	0.0079507	1.37591e-05	0.00637464	0.0836641	0.118792	-0.335981	8.49089e-06	0.112883
582	0.00108482	0.0489354	0.00137967	0.0270925	0.0749268	0.14429	0.139047	0.0722493	0.0193341
583	0.00820399	0.00137149	0.00249642	0.00220895	0.0805539	0.0976008	-0.178885	0.0203385	0.0319997
584	0.00194001	0.0046028	0.000288203	0.00692338	0.079063	0.112328	-0.185578	0.0160242	0.0344392
585	0.000118911	0.00554449	0.00056086	4.64184e-06	0.121734	0.132044	0.203925	0.00801694	0.0415854
586	0.015733	0.00039581	8.70978e-05	0.000182246	0.000465772	0.0164979	0.1315	0.0893009	0.0172923
587	0.00227649	0.0556949	0.00854301	0.0266575	0.069217	0.152311	-0.0155659	0.841275	0.000242298
588	0.0017217	0.0155768	0.0128337	0.00200051	0.0513053	0.0850055	-0.283482	0.000196408	0.080362
589	0.000261893	0.00946777	0.000379393	0.00484868	0.0328748	0.0446838	-0.241331	0.00162509	0.0582407
590	5.32928e-06	0.0174885	0.00012807	6.24845e-05	0.0644986	0.0902151	-0.217059	0.0047107	0.0471147
591	7.47508e-07	0.0289003	0.00562298	0.00472264	0.0499136	0.0753385	-0.0319694	0.680792	0.00102204
592	0.00418435	0.0251212	0.00753132	0.00166307	0.059885	0.104255	0.135375	0.0801834	0.0183264
593	0.017755	0.00432372	0.0191299	0.00481164	0.0138852	0.0560462	0.187283	0.0150619	0.0350748
594	0.00017219	0.000256599	0.00397836	0.0023422	0.0585469	0.0643762	-0.279967	0.000237411	0.0783815
595	0.0074393	0.00616009	0.0353437	7.20502e-06	0.085709	0.127965	0.188062	0.0146389	0.0353675
596	0.00402273	0.028759	0.00428392	0.00515213	0.0933304	0.130401	0.175939	0.022535	0.0309545
597	0.0013584	0.0259373	0.000534409	0.000880625	0.0426698	0.0701969	0.247705	0.00120686	0.0613577
598	7.57865e-05	0.0103287	0.0107938	0.00303645	0.0428339	0.0557583	0.352427	2.79846e-06	0.124205
599	0.000455305	0.000645183	0.0400735	5.91451e-06	0.00312243	0.0477197	0.140786	0.0687219	0.0198206
600	0.000389766	0.0065709	0.00477499	0.00422379	0.0773671	0.0857733	-0.217123	0.00469819	0.0471424
601	0.00151388	0.000423497	0.00489897	0.00234353	0.123115	0.160703	0.190857	0.0132067	0.0364265
602	0.000214178	0.0117747	0.012083	0.00979546	0.095705	0.153742	-0.0945088	0.223012	0.00893192
603	0.0199218	0.00469309	0.0123998	0.0234368	0.00339529	0.0615547	0.101426	0.190809	0.0102872
604	0.004706	0.00628383	0.00555575	0.0170223	4.76916e-07	0.0384276	-0.10716	0.166796	0.0114833
605	0.00584908	0.00483088	0.00656218	0.0113682	0.0390623	0.0858724	0.111735	0.149315	0.0124846
606	8.81024e-05	0.0259414	0.00126709	0.00883009	0.0827191	0.126887	-0.196446	0.0107064	0.038591
607	0.00103369	0.0461109	0.00261776	0.0121904	0.0911884	0.142459	-0.0820948	0.290095	0.00673956
608	0.00517221	0.0249615	0.0286146	0.00643986	0.0500068	0.0958281	-0.21103	0.00603576	0.0445337
609	0.0123862	0.0217252	0.00136175	0.0190584	0.136924	0.197846	0.270561	0.000389533	0.0732031
610	0.00039803	0.0144518	4.63324e-05	0.000273832	0.0773019	0.0914525	-0.247819	0.00120037	0.0614142
611	0.00982216	0.00711423	9.79328e-06	0.0209808	0.0595682	0.114597	-0.065256	0.400687	0.00425834
612	0.00474619	0.0242255	0.00161924	0.00714163	0.0981724	0.142534	-0.331803	1.11454e-05	0.110093
613	0.0080475	0.0207775	0.0197299	0.0060988	0.0389706	0.0874765	0.14914	0.0536755	0.0222427
614	0.0143448	0.0305207	4.70683e-05	0.00444092	0.0810576	0.102054	-0.0446609	0.565402	0.0019946
615	0.00372242	0.0233514	0.00250864	0.0359949	0.155762	0.219106	-0.172793	0.0251038	0.0298573
616	0.000831935	0.0220613	0.000226588	0.0079447	0.0853761	0.108714	0.167006	0.0304873	0.027891
617	0.00864031	0.0133911	0.000480388	0.0202858	0.0847316	0.14217	0.256788	0.000779354	0.06594
618	0.0119423	0.0112486	0.0103365	0.00543612	0.0732897	0.105161	-0.202867	0.00835675	0.041155
619	0.00245087	0.0345168	0.00507146	0.000273059	0.0976108	0.121343	0.120198	0.120674	0.0144476
620	1.92133e-05	0.0175005	0.0083866	0.000381364	0.134523	0.157252	0.170639	0.0270034	0.0291177
621	0.00048764	0.000441974	0.0193878	0.00700381	0.021914	0.0412739	0.0657236	0.397313	0.00431959
622	0.00118677	0.0170101	0.000502051	0.00613555	0.0394589	0.0662962	0.0445653	0.566235	0.00198607
623	0.0026396	0.0274786	0.00876952	0.0187794	0.0565489	0.111533	-0.27682	0.000280739	0.0766293
624	0.000547117	0.0307059	0.00280562	0.0123377	0.0954992	0.155964	-0.296783	9.36786e-05	0.08808
625	0.000131317	0.0169801	0.000935472	0.00426939	0.0534066	0.0855432	0.122254	0.114408	0.014946
626	0.00261281	0.00585582	0.0177752	0.00270591	0.0461926	0.0669649	0.329379	1.30269e-05	0.108491
627	0.0020644	0.00588107	0.0325958	0.000303508	0.0267095	0.0699065	-0.155324	0.0443874	0.0241255
628	0.000151487	0.0172389	0.00299415	0.0259893	0.0673748	0.124538	0.0294258	0.704958	0.000865879
629	1.83149e-06	0.0013329	0.0328388	0.00418781	0.0343905	0.0794002	0.165203	0.0323533	0.0272921
630	0.00807292	0.0222086	0.000518809	0.0116398	0.12127	0.160314	-0.021335	0.7837	0.000455183
631	3.70491e-05	0.0142159	0.0188355	0.0348752	0.0638362	0.141028	0.145347	0.0601298	0.0211257
632	0.00504454	0.000124951	0.00010605	0.00556049	0.025087	0.049988	-0.139007	0.0723315	0.0193231
633	0.00100857	0.0247403	0.01458	3.90162e-05	0.0878555	0.123065	0.275575	0.000299819	0.0759417
634	0.000127292	0.0101452	0.000279582	0.00171672	0.0889012	0.10151	0.245955	0.00131059	0.0604938
635	0.00200409	0.0266417	0.0105242	0.0147043	0.128673	0.158189	-0.187896	0.0147281	0.0353051
636	0.000223005	0.0045809	0.0141926	0.018677	0.00317164	0.0437527	-0.114527	0.139347	0.0131165
637	2.78296e-05	0.0278306	0.000590986	0.00237576	0.104974	0.147461	0.0992388	0.200601	0.00984835
638	0.00154343	0.0457834	0.00314341	0.0062545	0.0726219	0.115071	-0.222013	0.00382415	0.0492897
639	0.000563632	0.0119559	0.000280591	0.0119883	0.0505639	0.089735	-0.319833	2.37768e-05	0.102293
640	0.00225096	0.016566	0.00288975	0.00890501	0.04612	0.0870985	-0.309175	4.54612e-05	0.0955893
641	0.00196973	0.00536251	0.00957276	0.00186999	0.103271	0.117839	0.186472	0.0155132	0.0347717
642	2.05347e-05	0.00764919	0.0102428	0.000963025	0.0514657	0.0624065	-0.0868334	0.263054	0.00754003
643	0.00100019	0.0286597	0.000181428	0.00948594	0.0894452	0.133264	-0.259398	0.000685324	0.0672871
644	0.000346633	0.0210879	0.00430271	0.058906	0.0603538	0.155776	-0.0815468	0.293338	0.00664988
645	0.000172359	0.00994333	0.0196617	0.00653169	0.0437693	0.0925046	-0.0250858	0.746868	0.000629296
646	0.00302165	7.76172e-05	0.0249329	0.0156605	0.0260711	0.079505	0.11973	0.122139	0.0143353
647	0.0118196	0.0148419	0.00114187	0.00481224	0.100061	0.108789	0.244342	0.00141336	0.0597029
648	0.00186457	0.00982691	0.0146562	0.0056357	0.0491203	0.0830147	-0.259808	0.000671519	0.0675003
649	0.0179868	0.0132871	0.0153936	0.0117367	0.00684714	0.0581897	-0.102719	0.185187	0.0105511
650	0.00323563	0.00985297	0.0196553	0.00234751	0.0605754	0.0742283	-0.168491	0.0290194	0.0283893
651	0.0059194	0.00298913	0.0244823	0.0145754	0.0248472	0.0614384	0.126816	0.101408	0.0160822
652	0.00617376	0.00892019	0.00873262	0.00166365	0.0205836	0.0405537	0.17012	0.0274796	0.0289407
653	0.00598666	0.0332196	0.0567432	0.0218522	0.113505	0.220652	-0.0290863	0.708206	0.000846014
654	0.00510739	0.0289052	0.000293991	0.00520284	0.17516	0.197142	0.079615	0.30496	0.00633856
655	0.000714304	0.0200662	0.00999578	1.966e-06	0.136487	0.168447	0.162489	0.0353455	0.0264026
656	0.0307777	0.0186378	0.0112284	0.00566865	0.075458	0.124137	0.123401	0.111022	0.0152279
657	0.0170606	0.00970542	0.0206947	0.014326	0.112265	0.177418	0.125684	0.10452	0.0157964
658	0.0221418	0.0460252	0.0349085	0.000369286	0.0866318	0.160816	-0.0409117	0.598514	0.00167377
659	0.00275519	0.00832488	0.0129856	0.00107185	0.044459	0.071683	-0.323565	1.88387e-05	0.104694
660	0.00561419	0.0120402	0.00336074	0.00907469	0.0651759	0.104737	0.216571	0.0048073	0.0469031
661	0.00379032	0.0197894	0.00310555	0.00222316	0.0930639	0.133645	0.210289	0.00621956	0.0442217
662	0.00422258	0.00994219	0.00019644	0.015585	0.0568793	0.0944117	0.234006	0.00226624	0.0547589
663	0.000285053	0.046431	0.00272599	0.00298907	0.108604	0.161869	0.035019	0.652244	0.00122633
664	0.00135478	0.015227	0.00736383	0.004041	0.117897	0.148813	-0.0465715	0.54887	0.00216891
665	0.000260501	0.00259149	0.00298087	0.000728957	0.0265075	0.0349838	0.301181	7.27445e-05	0.0907103
666	0.000368605	0.00026874	0.0453056	0.00291054	0.00696423	0.0537383	0.0506431	0.514448	0.00256472
667	0.00130216	0.0305818	0.0126095	0.0041275	0.0522995	0.113552	-0.206699	0.00718339	0.0427246
668	0.00310815	0.00536978	0.0142754	0.00230262	0.0240878	0.0478954	-0.284134	0.000189571	0.0807319
669	0.0178755	0.011693	0.0111932	0.00425217	0.0556554	0.0908344	-0.399659	8.01216e-08	0.159727
670	4.33409e-05	0.0114857	9.9565e-06	0.0298828	0.0827674	0.145474	0.194165	0.0116716	0.0376999
671	0.00636102	0.0260925	0.0139965	0.00436752	0.0675792	0.0962163	0.21233	0.00572487	0.0450838
672	0.0022665	0.00235325	0.00325169	0.0150526	0.0569527	0.0953262	0.104816	0.176327	0.0109863
673	0.00198836	0.0016215	0.0254218	0.0155152	0.0302796	0.0772926	-0.0680231	0.380969	0.00462714
674	0.00302305	0.0173465	0.00577199	0.00332792	0.0339259	0.0577308	-0.310856	4.11116e-05	0.0966313
675	0.000698203	0.010003	9.19686e-06	5.20963e-05	0.126396	0.13792	-0.198132	0.0100388	0.0392564
676	0.000947836	0.0415921	0.00141055	0.000238137	0.0808339	0.120136	0.230211	0.00268192	0.052997
677	0.00172253	0.000858934	0.0257908	0.0161384	0.0230745	0.0534308	-0.0172826	0.82404	0.000298687
678	0.00867598	0.0357502	0.000824241	0.000520774	0.0868631	0.126035	-0.133149	0.0853253	0.0177286
679	0.0328393	0.0234465	0.00868283	0.000332719	0.0500181	0.113186	0.347929	3.81479e-06	0.121055
680	0.00588679	0.00762595	0.0311483	0.00295847	0.0238649	0.0830532	0.0546777	0.48147	0.00298966
681	0.000725623	0.0204252	0.00453575	0.000619312	0.0596906	0.0837887	-0.274616	0.00031533	0.0754141
682	0.00113615	0.00433721	0.0229689	0.0146407	0.0893091	0.15995	-0.20661	0.00720899	0.0426877
683	0.00186071	0.0344753	0.0042083	0.000982274	0.14552	0.200259	-0.248624	0.00115544	0.0618139
684	0.00203453	0.00134821	0.000586319	0.00655689	0.0722416	0.102275	0.144947	0.0608459	0.0210096
685	3.13632e-05	0.0193504	0.00530778	0.00389667	0.0488586	0.0731362	-0.318939	2.5129e-05	0.101722
686	0.0353718	0.0129245	0.00507172	0.00202359	0.0596209	0.105677	-0.0220013	0.777119	0.000484058
687	0.00574496	0.0240955	0.00876636	0.00925434	0.145724	0.194311	-0.02194	0.777724	0.000481365
688	0.000304705	0.0321372	0.00181975	0.00260866	0.0791072	0.114613	0.181743	0.0183867	0.0330304
689	0.0019182	0.0148348	0.0266734	0.0107035	0.00420285	0.0591517	-0.012393	0.873324	0.000153586
690	0.00166316	0.0346975	0.0213663	0.00487619	0.0374445	0.0907929	0.217827	0.0045622	0.0474486
691	0.0169106	0.0204282	1.6038e-06	0.0027095	0.0664483	0.106262	0.319038	2.49757e-05	0.101786
692	0.00780169	0.00342742	0.020033	0.00205363	0.00641754	0.0475521	-0.14335	0.0637769	0.0205491
693	0.000783452	0.0188739	0.00031672	0.01565	0.0801626	0.124226	-0.031909	0.681363	0.00101818
694	0.000697618	0.00275604	0.0315198	0.0238079	0.0547653	0.0966007	-0.263393	0.000561425	0.069376
695	0.00425707	0.0715152	0.00537379	0.00660964	0.061782	0.135501	0.0117967	0.879371	0.000139163
696	0.00780507	0.00674471	0.0377614	0.00421138	0.0165769	0.083656	0.144916	0.0609013	0.0210007
697	0.00033933	0.0386742	0.000234121	0.000644351	0.0709281	0.0971351	-0.0220588	0.776552	0.000486591
698	0.0101311	0.0114571	0.0276779	0.0148521	0.0520493	0.118455	-0.263685	0.000553235	0.0695299
699	0.00432271	0.0309276	0.000195999	0.0196226	0.0287809	0.0857227	0.170916	0.0267522	0.0292124
700	0.000493567	0.0387307	0.00151206	0.0106752	0.0395438	0.0950359	-0.21654	0.00481362	0.0468894
701	0.000927025	0.057043	0.00039356	0.000554167	0.105657	0.157356	0.307634	4.98267e-05	0.0946387
702	0.00683909	0.00270386	0.0114731	0.00551805	0.058805	0.103196	0.198905	0.00974539	0.0395632
703	0.000878071	0.0329165	0.0189623	3.41476e-05	0.0529123	0.0997293	0.136823	0.0769743	0.0187206
704	0.00224753	0.00788339	0.00736024	0.0034497	0.00209604	0.0219466	-0.00276148	0.971661	7.62575e-06
705	0.000164102	0.0148419	0.00219233	0.0423783	0.00564443	0.0508634	-0.0776571	0.317045	0.00603063
706	0.00294736	0.031576	0.00991246	0.000806399	0.0476466	0.0958616	-0.247081	0.00124295	0.061049
707	0.0135121	0.0542441	0.00105904	0.0242055	0.0326113	0.121936	-0.251323	0.00101586	0.063163
708	0.00392347	0.00035542	0.0115304	0.0843846	0.023548	0.10074	-0.167672	0.0298213	0.0281139
709	4.59166e-05	0.0199096	0.0217464	0.0065844	0.0622937	0.12376	0.214518	0.00523347	0.0460182
710	0.000156821	0.0178713	0.000557281	0.00593682	0.0556967	0.0925026	-0.0709495	0.360771	0.00503383
711	1.63541e-05	0.017203	0.000625766	0.00645393	0.0803516	0.110046	0.0648738	0.403457	0.00420861
712	0.00259819	0.0119765	0.0084773	0.00989219	0.0943179	0.121681	-0.179087	0.0201945	0.0320722
713	0.00207429	0.0202879	1.9255e-05	0.0199353	0.0611643	0.0982688	0.0297975	0.701407	0.000887891
714	0.0183072	0.0171054	0.00876974	0.0134544	0.107068	0.178312	0.1443	0.0620197	0.0208224
715	0.000761549	0.0170908	0.0211999	0.00638769	0.055657	0.119096	0.118284	0.126748	0.0139911
716	0.00489803	0.0219932	0.0183759	0.00136286	0.0448977	0.0893465	0.180044	0.019526	0.0324159
717	5.89298e-05	0.0299469	0.00430108	0.000155726	0.0627106	0.091616	-0.27281	0.0003466	0.074425
718	0.00420595	0.00970114	0.00106682	0.00133235	0.0586648	0.0827415	-0.233812	0.00228597	0.0546682
719	0.0145439	0.00523313	2.55057e-05	0.00320423	0.056446	0.0720652	-0.272258	0.000356707	0.0741243
720	0.000248376	0.0024479	0.0119944	0.0096973	0.000425097	0.0224476	0.120853	0.118652	0.0146053
721	0.00107151	0.0343395	0.0153232	0.0064233	0.160867	0.20029	0.167686	0.0298074	0.0281186
722	0.000378983	0.00735302	0.00863505	0.00169959	0.107256	0.126617	-0.269044	0.000421214	0.0723847
723	0.00655618	0.0177873	0.00781424	0.00159136	0.128982	0.137932	0.217515	0.00462213	0.0473126
724	3.97247e-05	0.00910448	0.00619063	0.00440479	0.0721802	0.0968339	-0.293897	0.00011034	0.0863757
725	0.00637378	0.0364874	0.0081163	0.000921354	0.10054	0.148319	-0.119442	0.123047	0.0142663
726	0.00122272	0.0298065	0.00222138	0.0152939	0.116333	0.169006	0.0481174	0.535669	0.00231528
727	0.000557601	0.00909218	6.43952e-05	0.00462489	0.0471973	0.0646395	-0.181898	0.0182855	0.0330869
728	0.0160095	0.0121566	0.0250174	0.0110053	0.0461269	0.122052	0.243692	0.0014568	0.0593858
729	5.22262e-06	0.00689495	0.0398538	0.0152547	0.118715	0.216484	0.157538	0.041407	0.0248182
730	3.30699e-06	2.35604e-05	0.00502347	0.0108417	0.0151364	0.037515	0.350647	3.16535e-06	0.122953
731	0.00269388	0.0453215	0.00490144	0.000648695	0.0578823	0.100701	0.28078	0.000227276	0.0788373
732	0.0135394	0.012889	0.00232082	6.66689e-06	0.0547629	0.0731694	-0.22664	0.00313483	0.0513657
733	0.0221339	0.00239696	0.0434584	0.00587312	0.0279348	0.0938562	0.109697	0.156924	0.0120334
734	0.00900882	0.00971203	0.00382522	0.00611988	0.0231228	0.0535428	-0.251723	0.000996527	0.0633643
735	0.0107587	0.00606525	0.00393985	9.80022e-06	0.049158	0.083242	-0.247628	0.00121126	0.0613196
736	0.000216619	0.00120069	0.0022471	0.0245072	0.00266984	0.0267128	0.175245	0.0230809	0.0307109
737	0.00139928	0.0162713	0.00968712	0.00131824	0.0794231	0.10605	0.217375	0.00464904	0.047252
738	0.00351647	0.00456058	0.00143969	0.00981476	0.0325588	0.0417897	0.131453	0.0894161	0.01728
739	7.53565e-06	0.0241765	0.0232045	0.0157399	0.132429	0.205804	0.0783086	0.31299	0.00613223
740	0.00100175	0.00385531	0.00828599	0.00770516	0.0197353	0.0357339	0.177419	0.0214069	0.0314776
741	0.000952295	0.0129621	0.000624949	0.0121455	0.0847476	0.116721	-0.285546	0.00017551	0.0815364
742	0.000409384	0.00227596	0.0183123	2.26224e-05	0.0695243	0.0847551	0.248705	0.00115102	0.0618541
743	0.000212464	0.014187	0.00637815	0.000765642	0.0780925	0.104563	-0.213271	0.0055087	0.0454845
744	0.0047973	0.00250738	0.0273651	1.60753e-05	0.0827251	0.111757	0.318924	2.51536e-05	0.101712
745	0.00490804	0.00143177	0.000350725	0.0170575	0.0409808	0.0768198	0.223356	0.00361121	0.0498878
746	0.00073711	0.056952	0.00113819	0.00703473	0.0995901	0.155433	0.109684	0.156973	0.0120305
747	0.00469835	0.0194171	0.00643437	0.000264563	0.0682045	0.0822522	-0.236969	0.00198339	0.0561543
748	0.0027115	0.00260211	0.00016516	0.0298706	0.0356721	0.0825083	-0.125625	0.104683	0.0157816
749	0.000113413	0.00939494	0.000100413	0.00204599	0.0836002	0.104376	-0.249566	0.00110484	0.0622832
750	0.0182049	0.0197836	0.000216003	0.0105206	0.0412087	0.0926582	0.194121	0.0116908	0.037683
751	0.00090516	0.0146443	0.000254827	0.0137519	0.0555579	0.0963091	-0.166339	0.0311662	0.0276688
752	0.00166706	0.0120975	0.00733002	0.055549	0.057357	0.144437	-0.220216	0.00412668	0.0484951
753	0.00151799	0.0379158	0.0126816	0.0120752	0.0525392	0.109968	-0.143745	0.0630412	0.0206626
754	0.000764246	6.15686e-05	0.042603	0.00191646	0.0264967	0.0854559	0.197051	0.0104624	0.0388292
755	0.00018638	0.00418115	0.0120171	0.000899848	0.0804757	0.108606	-0.228238	0.00292418	0.0520928
756	0.00262889	0.00313719	0.00121629	0.0118238	0.0853103	0.115009	-0.251264	0.00101873	0.0631334
757	0.000666205	0.00776791	0.000605637	0.00249012	0.0180983	0.0290597	0.0794398	0.306029	0.00631069
758	0.000141015	0.0116465	0.00146905	0.0233678	0.0509588	0.092174	-0.371944	6.89772e-07	0.138342
759	0.000218225	0.0177599	0.064516	1.40926e-05	0.0498953	0.140359	0.0778539	0.315817	0.00606123
760	0.000135095	0.00462149	0.00783873	0.000453509	0.0653975	0.0778699	0.232413	0.00243307	0.0540156
761	0.00906419	0.00490702	0.00899715	0.0328885	0.0597177	0.120224	0.247174	0.00123749	0.0610951
762	0.00571264	0.000125569	0.0243727	0.000689425	0.0579026	0.0775068	-0.325852	1.63092e-05	0.106179
763	8.76844e-05	0.00463042	0.0160651	0.000863717	0.0245167	0.0403148	0.193873	0.0118004	0.0375867
764	0.00479679	0.00265702	0.000131184	0.00283763	0.0578736	0.0802231	-0.291954	0.000123082	0.0852371
765	1.06904e-06	0.0525059	0.000834905	0.00217252	0.119721	0.149252	0.0808691	0.297382	0.00653981
766	0.000264185	0.00461678	0.00374335	0.000765615	0.0338481	0.0464834	0.256437	0.000792851	0.0657601
767	0.00662064	0.0243749	0.0116214	0.0134123	0.0476119	0.118361	-0.182004	0.0182163	0.0331256
768	0.00811963	0.0706905	0.00151729	0.0029383	0.145839	0.203305	0.112295	0.147272	0.0126102
769	0.0147889	0.0140949	0.0167267	0.0102294	0.0591652	0.121641	-0.119355	0.123322	0.0142456
770	0.0136904	0.0072073	0.00618436	0.00451395	0.0473416	0.0613754	0.0802739	0.300963	0.0064439
771	0.0100413	0.00258458	0.0041442	0.0223861	0.0773313	0.144916	-0.051063	0.510963	0.00260743
772	0.00327566	0.0347107	0.00176899	0.00848744	0.0506411	0.094141	-0.174521	0.0236629	0.0304577
773	4.3422e-05	0.0240945	0.000217704	0.000419627	0.118757	0.146839	0.0981518	0.205601	0.00963378
774	0.000105858	0.0132495	0.000432869	0.0061602	0.0157349	0.0398598	-0.266581	0.000477781	0.0710655
775	0.0093883	0.0286692	0.00193114	0.00170749	0.0643408	0.090606	0.356974	2.03615e-06	0.12743
776	0.00131662	0.0057266	0.00438566	0.00055761	0.0409711	0.0543503	0.375071	5.46354e-07	0.140678
777	0.000874008	0.00606526	0.00648861	0.00111438	0.0276162	0.0366999	0.158012	0.0407906	0.0249679
778	0.00445457	0.0288822	0.000901583	4.84724e-05	0.111988	0.135987	-0.2036	0.00811996	0.041453
779	0.00752394	0.0283898	0.00129704	0.00422488	0.124435	0.164231	-0.0937597	0.226718	0.00879088
780	0.000467509	0.0295141	0.0123752	0.0240625	0.115849	0.18919	0.0309654	0.690294	0.000958856
781	0.000827946	0.0404137	0.000352175	0.000410567	0.0512321	0.0894485	-0.127666	0.0991198	0.0162985
782	0.00737654	0.0047977	0.0222519	0.00416033	0.0682492	0.108424	-0.268098	0.000442156	0.0718767
783	0.000266132	0.00382516	0.0478519	0.000497689	0.00899088	0.0709273	-0.111082	0.15172	0.0123393
784	0.000932493	0.0254342	0.00316323	0.00310543	0.0773402	0.10532	-0.24349	0.00147055	0.0592873
785	0.000973234	0.0230384	0.0113478	0.00251716	0.0194272	0.0536908	0.172661	0.0252165	0.0298118
786	0.00188686	0.00510137	0.00544771	0.000298129	0.000538017	0.0143073	0.0699604	0.367522	0.00489446
787	8.07679e-06	0.0151599	0.00513779	0.0228562	0.0592476	0.110571	0.400926	7.22651e-08	0.160741
788	0.00769086	0.00684582	0.0193823	0.0486635	0.0110914	0.0996316	0.106217	0.170585	0.011282
789	0.00110578	0.00595731	0.0188725	0.00706772	0.0251268	0.0558091	0.122625	0.113305	0.0150368
790	0.0026996	0.0149823	0.000352867	0.000204448	0.044002	0.0583652	0.421252	1.29947e-08	0.177453
791	0.011095	0.0105195	0.0118957	0.00531322	0.0832756	0.127336	-0.211534	0.00591348	0.0447466
792	0.000187205	0.00910914	0.00747986	0.00596501	0.048386	0.0747901	0.130097	0.0927999	0.0169252
793	0.00145669	0.00710007	0.01295	0.0043498	0.0954197	0.13138	-0.171756	0.0260036	0.0295
794	0.00970805	0.00618546	0.00427399	0.00843269	0.0761882	0.1088	0.232287	0.0024467	0.0539572
795	0.000855989	0.00774597	0.00811197	0.000974567	0.0761773	0.099268	-0.259873	0.000669362	0.067534
796	0.000395617	0.00183893	0.0115309	0.00653636	0.0870208	0.0966949	0.154019	0.0462271	0.0237217
797	0.00185565	0.0054203	0.000396372	0.0190338	0.0489601	0.0854093	0.145574	0.0597265	0.0211917
798	0.00692521	0.00617375	0.00994251	0.00756562	0.0399511	0.0837455	-0.154151	0.0460381	0.0237624
799	0.00203493	0.0152839	0.00839067	0.000188764	0.085333	0.121071	0.28258	0.000206249	0.0798514
800	0.00133356	0.0570204	0.00232686	0.00201976	0.0968171	0.137717	-0.192582	0.0123852	0.037088
801	0.0128107	0.0131581	0.00139228	0.00181478	0.108853	0.134276	-0.264423	0.00053303	0.0699196
802	0.00191473	0.0481494	0.00147898	0.00332831	0.129535	0.171484	0.0213517	0.783536	0.000455894
803	0.00195934	0.000258954	0.00423443	0.0151028	0.0660079	0.099916	-0.283885	0.000192155	0.0805905
804	0.000571153	0.0171272	0.00378611	0.0202298	0.091679	0.143037	0.287343	0.000159024	0.0825658
805	0.00134681	0.0212041	0.0380331	0.0106013	0.0551796	0.137381	0.242553	0.00153586	0.0588322
806	0.000304262	0.022326	0.016424	0.00419721	0.0905676	0.127075	0.169053	0.0284799	0.028579
807	5.71138e-06	0.0204612	0.00391487	0.000123849	0.0517875	0.074354	-0.222564	0.00373538	0.0495349
808	2.79309e-05	0.0346964	3.15833e-06	0.0134883	0.108831	0.154194	0.018952	0.80736	0.000359178
809	0.00516957	0.0112706	0.0162405	0.00315078	0.0600799	0.0975915	0.226825	0.00310973	0.0514497
810	0.00428286	0.0096636	0.0142304	0.00421466	0.084246	0.113704	0.204023	0.00798616	0.0416253
811	0.000731093	0.0342377	0.0160764	0.00417535	0.111992	0.157532	0.27298	0.000343539	0.0745179
812	0.00290776	0.0186998	0.0054664	0.00373801	0.0723474	0.0960871	-0.00388012	0.960189	1.50553e-05
813	0.0222607	0.00374254	0.0140767	0.000163124	0.0237671	0.0617098	-0.113039	0.144595	0.0127778
814	0.00127771	0.0386571	0.00325351	0.00198785	0.120162	0.161247	-0.122622	0.113312	0.0150362
815	4.94501e-07	0.0154088	0.00317777	0.00235629	0.0915909	0.100525	0.0412511	0.595481	0.00170166
816	0.00143901	0.0112007	0.0429461	2.70725e-06	0.0953997	0.134907	-0.223365	0.00360978	0.049892
817	0.0075027	0.00674856	0.0102797	0.0124437	0.0256213	0.0645427	-0.180872	0.0189635	0.0327146
818	1.13696e-05	0.00821904	0.0103483	0.00889663	0.0266919	0.0619989	0.218667	0.00440463	0.0478151
819	0.000454797	0.0117832	0.000712074	0.0298165	0.0229707	0.0711274	-0.104968	0.175694	0.0110184
820	0.000184151	0.0393581	0.00247346	0.00231107	0.0346733	0.0774422	-0.140687	0.0689183	0.0197928
821	0.00458426	0.0168065	0.00427667	0.0172003	0.0395206	0.0948267	-0.18164	0.0184541	0.032993
822	0.00158086	0.0140137	0.00785247	0.0343897	0.0411582	0.102947	0.207212	0.00703808	0.0429368
823	0.00438746	0.00175338	0.0348966	0.0302509	0.0775713	0.16797	0.180512	0.019206	0.0325847
824	0.000975117	0.0207194	0.000181771	0.0163038	0.0798629	0.134139	0.172677	0.0252027	0.0298174
825	8.67156e-05	0.0224802	0.00279469	0.00230059	0.0677623	0.0896156	0.340498	6.29879e-06	0.115939
826	0.00270943	0.0211665	0.0210387	0.00483114	0.0795531	0.130008	-0.149948	0.0523774	0.0224844
827	0.00291946	0.00564479	0.00226898	0.00203566	0.0950361	0.0973132	0.20028	0.00924213	0.0401119
828	0.00420356	0.0157386	0.0122378	0.0196098	0.0233389	0.0844866	0.191065	0.0131052	0.0365059
829	0.00365288	0.00287655	0.0207057	0.032502	0.0615069	0.137575	-0.222193	0.00379489	0.0493698
830	0.00124557	0.00275874	4.06951e-05	0.0146583	0.00607518	0.0200312	-0.0724591	0.350617	0.00525032
831	0.0115175	0.00200708	0.0100265	0.000146196	0.0296173	0.0423452	-0.234538	0.00221295	0.0550079
832	0.0203109	0.00177079	0.0173064	0.0073632	0.0233101	0.0669471	-0.0320778	0.679769	0.00102899
833	0.00127857	0.0328796	0.0144283	0.0045241	0.0443129	0.0762697	0.0365357	0.638228	0.00133485
834	0.0067724	0.000306724	0.0908844	0.0251354	0.025638	0.125187	0.0213592	0.783462	0.000456214
835	0.00125124	0.0110183	0.00271446	0.014636	0.0225428	0.0630077	0.182911	0.017637	0.0334564
836	0.0100521	0.00555593	0.0104452	0.0150956	0.0388405	0.0868533	0.197551	0.0102645	0.0390266
837	0.00814986	0.00451208	0.00511415	0.00121531	0.0360157	0.0552708	-0.190394	0.0134355	0.0362497
838	0.000147425	0.0351056	4.36291e-05	0.00112668	0.0353186	0.0677491	0.355392	2.27564e-06	0.126303
839	0.00330728	0.0168682	0.00324869	0.000917759	0.0921547	0.105813	0.179117	0.0201732	0.032083
840	0.000385226	5.77899e-05	0.00712572	4.37284e-06	0.00391448	0.0133112	-0.202377	0.00851846	0.0409564
841	0.00223991	0.0230747	0.000237142	0.0156468	0.0388895	0.0790305	-0.208219	0.00676016	0.0433553
842	4.74084e-05	0.0224296	0.00730063	0.00427875	0.0756739	0.111929	0.231656	0.00251608	0.0536647
843	0.00796642	0.0186006	0.00600205	0.00932743	0.0305166	0.0709414	0.321028	2.20762e-05	0.103059
844	0.0262894	0.0219855	0.00340502	0.00282466	0.0576305	0.100451	-0.29097	0.00013005	0.0846633
845	0.0147468	0.029851	6.02485e-05	0.00477702	0.105574	0.155694	0.13016	0.0926408	0.0169416
846	0.000119016	0.00399781	0.0187113	0.0155764	0.000113656	0.0359845	0.0408282	0.599262	0.00166694
847	0.0111968	0.0391833	0.00129011	0.00234805	0.0879169	0.130094	-0.0264233	0.733866	0.000698189
848	7.82309e-06	0.00105084	0.00275349	0.00252371	0.0854971	0.0936447	-0.251402	0.001012	0.0632029
849	0.000529667	0.000827209	0.0386118	0.000120764	0.0605694	0.0989836	-0.216572	0.00480723	0.0469033
850	0.00543736	0.014199	0.0319723	0.0036941	0.00708846	0.0598553	-0.0701887	0.365957	0.00492646
851	0.0146859	0.0518683	0.000514628	0.0205558	0.0367014	0.106528	0.117247	0.130132	0.013747
852	0.00383518	0.00118794	0.0111226	0.0003272	0.0244055	0.035111	0.159759	0.0385874	0.025523
853	3.78177e-05	3.5646e-06	0.0398775	0.011046	0.0117247	0.0577593	-0.0666181	0.390905	0.00443797
854	0.00665708	0.00509187	0.000107212	0.00861333	0.048844	0.0699743	-0.33596	8.50232e-06	0.112869
855	0.000392279	0.0543662	0.00931788	0.0361213	0.0698009	0.150634	-0.250209	0.00107145	0.0626047
856	0.003633	0.0190242	0.00011787	0.000217212	0.0811984	0.119322	0.235006	0.00216689	0.055228
857	0.0082935	0.0173302	1.04172e-06	0.020898	0.0772502	0.0999881	0.143876	0.0627993	0.0207002
858	0.000229922	0.0400082	0.00945188	0.00252304	0.100042	0.153809	-0.124719	0.10723	0.0155549
859	3.96368e-05	0.00761234	0.00531367	0.019964	0.0816341	0.124479	-0.19107	0.013103	0.0365076
860	0.00237216	0.000217772	0.021251	0.011649	3.04515e-05	0.0359807	0.00988197	0.898836	9.76534e-05
861	0.000298612	0.00359177	0.0464073	0.00489473	0.0343429	0.103098	0.0578701	0.456207	0.00334895
862	0.0098818	0.0278337	0.0234707	0.0123316	0.0740621	0.133571	0.232043	0.00247332	0.053844
863	0.00364077	0.00150559	0.00339033	0.0229011	0.00995601	0.0473926	0.159623	0.0387552	0.0254796
864	0.0196987	0.00437633	0.00476668	0.0429258	0.0691052	0.141401	0.14221	0.0659372	0.0202237
865	0.000308135	0.0116742	0.0149327	0.000132215	0.0576764	0.0783595	0.305259	5.73324e-05	0.093183
866	0.000700467	0.00235162	0.0176446	0.00300977	0.00158889	0.0249114	0.148987	0.0539243	0.0221971
867	0.00144371	0.0200092	0.00329767	0.0263987	0.083715	0.135913	-0.152931	0.0478075	0.023388
868	0.0561959	0.00673149	0.00461603	0.00676688	0.0426873	0.132405	-0.141979	0.0663833	0.020158
869	0.0071696	0.00113773	0.0432459	0.0230422	0.00540526	0.0716746	-0.0455414	0.557753	0.00207402
870	2.42637e-05	0.0156146	0.0188808	0.00970093	0.0269778	0.0727651	0.255006	0.000850233	0.065028
871	0.000370858	0.0115963	0.00231484	0.00157665	0.0765231	0.0845223	-0.23831	0.00186626	0.0567916
872	0.00818688	0.000206955	0.000796264	0.00418	0.0025064	0.0159831	-0.0637983	0.411314	0.00407022
873	0.00211438	0.0426863	0.00278725	0.00497626	0.0280637	0.0669907	0.215767	0.00497042	0.0465554
874	0.00210411	1.58674e-05	0.00614689	0.000337793	0.0254186	0.0341615	-0.219019	0.00434005	0.0479692
875	0.00155071	0.00855328	0.00222578	0.000261627	0.069895	0.0869846	-0.17243	0.0254151	0.0297322
876	3.94462e-07	0.0324661	0.0261482	0.0059202	0.105019	0.1489	-0.18119	0.0187511	0.0328297
877	0.00141623	0.00204889	0.00537627	0.00895009	0.0649537	0.0954535	-0.21619	0.00488393	0.0467383
878	0.00442261	0.0193887	0.00854326	0.0113639	0.0355762	0.0941511	0.228306	0.00291556	0.0521236
879	0.000302787	0.0304093	0.011309	0.00658873	0.0900358	0.130793	0.283436	0.000196892	0.0803362
880	0.000380748	0.0200179	0.000601462	0.00234215	0.0701146	0.0907272	-0.0607186	0.434303	0.00368675
881	9.40556e-06	0.0303981	0.0251704	0.0109293	0.0546798	0.116681	0.153303	0.0472627	0.0235017
882	0.00879331	0.000179561	0.0402464	0.00191929	0.00100101	0.0502606	0.13372	0.0839814	0.017881
883	7.2648e-05	0.0117104	0.0111464	0.00801746	0.0781555	0.116801	0.241021	0.00164848	0.058091
884	0.000120436	0.0326882	0.000519584	0.000239118	0.138088	0.170291	-0.0883831	0.254597	0.00781157
885	0.0041591	0.00513414	0.0199508	0.0509607	0.0112225	0.0998325	-0.212875	0.00559883	0.0453156
886	0.000955964	0.0150889	0.0186833	0.00151799	0.102753	0.16409	0.183943	0.0169969	0.033835
887	0.00171438	0.0146221	0.0153518	0.00960688	0.0541634	0.110672	0.240567	0.00168319	0.0578727
888	0.00037931	0.0279919	0.0016262	0.0136693	0.0487862	0.107377	-0.14068	0.0689315	0.019791
889	0.00435314	0.00174366	0.0189005	0.0181334	0.00252755	0.0435364	0.0299037	0.700394	0.000894232
890	0.00585163	0.0321552	0.00435022	0.00579622	0.0826191	0.129396	0.105854	0.172058	0.0112051
891	0.00671082	0.00833993	0.0111031	0.029468	0.028049	0.0836476	-0.0177397	0.819464	0.000314697
892	0.0160361	0.0059487	0.0115561	0.02747	0.0727118	0.130034	-0.190382	0.0134414	0.0362451
893	0.00361207	0.0136825	0.016075	4.50483e-05	0.068966	0.110237	-0.378543	4.20566e-07	0.143295
894	0.00101535	0.000162512	0.0219642	0.0104735	0.00592079	0.049637	0.172077	0.025722	0.0296105
895	0.000271208	0.0149544	0.000361664	1.38117e-05	0.0607535	0.081894	0.221158	0.00396545	0.048911
896	0.000568988	0.0248538	0.00994985	0.0167474	0.0735022	0.111164	0.21886	0.00436902	0.0478998
897	0.00533432	0.0210608	0.0169581	0.0225182	0.0164784	0.0830292	0.182294	0.0180293	0.0332312
898	0.0144214	0.0188442	0.000933088	0.00253611	0.0673733	0.102284	0.218033	0.00452311	0.0475383
899	0.00440717	0.00990487	6.43998e-05	0.000629702	0.0422151	0.0542935	0.0128285	0.868912	0.000164569
900	5.6522e-05	0.0221884	4.05839e-06	0.00655956	0.0673575	0.0990142	0.29064	0.00013246	0.0844719
901	0.00155227	0.013206	0.0149072	0.00328449	0.0528066	0.0803115	-0.296767	9.37599e-05	0.0880709
902	0.00791662	0.0245777	0.0162147	0.00201086	0.0719378	0.0966469	-0.174434	0.0237341	0.0304272
903	0.00107746	0.0489866	0.00381816	0.00727479	0.0663777	0.118196	0.171301	0.0264067	0.0293441
904	0.000510569	0.0170046	0.0189222	0.0148274	0.0337806	0.0753978	-0.284259	0.000188277	0.0808034
905	0.00207785	0.0116496	0.00777825	0.00440894	0.0289717	0.050262	-0.195274	0.0111933	0.0381318
906	0.000529748	0.0257745	0.0029598	0.00112639	0.0809111	0.0986338	0.325083	1.71212e-05	0.105679
907	0.00150052	0.00572418	0.000513129	0.0229472	0.0823914	0.127526	0.142027	0.0662908	0.0201716
908	0.00356278	0.025999	0.00609249	0.00804232	0.0915308	0.12255	0.113061	0.144517	0.0127827
909	0.00349263	0.00233094	0.012553	0.00420205	0.00536037	0.0293496	0.000239529	0.997541	5.73743e-08
910	0.00497318	0.0370475	0.00799466	0.0235652	0.0645054	0.129566	-0.0217017	0.780077	0.000470964
911	0.00153323	0.000871088	0.00213334	0.0650743	0.0257018	0.110117	-0.173113	0.0248308	0.0299683
912	0.00797468	0.0237003	0.007	0.00637494	0.11543	0.144396	0.0185489	0.811379	0.000344063
913	0.0127685	0.000134927	0.0250048	1.93837e-05	3.78041e-06	0.0376938	0.0599202	0.440381	0.00359043
914	0.000261436	0.0224831	0.00447105	0.0148889	0.109217	0.150907	0.0362479	0.640878	0.00131391
915	0.00808896	0.0353619	8.51345e-06	0.00586791	0.0623237	0.111511	-0.24784	0.00119917	0.0614247
916	0.0263332	0.000589072	0.00970893	0.000199134	0.0351076	0.0832975	0.188137	0.0145989	0.0353956
917	0.00939496	0.00776353	0.000145118	0.00909618	0.0727823	0.0950956	-0.149462	0.0531542	0.022339
918	0.00130809	0.00508496	1.19698e-05	0.00231904	0.0215622	0.028128	0.360767	1.55572e-06	0.130153
919	0.000170294	0.0117073	0.00634395	0.00235916	0.0604578	0.0798153	-0.382446	3.12251e-07	0.146265
920	0.0119717	0.00505382	7.23916e-05	0.00072912	0.0422992	0.0754351	0.263572	0.000556395	0.0694703
921	3.51447e-05	0.0146753	0.000230587	0.000812135	0.0821334	0.0967601	0.0813407	0.294564	0.0066163
922	0.00514691	0.020508	0.0057027	0.0201637	0.0138957	0.0643504	0.319785	2.38479e-05	0.102263
923	0.00242759	0.0273679	0.003236	0.00959489	0.0939194	0.142913	0.0368558	0.635286	0.00135835
924	2.79923e-05	0.0457786	0.013095	0.00758691	0.0709702	0.126904	-0.243961	0.00143867	0.059517
925	0.0172402	0.00370706	0.0159489	8.92751e-06	0.000226528	0.0380059	-0.0461087	0.552853	0.00212601
926	0.00172978	0.0227421	0.00315505	0.00607152	0.0236352	0.0515651	0.0653301	0.400151	0.00426802
927	0.00645937	0.0194359	0.0183449	0.00178867	0.0597881	0.0948493	0.173976	0.0241099	0.0302675
928	0.00131759	0.00366157	0.0146495	0.00407049	0.0206643	0.0438112	0.179121	0.0201707	0.0320842
929	8.29261e-07	0.017254	0.000308038	7.92707e-05	0.0296249	0.0444682	0.237159	0.00196639	0.0562444
930	0.000568987	0.0347413	0.00194172	0.010944	0.0515688	0.104157	0.248105	0.00118422	0.0615562
931	0.00201749	0.0204013	0.00991497	0.00563766	0.0437272	0.0715636	-0.142677	0.0650454	0.0203567
932	1.25396e-05	0.0169277	0.0139918	0.000135286	0.111081	0.12604	0.14681	0.0575683	0.0215532
933	0.003284	0.000774528	0.039993	0.00526151	0.0269502	0.0640659	-0.209036	0.00654212	0.043696
934	0.000710081	0.0108104	0.00403022	0.00124735	0.129253	0.143248	-0.252766	0.000947691	0.0638909
935	4.14664e-06	0.000118898	0.00238987	0.000219389	0.0368835	0.0446055	0.108722	0.160665	0.0118205
936	0.0020297	0.00663949	0.00264398	5.78195e-05	0.058427	0.0668218	-0.192564	0.0123938	0.0370809
937	0.00180079	0.0171496	0.020546	0.0105016	0.0577123	0.105664	0.227351	0.00303954	0.0516883
938	0.00130012	0.0031335	0.0469796	0.018746	0.00575353	0.0859601	-0.212863	0.00560151	0.0453106
939	0.0127245	0.00232331	0.00424723	0.000215043	0.0971444	0.105144	-0.263311	0.000563752	0.0693327
940	0.0184038	0.00109752	0.0228361	0.0308569	0.0102787	0.0801829	-0.146319	0.058418	0.0214092
941	0.0104612	1.41012e-05	0.0200847	0.0109421	0.0077107	0.0473521	-0.0205701	0.791274	0.000423128
942	0.00109151	0.00977853	0.0189317	0.0019069	0.0851503	0.11287	-0.30498	5.82808e-05	0.0930127
943	0.000868226	0.0086124	0.0069041	0.00424556	0.0242466	0.0490985	0.0395376	0.610865	0.00156322
944	0.00299973	0.0409772	0.0238928	0.000544119	0.0529854	0.102249	-0.163226	0.0345104	0.0266428
945	0.000141338	0.00766808	0.0234018	1.45751e-05	0.0658575	0.0977118	-0.134436	0.0823209	0.018073
946	0.00457444	0.0129191	0.0162468	0.00588276	0.0930173	0.113095	-0.310518	4.19539e-05	0.0964212
947	0.0165913	0.0167896	0.0234292	0.0126964	0.0918537	0.174883	0.101024	0.192583	0.0102058
948	0.00279702	0.0387312	0.0118494	0.000699395	0.0499964	0.0863074	0.319339	2.45161e-05	0.101977
949	0.00297126	0.00122469	0.00725063	0.000350564	0.0933725	0.109829	-0.202088	0.00861515	0.0408394
950	0.0225414	0.0154264	0.0149861	0.00281398	0.000303957	0.0575036	0.107351	0.16604	0.0115241
951	2.50983e-07	4.2805e-05	0.0157131	0.00348511	0.0526237	0.0629296	-0.104817	0.17632	0.0109867
952	0.00699262	0.000907814	0.0162764	0.00522635	0.00049248	0.0282595	-0.068667	0.376466	0.00471516
953	0.000439486	2.02981e-05	0.0374301	0.0014351	0.000637017	0.040832	-0.0729137	0.347595	0.00531641
954	0.00101741	0.000281409	0.00148627	0.00146829	0.0914462	0.102682	-0.222548	0.00373797	0.0495276
955	3.82744e-05	0.00623152	0.00116519	0.0117772	0.0573437	0.0821902	-0.259089	0.000695862	0.0671273
956	0.00382738	1.63804e-07	0.0146264	0.000387824	0.0274264	0.058661	-0.215931	0.00493685	0.046626
957	0.0308181	2.05773e-07	0.028109	0.000126666	0.0322175	0.094009	0.154903	0.0449741	0.0239949
958	1.08014e-05	0.0130364	0.00470766	0.00869698	0.0365492	0.0684889	-0.301403	7.18156e-05	0.0908438
959	0.00275485	0.000782618	0.00110838	0.000960969	0.0475039	0.0520976	-0.147822	0.0558506	0.0218512
960	0.000154105	0.0065676	0.00260134	0.0136469	0.0842196	0.121277	0.0559707	0.471148	0.00313272
961	0.000427265	9.22983e-05	0.00723652	0.0130579	0.0042601	0.0306798	-0.126439	0.102436	0.0159867
962	0.00717997	0.0177873	0.000371926	0.000676342	0.0642388	0.102513	-0.115653	0.135473	0.0133757
963	0.000404142	3.30258e-05	0.0129907	0.0178172	0.0439066	0.0876062	0.202918	0.00833992	0.0411759
964	0.00773489	0.00484498	0.0479914	0.00286048	0.00213574	0.0628449	0.00244107	0.974948	5.95882e-06
965	0.00503785	0.0101034	0.00845594	0.00106752	0.0566202	0.0933906	-0.229839	0.00272612	0.0528261
966	4.98102e-05	0.0254093	0.0168073	0.00229265	0.14837	0.185663	0.298506	8.48819e-05	0.0891059
967	0.00321803	0.00858626	0.00130358	0.00906776	0.0229903	0.0564485	0.0914481	0.238428	0.00836275
968	0.00421531	0.015998	0.0293605	0.00139948	0.0356222	0.0755865	0.347974	3.80307e-06	0.121086
969	0.00214654	0.00707116	0.00117211	0.00019729	0.0529079	0.0586171	0.170814	0.0268448	0.0291774
970	0.00182365	0.0112077	0.00929588	0.0148348	0.0533327	0.0967016	0.164715	0.0328747	0.0271311
971	0.000376965	0.0428402	0.0018383	0.00413348	0.0684582	0.112702	0.323228	1.92416e-05	0.104476
972	6.89719e-05	0.035202	0.0345254	0.0143774	0.0585967	0.127825	-0.278499	0.000256783	0.0775617
973	0.00790818	8.99722e-05	0.00905077	0.0072914	0.0284401	0.0646468	-0.234892	0.00217809	0.055174
974	0.000535881	0.0354897	0.0039322	0.000631302	0.070835	0.10535	0.101961	0.188466	0.0103961
975	0.00118264	1.24068e-05	0.00791178	0.0356539	0.0265638	0.0898533	0.230261	0.00267604	0.05302
976	0.0123551	0.00137292	2.8343e-05	0.0275891	0.0564761	0.107343	0.297157	9.17001e-05	0.0883021
977	0.011379	0.0073334	0.0230153	6.88777e-05	8.90249e-05	0.0416066	-0.106169	0.170778	0.0112719
978	0.000752327	0.0197477	0.00321103	0.00173689	0.0448255	0.0735684	-0.346701	4.14816e-06	0.120202
979	0.00441528	0.0287386	0.00364666	0.0089161	0.0568085	0.0987523	-0.343461	5.16537e-06	0.117965
980	0.00477121	0.0365682	0.00474411	0.015138	0.111695	0.155397	0.00618482	0.936582	3.8252e-05
981	0.000200389	0.0571338	0.000987347	0.0182763	0.0433993	0.116572	0.179369	0.0199957	0.0321732
982	2.91471e-05	0.00134865	0.0330646	0.000137895	0.0777826	0.111596	-0.278784	0.000252905	0.0777207
983	0.00820609	0.0285022	0.0186538	0.00277844	0.0693705	0.132733	0.272639	0.000349698	0.0743319
984	0.00440973	0.0265977	0.00926378	0.00269552	0.112846	0.143162	-0.275649	0.000298647	0.0759826
985	0.00625742	0.0287553	6.43869e-05	0.00719776	0.0653939	0.103459	0.171911	0.0258671	0.0295534
986	0.000767023	0.00495687	0.0348954	0.0336093	0.00328164	0.0836503	0.144466	0.0617172	0.0208703
987	1.54699e-06	0.0222222	0.0011125	0.0101064	0.0124582	0.0427344	0.131084	0.0903265	0.0171831
988	0.00252742	0.0210913	0.00356407	6.46674e-05	0.0455202	0.072536	0.16477	0.0328155	0.0271493
989	0.0083451	0.0086991	0.0133143	0.0157588	0.0720099	0.119571	-0.283222	0.000199194	0.0802149
990	0.00408972	0.0167283	0.00262812	0.0260538	0.0690521	0.110317	-0.211195	0.00599553	0.0446032
991	0.0141371	0.000500745	0.0534588	0.00307246	0.034916	0.122802	-0.0975163	0.208566	0.00950943
992	0.00355933	0.0113299	0.00415362	0.00746081	0.0632507	0.082721	0.0610852	0.431528	0.00373141
993	0.0053755	0.0142216	0.00180241	0.00142163	0.0785259	0.0915461	0.201498	0.00881539	0.0406014
994	0.0180451	0.00611382	0.0282688	0.00388765	0.0970847	0.150353	0.183624	0.0171924	0.0337179
995	0.00355692	0.00929086	0.0307965	0.0137912	0.00672187	0.0645783	0.226309	0.00318007	0.051216
996	0.00487504	0.00987729	0.025365	0.0116237	0.0170937	0.0691748	-0.237326	0.00195156	0.0563236
997	0.00161536	0.0186182	7.76795e-05	0.0135877	0.0707198	0.110164	0.156553	0.0427115	0.0245088
998	5.99988e-05	0.0229411	0.0268794	0.00681334	0.0677263	0.135237	0.185225	0.0162297	0.0343084
999	0.000353274	0.0282672	0.00707776	0.00211644	0.0147847	0.0518536	0.193124	0.0121367	0.037297
1000	0.00970059	0.0339056	0.00176068	0.017277	0.0663487	0.126209	-0.241885	0.00158408	0.0585083

## Sheet: prediction_accuracy_bPC1_null
Index	partialR2_nPC1	partialR2_nPC2	partialR2_nPC3	partialR2_age	partialR2_sex	R_squared	cross_corr.cor	cross_corr_p	cross_r_squared
1	0.00821708	0.000702525	3.81896e-05	0.00847869	0.0115313	0.0397569	0.00680439	0.930244	4.62997e-05
2	0.00271157	0.00891229	0.00546747	0.00178459	0.00102554	0.0206905	0.00569057	0.941641	3.23826e-05
3	0.00267582	0.000593922	0.000149873	0.00333613	0.0187595	0.020986	-0.101936	0.188574	0.010391
4	0.00493108	0.000860156	7.53801e-08	0.0180843	0.00414059	0.0244081	-0.0862603	0.266229	0.00744085
5	0.000110916	3.2341e-06	0.0222971	0.0053663	0.0107685	0.0367388	-0.0520069	0.503172	0.00270472
6	0.00587508	0.00502079	0.00796266	0.00148189	0.0048395	0.0265364	0.0121009	0.876285	0.000146431
7	0.000159909	9.22123e-05	0.000166554	0.000672604	0.00198155	0.00448191	0.197571	0.0102569	0.0390342
8	0.00153688	0.00880061	0.00480993	0.00197461	0.00738641	0.021675	-0.0641006	0.409096	0.00410889
9	0.0153989	0.00789647	0.00136001	0.0207502	0.00568627	0.0429523	-0.0409015	0.598606	0.00167293
10	0.00155164	0.000777361	8.23959e-05	0.00336973	0.0142235	0.0174055	-0.0522753	0.500969	0.0027327
11	0.00216389	0.0217795	0.000889174	0.00879169	0.0168509	0.045157	0.132845	0.0860466	0.0176478
12	0.000996612	0.00153228	0.0317735	0.000207956	0.00071158	0.034636	-0.0355127	0.647668	0.00126115
13	0.00276949	0.000356045	0.00112296	0.00561697	0.0028373	0.0110483	-0.031925	0.681212	0.0010192
14	0.00908405	0.00135519	0.0311174	0.000220368	2.68919e-05	0.0442081	0.0865753	0.264481	0.00749528
15	9.37522e-05	0.00050459	0.0106064	0.00881207	7.72348e-07	0.0208253	0.169145	0.0283924	0.0286101
16	0.000270036	0.0229022	0.0118512	0.00012345	0.000433491	0.0377573	0.14632	0.0584168	0.0214094
17	0.0109268	0.000453674	0.00266318	0.00598066	6.28808e-05	0.0223734	0.0245655	0.751945	0.000603466
18	0.00164305	0.00558947	0.00019562	0.00777607	0.0201761	0.029503	-0.0525766	0.4985	0.0027643
19	0.0110817	0.0022225	0.000508965	0.0178381	0.000191156	0.0384042	-0.117287	0.130002	0.0137562
20	5.74058e-05	0.0188282	0.000158249	0.0113574	0.0256234	0.0588309	0.050522	0.515456	0.00255247
21	0.00255097	0.000705704	0.000267925	0.0022309	0.0300894	0.0361672	0.0593103	0.445056	0.00351772
22	0.00703606	0.000352671	0.00558273	0.000886419	0.00112784	0.0140807	-0.0290507	0.708548	0.000843942
23	0.00325128	0.00328383	0.000335872	0.000111634	0.00288772	0.0108443	-0.0627896	0.418764	0.00394253
24	1.48074e-07	0.00146652	0.00130831	0.00128304	0.000141604	0.0042608	-0.00298516	0.969366	8.91118e-06
25	0.00276313	0.00210491	0.00420169	0.000371782	1.95756e-05	0.0090839	0.0553702	0.475927	0.00306586
26	0.0160603	0.00514776	0.000655706	0.00836512	0.00209575	0.0315204	-0.0627681	0.418923	0.00393983
27	0.00341708	0.00086691	0.00780282	7.87437e-06	0.0267501	0.0427068	0.0187936	0.808939	0.000353198
28	0.0025166	0.000161459	0.000329283	0.00888961	0.00806552	0.0241246	-0.140979	0.0683376	0.0198752
29	0.00876295	0.000378359	0.000177201	0.0123546	0.00195628	0.0215151	0.042249	0.586604	0.00178498
30	0.00977288	0.0383231	0.00135601	1.01206e-05	0.00145768	0.0541895	-0.113743	0.142094	0.0129375
31	0.00156021	0.00833494	0.0282568	0.00464748	0.000911082	0.046383	-0.00626597	0.935752	3.92623e-05
32	8.45502e-05	0.000356604	0.00035864	0.0079	0.00170136	0.0135218	-0.0382689	0.622367	0.00146451
33	0.00171149	0.00368523	0.00554127	0.00127573	0.00158096	0.0118888	-0.0831706	0.283799	0.00691734
34	0.00117541	0.00699975	0.00981186	0.00884205	0.000306004	0.0325954	-0.066353	0.392798	0.00440273
35	0.00104715	0.00165374	0.00228274	0.000413474	0.0143433	0.0185542	-0.108448	0.16173	0.0117609
36	0.00454295	9.26629e-05	0.00673657	0.00177563	0.000358153	0.0132473	-0.0146783	0.850216	0.000215454
37	0.000563707	0.00745318	0.012952	0.00361597	0.00833151	0.0287733	-0.00836271	0.914324	6.99349e-05
38	0.000109507	0.00553288	0.00832161	0.0102519	0.0013475	0.0225878	-0.0741541	0.339433	0.00549883
39	0.000233014	0.0220682	0.00364609	0.0224795	0.000105701	0.0395435	-0.0531404	0.4939	0.0028239
40	0.0114091	0.0147225	0.000332566	0.0105491	0.00700843	0.0347267	-0.0282722	0.716018	0.000799317
41	0.0191235	0.0078463	0.0340962	0.00680808	0.00320717	0.0633292	0.0393351	0.612694	0.00154725
42	0.00660019	0.00111669	0.000949227	0.00134867	0.00237736	0.0113886	-0.125182	0.105923	0.0156704
43	0.000326641	9.88853e-05	4.7644e-07	0.00153205	0.000251561	0.00317977	-0.0596194	0.442683	0.00355448
44	0.000464975	0.00500405	0.0331173	0.000104252	0.0189259	0.0582295	-0.00393835	0.959592	1.55106e-05
45	0.0163115	0.0270341	0.00228072	0.0213673	1.54653e-05	0.0527915	-0.00883037	0.909553	7.79754e-05
46	0.000319766	0.00100839	0.000362248	8.51291e-07	0.00343604	0.00714258	0.00105201	0.989202	1.10672e-06
47	0.00220152	8.25513e-05	4.91483e-05	3.38681e-05	0.000937417	0.00271381	0.000355569	0.99635	1.26429e-07
48	8.9469e-05	0.0204263	0.000102591	0.000281494	8.64223e-05	0.0226632	-0.0298862	0.700561	0.000893187
49	0.00654446	0.00427371	0.00640906	0.0172363	0.000364016	0.0331456	-0.00518774	0.946789	2.69127e-05
50	0.0029936	0.0163786	0.0148629	7.51232e-05	0.0122459	0.0368415	-0.124533	0.107759	0.0155085
51	0.00196598	2.40938e-05	0.00233896	0.0048987	2.4695e-05	0.00919234	0.124825	0.106931	0.0155812
52	0.0191674	1.58136e-05	0.00880565	1.22873e-06	0.00470989	0.0291047	0.0997321	0.198362	0.00994648
53	0.00176846	0.00916081	0.0241837	0.00498239	0.000276704	0.0445925	-0.0816882	0.292499	0.00667296
54	0.0160464	0.024773	0.00189705	0.00287187	0.00165203	0.0445705	0.201118	0.0089466	0.0404484
55	0.0140937	0.0023568	0.0170067	0.00176238	0.00881655	0.0375739	-0.088019	0.256567	0.00774735
56	0.00880795	4.38636e-05	0.00225979	9.20272e-07	0.00108568	0.0118537	0.00522162	0.946442	2.72653e-05
57	0.0119964	0.000475694	0.00103263	0.0188597	0.00362101	0.0325721	0.037832	0.626349	0.00143126
58	0.0109029	6.04738e-05	9.73646e-05	0.00212061	0.0208515	0.0263069	-0.135033	0.0809569	0.0182339
59	0.0138298	0.0016497	0.00501831	3.1156e-07	0.00464736	0.0296351	-0.165189	0.0323683	0.0272874
60	0.000127987	0.000573363	0.00561999	0.00111724	0.0244976	0.0350345	-0.0624944	0.420959	0.00390555
61	0.0125593	0.00169366	0.000729327	5.09229e-05	0.000200024	0.016424	0.00703904	0.927845	4.95481e-05
62	0.000994227	0.000554694	6.68861e-05	0.00330813	0.000464859	0.00777545	0.00344112	0.96469	1.18413e-05
63	0.000465553	0.00299699	0.0400141	0.0015154	0.000185523	0.0436706	-0.128501	0.0969116	0.0165124
64	0.00409316	0.00605091	0.00240054	0.0124882	0.000524651	0.0246823	0.0950623	0.220302	0.00903684
65	0.00648401	6.01303e-05	0.00944095	0.00159021	0.000105974	0.0181725	-0.00415278	0.957394	1.72456e-05
66	0.00173285	0.000548845	0.000338456	0.00501236	0.0163934	0.0313219	0.0276943	0.72158	0.000766976
67	0.000560018	0.00353656	0.00346584	0.00643895	0.017554	0.0400612	0.0696008	0.369995	0.00484427
68	3.29542e-05	0.0044862	0.00628823	0.0139523	0.00531394	0.0212775	0.0627412	0.419123	0.00393646
69	0.0312464	0.023537	0.00713655	7.6106e-06	0.0342227	0.0730235	-0.181506	0.0185421	0.0329444
70	0.00851584	0.00325508	0.00268256	0.0067296	0.00078019	0.024023	0.029844	0.700963	0.000890667
71	0.0145419	0.0149639	0.0198938	0.000530086	0.031274	0.0727093	0.0306317	0.693462	0.000938302
72	0.00263269	0.00419787	0.000193924	4.24913e-05	0.000917074	0.00746521	-0.0923189	0.233968	0.00852278
73	3.86812e-05	0.0178325	0.0128252	7.36929e-07	0.00111459	0.0307995	-0.00466814	0.952112	2.17915e-05
74	0.00777827	0.0152913	0.000978903	0.00900745	0.000128268	0.0297143	0.0282857	0.715888	0.000800079
75	0.0466585	0.00173856	0.00165006	0.00244077	0.00395476	0.051309	0.0321027	0.679534	0.00103058
76	0.000645337	0.00527193	0.0177097	0.00300738	0.00207852	0.0273015	-0.138407	0.0735855	0.0191564
77	0.00907824	0.000337766	0.00838706	0.00462351	0.0108145	0.028172	-0.0835045	0.281864	0.006973
78	0.00572003	0.00201322	0.00229772	0.00121479	0.00879291	0.0217527	0.0243681	0.753875	0.000593802
79	0.00240126	0.0640759	0.00136318	0.0112514	0.00314477	0.0905449	0.0474961	0.540956	0.00225588
80	0.0017556	0.0105316	9.99138e-07	0.000599125	0.000718771	0.0164679	-0.110669	0.153259	0.0122476
81	0.00886557	0.00013859	0.0229637	0.00695071	0.00284828	0.0353903	-0.00342354	0.96487	1.17206e-05
82	0.00868155	0.000213962	0.000434889	0.00411965	4.46611e-05	0.0145985	0.0519599	0.503559	0.00269983
83	0.00179664	0.0129842	0.000841145	0.00130669	0.000148363	0.0169066	-0.0563158	0.468414	0.00317147
84	3.2044e-06	0.000147777	8.24716e-05	0.0441449	0.0102039	0.0484661	-0.0560208	0.470751	0.00313833
85	0.000944126	0.00137286	0.0207563	0.000447185	0.0033204	0.0262205	0.106377	0.169938	0.011316
86	0.0021699	0.00246129	0.0128738	0.0107874	0.00942198	0.0351983	0.112242	0.147465	0.0125983
87	0.00200646	0.00525438	0.00386474	0.00162285	0.000997122	0.0167984	-0.17254	0.0253209	0.0297699
88	0.00138062	0.0114443	0.00107518	0.00108241	0.0180606	0.0296308	0.05035	0.516889	0.00253512
89	0.000606444	0.000494364	0.00240938	0.0112623	0.00185027	0.0192751	0.0031925	0.96724	1.01921e-05
90	0.0130867	0.000133605	0.0111763	0.00301545	0.00432139	0.0249049	0.020451	0.792455	0.000418245
91	0.00108964	0.022422	0.00193287	0.0414388	0.0137315	0.0605508	0.0317352	0.683005	0.00100712
92	0.00115394	0.00445555	0.00516408	0.00384354	0.026153	0.0324943	0.110347	0.154467	0.0121764
93	4.07809e-06	0.00212495	0.0107682	0.00243545	0.00588	0.0247821	0.0806826	0.298501	0.00650968
94	0.000892397	0.00535684	7.35531e-07	0.0124555	0.0172707	0.0321861	-0.168732	0.0287867	0.0284706
95	0.00949763	0.0131286	0.0271114	0.0345605	0.00387933	0.0825101	-0.0569209	0.463641	0.00323998
96	0.00014025	0.00060256	0.00307178	9.01214e-05	0.00292542	0.00592635	-0.0654513	0.399275	0.00428388
97	0.000114524	0.000799975	0.000537797	0.00193902	0.00821014	0.0135216	-0.0598491	0.440925	0.00358192
98	0.000109566	0.0137601	2.81796e-06	0.000941199	0.0198941	0.0349973	-0.0865592	0.26457	0.0074925
99	1.02614e-05	0.00681074	0.00206761	0.00157537	0.00162905	0.0122732	0.0455888	0.557343	0.00207834
100	0.000168464	0.00678802	0.04086	0.00215758	0.000942236	0.0504212	-0.0436659	0.574104	0.00190671
101	0.000299095	0.0049005	0.00371763	0.000685931	3.62472e-05	0.00911141	-0.135462	0.0799879	0.0183499
102	8.37492e-06	5.87339e-05	0.00080618	0.0106696	0.00058714	0.0114959	-0.0668032	0.389588	0.00446266
103	0.00545238	0.000612808	0.0240615	0.0048479	0.0263026	0.0559481	0.137062	0.0764556	0.018786
104	6.74942e-05	0.0116209	0.00115756	0.000767223	0.0103296	0.0262348	0.0840576	0.278677	0.00706569
105	0.0139112	5.99369e-06	0.0108599	0.0152005	1.12691e-06	0.0403668	-0.072905	0.347653	0.00531514
106	0.00304807	0.00856294	0.000194906	0.0116219	0.00133502	0.0279516	-0.0744986	0.337188	0.00555004
107	3.03264e-07	0.00253002	0.000147272	0.000752669	0.00023417	0.00316134	-0.201859	0.00869235	0.040747
108	0.00432864	0.000577653	0.0234831	0.00229722	0.00840448	0.0414012	0.0206051	0.790928	0.000424569
109	0.0364718	0.000759818	0.000332027	0.00111968	0.00674397	0.0451125	-0.125562	0.104857	0.0157659
110	0.00450916	0.000522809	0.000592137	4.0171e-07	0.00334064	0.0116086	0.0100829	0.896791	0.000101664
111	0.00968915	0.00215637	0.000110391	9.92739e-05	0.0047974	0.0162884	0.138799	0.0727636	0.0192653
112	0.000984881	0.0252436	0.00726107	0.00937894	0.000567558	0.0398542	-0.00296066	0.969617	8.7655e-06
113	0.000387914	0.00222551	0.00284076	0.0100972	0.000593861	0.0146154	0.0369069	0.634816	0.00136212
114	0.00798507	0.000870223	0.0106505	0.0117777	0.00939858	0.0304185	0.0158234	0.838685	0.00025038
115	0.0145151	0.00722117	1.91359e-05	0.00690309	0.000511774	0.0311518	0.0205376	0.791596	0.000421793
116	0.00235032	0.00265123	0.00487261	0.000702465	6.15418e-05	0.0108251	-0.0831259	0.284059	0.00690992
117	0.000264431	0.000821739	0.00345385	0.000216904	0.00341419	0.00774476	-0.0706775	0.36262	0.00499531
118	6.19721e-05	0.014182	0.00753585	0.00881404	0.00197305	0.034439	0.103849	0.180371	0.0107846
119	0.0104686	0.00384554	0.00254128	0.00390057	0.00794444	0.0320357	0.060447	0.436365	0.00365384
120	0.00484212	0.00175343	0.00169977	0.00116474	0.00791623	0.0131901	0.068707	0.376188	0.00472065
121	0.00036753	0.00887546	0.00286579	0.000473482	0.0161075	0.0282892	0.0723666	0.351234	0.00523693
122	0.000543106	0.00459245	0.00361985	0.000436846	0.0136372	0.0285489	0.0722983	0.35169	0.00522705
123	0.0206179	0.00250145	0.00202806	0.00586865	0.0023065	0.0329719	0.000141198	0.998551	1.99368e-08
124	0.00828799	0.00165339	0.00909528	0.0127196	0.000750189	0.0371337	0.0245249	0.752342	0.000601469
125	0.000949866	0.00418221	0.00410915	1.14913e-06	0.00265827	0.0107893	-0.0386948	0.618496	0.00149729
126	0.00378849	1.68013e-05	0.00353214	0.0136718	0.00330098	0.0220663	-0.0837727	0.280316	0.00701786
127	0.00802069	0.0103072	0.00945361	0.0341847	0.00162927	0.0801538	-0.0822371	0.289257	0.00676295
128	0.012008	0.0121408	0.000608161	0.0203972	0.00658485	0.0558036	0.0331273	0.669896	0.00109742
129	0.00346005	0.000466381	0.000900404	5.35029e-05	2.31307e-05	0.0050358	-0.0378886	0.625833	0.00143554
130	0.00188206	0.000601542	0.00189232	0.011359	0.0203985	0.0360688	0.0105883	0.891648	0.000112111
131	0.00210204	0.00171859	0.0199808	0.0010958	0.00178117	0.0265026	-0.010006	0.897574	0.00010012
132	5.06644e-05	0.00348112	0.00127589	0.000156214	0.000559483	0.0056002	-0.0242778	0.754757	0.000589414
133	0.00295343	0.00556358	0.012786	0.00435793	0.0211483	0.0392891	-0.102611	0.18565	0.010529
134	0.0148759	0.0169692	0.00259978	0.000557868	5.37739e-07	0.0383052	0.122874	0.112567	0.015098
135	0.000587118	0.0130493	0.00434236	0.00754812	0.00851635	0.0340446	0.0650881	0.401902	0.00423646
136	9.88533e-05	0.0161507	0.000264057	0.00548327	0.0502011	0.0619575	-0.0411022	0.596811	0.00168939
137	0.00248218	0.0141744	0.0129365	0.00494537	0.00479647	0.0374067	0.0223119	0.774057	0.000497821
138	4.89669e-05	0.00791017	0.00451005	3.99418e-05	2.66186e-05	0.0127111	-0.0603073	0.437428	0.00363697
139	9.80977e-05	0.00921811	0.00332803	0.020311	0.00611166	0.0299595	0.166631	0.0308678	0.0277658
140	0.00359248	0.0179027	0.000568672	0.000192333	0.00228091	0.0219595	-0.0195318	0.801587	0.000381489
141	0.000493934	0.0124082	0.00117489	0.0183064	0.0175408	0.0484762	0.12911	0.0953242	0.0166695
142	0.00188156	0.00615103	0.00087416	0.00159016	0.0009607	0.010211	-0.010058	0.897044	0.000101163
143	0.00101683	0.00709997	0.0306044	6.48183e-05	0.000674445	0.0405769	-0.0297967	0.701415	0.00088784
144	0.002392	0.0181689	2.9182e-05	0.000233229	8.6837e-05	0.0208688	-0.0470216	0.54501	0.00221103
145	0.0101129	0.0124107	0.00420957	0.000638918	0.0112479	0.0360596	-0.0151045	0.84592	0.000228146
146	0.00161491	0.00129691	0.0135073	0.000574809	0.00284157	0.0189598	-0.0617154	0.426783	0.00380879
147	0.00236044	0.00645992	0.0131686	0.00454524	0.00582562	0.0282079	-0.163909	0.0337524	0.0268661
148	0.0105007	0.0107855	0.00012368	0.000109725	0.0105559	0.028544	0.00639102	0.934472	4.08451e-05
149	0.00287954	0.00971855	0.000848911	0.00428646	0.000480417	0.0203206	0.0204331	0.792633	0.000417511
150	0.00879351	0.00652417	0.0179248	0.00201348	0.00568841	0.0349208	-0.131592	0.0890765	0.0173163
151	0.000920866	0.0021412	0.00833439	0.0142547	0.00296761	0.0276365	0.0233406	0.76394	0.000544782
152	0.00268794	9.30687e-05	0.000665798	1.78194e-05	0.0113653	0.0154275	0.109876	0.156242	0.0120728
153	0.00326023	0.000416769	0.00136224	0.0155602	0.000673187	0.0204603	-0.0907956	0.241809	0.00824384
154	0.00662524	0.00113041	0.00403845	0.000274623	0.0100049	0.0186079	0.0421131	0.587809	0.00177351
155	0.0422649	0.000173314	0.000459826	0.00126774	3.32204e-05	0.0468428	-0.0734999	0.343722	0.00540223
156	0.000314852	0.00578222	0.0152119	0.00296122	0.00030109	0.0236767	0.046504	0.54945	0.00216262
157	0.0022837	0.00230586	0.0278013	2.31894e-09	0.00469348	0.0371618	-0.0375413	0.629005	0.00140935
158	0.00765804	5.25961e-05	0.00141753	0.00457397	0.000145609	0.0153516	0.0656141	0.398101	0.00430521
159	0.00669801	0.00721185	0.0053891	1.36864e-05	0.00152926	0.0224462	-0.0022984	0.976411	5.28262e-06
160	0.00376895	0.00128187	0.00439323	0.000664123	0.0131079	0.0271995	-0.0311057	0.688963	0.000967562
161	0.00568016	0.0408272	0.00147381	0.00655079	0.00122113	0.0530183	0.0986525	0.203287	0.00973231
162	0.00042732	0.00104877	0.00919422	0.00340203	0.044868	0.0519081	0.0125689	0.87154	0.000157978
163	0.0336323	0.00970175	0.0361629	0.00413998	0.00124159	0.0816598	0.148991	0.0539178	0.0221983
164	0.00043087	0.00761479	0.00018015	0.00393482	0.00335887	0.014635	-0.117164	0.130407	0.0137275
165	0.025998	0.0276336	0.00597293	0.0117132	0.00292101	0.0686318	-0.103042	0.183801	0.0106176
166	0.00511892	0.00213867	0.0086727	0.00890791	0.00100569	0.0252287	0.0731782	0.345844	0.00535505
167	0.0027921	0.00117041	0.0078917	0.0290746	0.010038	0.0373554	-0.12076	0.118937	0.0145829
168	0.0143386	0.0165483	0.0171224	0.00604101	0.000549704	0.0478507	-0.0628058	0.418644	0.00394456
169	0.00232029	9.03325e-05	0.00140894	0.00156623	0.000257044	0.00682684	-0.0179308	0.817553	0.000321515
170	4.7775e-05	5.76256e-05	0.00287973	0.00498041	0.00801913	0.0141783	-0.0177225	0.819637	0.000314086
171	0.0240224	0.000226497	0.00128702	0.00467986	0.00102032	0.0342989	0.0434382	0.576105	0.00188688
172	0.0168546	0.0049085	0.020794	0.00275348	0.00669115	0.0552469	0.00191267	0.980369	3.6583e-06
173	0.0252199	0.000207528	0.00568595	0.00315442	0.000150869	0.0411425	0.0212602	0.78444	0.000451997
174	0.00273508	0.010165	0.000671854	0.00257185	0.0143457	0.0276476	0.123135	0.111801	0.0151621
175	0.00529932	0.000149891	4.75138e-06	0.00491603	0.000906054	0.011845	-0.0530025	0.495023	0.00280926
176	0.00282389	0.0399537	0.0127357	0.000710369	0.00812036	0.0600033	-0.0983515	0.204676	0.00967303
177	0.00298826	0.00318384	2.3028e-05	0.00396334	0.00606044	0.0140124	-0.0303129	0.696494	0.000918875
178	0.00814744	0.000726374	0.0122682	0.00510661	0.000178895	0.0299374	-0.000319822	0.996717	1.02286e-07
179	0.0104819	0.0248874	0.0099088	0.00317083	0.00179031	0.0463599	-0.0625359	0.420649	0.00391074
180	0.00234922	0.0128116	2.47682e-05	0.000610778	0.00343703	0.0189401	-0.115203	0.137012	0.0132718
181	0.0049859	0.00412251	0.0319432	0.00154748	0.00239113	0.0472244	-0.0143203	0.853828	0.000205071
182	0.0182772	0.0022859	0.00189456	0.0215673	0.00197924	0.0518169	0.0562372	0.469036	0.00316262
183	0.00375116	0.000131154	0.0155704	0.00671005	0.00241012	0.0268227	0.0893193	0.24958	0.00797793
184	0.00642663	0.000240697	0.00776324	0.00417648	0.00298057	0.0253156	-0.0125378	0.871856	0.000157197
185	5.72213e-05	0.0118878	0.00446236	0.0237042	0.000657181	0.0338793	-0.0343807	0.658179	0.00118203
186	0.0337703	0.0124422	5.56447e-05	0.000363792	7.17121e-06	0.046963	0.0535169	0.49084	0.00286406
187	0.00139104	0.00116206	2.5905e-06	0.0153795	0.00513774	0.0171594	-0.124147	0.108864	0.0154124
188	0.00854873	0.000937328	0.00433698	0.000229192	0.0015888	0.0157203	-0.133911	0.083536	0.0179321
189	0.000802384	0.0137424	0.0122471	0.00983266	0.0045402	0.0482929	0.0977922	0.207275	0.00956332
190	0.00328307	0.00173337	0.004539	4.61299e-05	0.0246679	0.0373054	-0.046848	0.546497	0.00219474
191	0.0011073	0.00575971	0.00756666	0.000301097	0.000320953	0.0152131	0.0208377	0.788623	0.000434208
192	0.0234587	0.0029935	0.00177274	0.0127108	0.00819383	0.041996	0.0779711	0.315086	0.0060795
193	0.00261291	0.00187728	0.00854706	0.00614254	0.00243902	0.0227655	0.0360262	0.642922	0.00129788
194	0.0134937	0.000694251	0.000349978	0.00215304	0.00030651	0.0202732	0.0522402	0.501257	0.00272903
195	0.00947652	0.00172963	0.00573472	0.000158651	0.0095172	0.0251892	0.0241729	0.755783	0.00058433
196	0.0021646	0.00450486	0.0607272	0.00335527	0.00176848	0.0678561	-0.173443	0.0245532	0.0300824
197	0.00355113	0.000133551	0.00782961	0.00180577	0.000144319	0.0125888	0.0938351	0.226343	0.00880503
198	0.0015416	0.00460546	0.00593576	0.00742982	0.0267557	0.0377942	-0.162834	0.0349525	0.0265149
199	0.00378098	0.000598881	0.00424663	0.0106115	0.000881568	0.0250129	-0.122031	0.115075	0.0148915
200	0.000157906	0.00733323	0.059167	0.00533404	0.000383089	0.0752004	0.11168	0.149516	0.0124724
201	0.00202872	0.000209027	0.00467938	0.00192769	0.0100982	0.019419	-0.0566349	0.465893	0.00320751
202	0.000333564	0.00103631	0.000436382	0.0303995	0.000431963	0.0356132	-0.0305894	0.693865	0.00093571
203	0.0124313	0.0142788	0.00559382	0.00480217	0.00712594	0.0427396	-0.00808069	0.917203	6.52976e-05
204	4.18141e-05	0.00271353	0.00138595	0.0172475	0.00173936	0.0237926	0.0315334	0.684912	0.000994358
205	2.72828e-05	0.0148427	0.00387516	0.00577415	0.0104715	0.0325786	-0.089862	0.246703	0.00807518
206	0.00105326	0.00219221	0.00210878	0.00349096	0.00781602	0.0195917	0.0258034	0.739883	0.000665813
207	0.00020615	9.34866e-05	0.0022907	0.016369	0.00244247	0.0178511	0.173634	0.0243935	0.0301487
208	0.00374688	0.00198522	0.00552218	0.00250805	3.69279e-05	0.0139316	-0.0340453	0.661307	0.00115908
209	7.76285e-07	0.00840852	0.0112634	0.00759344	0.0315681	0.0570664	0.00940964	0.903648	8.85413e-05
210	0.0247193	0.0128953	0.000850724	0.00282095	0.0203435	0.0566888	-0.0767431	0.322792	0.0058895
211	0.00373928	0.000144441	0.000221301	0.00171891	0.000238105	0.005695	0.0390746	0.615051	0.00152683
212	0.0237732	0.0119236	0.0137134	0.000194649	0.000176535	0.0484984	0.0172898	0.823968	0.000298937
213	0.0201106	0.000748645	0.00196595	0.0045573	9.00888e-05	0.0276189	-0.0597886	0.441388	0.00357468
214	0.00361094	0.00234057	0.0103754	0.000123971	0.000455844	0.0174217	-0.0571254	0.462033	0.00326332
215	0.000893651	0.0158906	0.00445708	0.00282187	0.000771024	0.0244657	0.00735181	0.924648	5.4049e-05
216	0.00678377	0.000532109	0.00310152	0.000685566	0.00830603	0.0184926	-0.169198	0.0283419	0.0286281
217	0.0029788	5.34603e-05	0.0155688	0.00463396	2.56298e-05	0.024405	0.0333557	0.667755	0.0011126
218	0.00783563	0.00969814	6.58124e-05	0.00121312	0.00708491	0.024277	-0.157766	0.04111	0.02489
219	0.000937845	0.00409661	0.00146775	9.60556e-05	0.00473448	0.00979284	-0.0103877	0.893688	0.000107905
220	0.000964807	0.000877581	0.00136222	0.0276237	7.22693e-05	0.0342357	0.12536	0.105423	0.0157151
221	0.000913871	0.000189528	0.0329278	0.00465934	0.0205503	0.0514462	0.130517	0.0917403	0.0170348
222	0.00819581	0.000615771	0.00587135	0.000181703	0.00960462	0.0348968	-0.0433876	0.57655	0.00188248
223	0.0071916	5.43583e-06	0.0106484	6.73233e-06	0.00783625	0.024996	0.0632309	0.415495	0.00399814
224	0.000409491	0.0106016	0.000270736	0.0170802	0.000560795	0.0390302	0.137139	0.0762879	0.0188072
225	0.000709713	2.62378e-05	0.00573247	0.047775	0.000183766	0.0637625	0.0555042	0.474858	0.00308072
226	0.0182132	0.0115768	0.0142295	1.03271e-05	0.000130451	0.0430784	0.128399	0.0971795	0.0164862
227	1.63353e-06	2.93218e-06	0.00023611	0.000173994	0.0168073	0.0182439	-0.0376561	0.627955	0.00141798
228	0.0146218	0.00926549	0.0129539	0.00163151	0.0100266	0.0506207	0.0860268	0.267531	0.00740061
229	0.00114515	0.00248015	0.000984804	0.00543424	0.00257496	0.0150232	-0.0336486	0.665014	0.00113223
230	0.0486773	0.00849891	4.23258e-06	0.00205955	0.00708224	0.0690692	-0.104359	0.178229	0.0108908
231	0.01104	0.0165764	0.00141307	9.10153e-05	0.000344485	0.0305088	0.0669125	0.38881	0.00447729
232	0.00185825	0.00506906	9.03774e-05	0.00816495	0.00923379	0.0314251	-0.0127762	0.869441	0.000163231
233	0.0128417	0.0176975	0.00274888	0.00162617	0.00177815	0.0371606	-0.162083	0.0358119	0.026271
234	0.0016674	0.000313443	0.0635184	0.0121986	7.41024e-05	0.0724156	-0.0742922	0.338531	0.00551933
235	0.00231444	0.00326776	0.00104136	0.000141009	0.023792	0.0281141	0.0214143	0.782916	0.000458572
236	0.00485219	0.000180945	0.00224227	0.00278022	4.03559e-05	0.0110813	-0.0654515	0.399274	0.00428389
237	0.000319431	0.00178789	0.0102763	0.00694625	0.000284989	0.0218038	-0.102244	0.187239	0.0104537
238	0.00013939	3.99508e-05	0.0129652	0.00556206	0.000857359	0.020481	0.0241097	0.756402	0.000581276
239	0.00193898	0.00194036	0.0112042	0.00130285	0.00220574	0.0164022	0.0112046	0.885383	0.000125543
240	8.18393e-06	0.00781851	0.0153992	0.0241065	0.00369182	0.0568613	0.0375536	0.628892	0.00141027
241	0.0164779	0.00278633	0.00412234	0.0216653	0.00873153	0.0573184	0.0327914	0.67305	0.00107528
242	6.7672e-05	0.0169074	0.0235193	0.000524546	5.94033e-05	0.0397236	0.0109268	0.888206	0.000119396
243	0.00659772	0.000788475	0.0135081	0.00560273	0.00589725	0.0329543	-0.175515	0.0228675	0.0308054
244	0.00761815	0.00259882	1.32072e-07	0.000250928	0.0013696	0.0102243	0.149789	0.0526304	0.0224368
245	0.00170779	0.0048047	0.00459674	0.0022897	0.0088794	0.0208031	0.00634761	0.934916	4.02921e-05
246	0.00748476	0.00151486	0.00107216	0.00177135	0.000762552	0.0155941	-0.0586509	0.450142	0.00343993
247	4.01963e-05	0.00453495	0.00532312	0.014802	0.000432595	0.0231591	0.0406918	0.600483	0.00165583
248	0.00383682	0.000335019	0.0122542	0.000129195	4.55585e-05	0.0171642	0.02981	0.701288	0.000888636
249	0.000619323	0.0129804	0.00878955	0.00836377	0.000195228	0.0337802	-0.0440953	0.570341	0.0019444
250	0.00200765	3.90392e-05	0.0118009	0.00245051	7.28969e-07	0.0160055	0.0948472	0.221352	0.00899599
251	0.000322167	0.000536118	1.28601e-05	0.00334007	0.00555168	0.008804	-0.0209882	0.787132	0.000440505
252	0.00611857	0.000178171	0.00689077	0.0104382	0.00138247	0.0245984	-0.0874069	0.259902	0.00763996
253	0.0046396	0.000472762	0.00293413	0.000127157	0.000858641	0.00811433	0.00262547	0.973056	6.89311e-06
254	0.0141683	8.2842e-06	0.0043124	0.0252219	0.0207543	0.0575455	0.0216597	0.780491	0.000469144
255	0.00363995	0.00568303	0.00365673	0.000928715	0.0031341	0.0147564	0.0705771	0.363303	0.00498113
256	0.0015757	0.0110795	0.0151321	0.000376138	0.00105295	0.0293288	0.156013	0.0434407	0.0243401
257	0.00461793	8.22912e-06	0.0170585	0.00287856	0.000359592	0.0235176	0.131484	0.0893396	0.0172881
258	0.000975454	0.00825395	5.46197e-05	6.51316e-07	0.00313709	0.0108898	-0.14027	0.0697537	0.0196756
259	0.00498389	0.0210126	0.00501499	0.00701529	0.00716541	0.0447481	-0.023107	0.766234	0.000533931
260	0.00165724	9.20729e-05	0.00138092	0.000922211	0.00225552	0.00654566	0.0374284	0.630038	0.00140088
261	0.00324616	0.0219774	0.00255519	0.01939	6.54661e-06	0.0402634	0.0420787	0.588114	0.00177062
262	0.00105126	0.000534071	0.0014589	0.030578	0.00766617	0.0349993	-0.0245963	0.751645	0.000604976
263	0.00130066	0.0107718	7.31053e-05	0.000661981	0.00135512	0.0136546	-0.0548113	0.480399	0.00300427
264	0.00237307	0.000209311	0.00430577	0.00266193	0.00507632	0.0156137	0.0875084	0.259347	0.00765771
265	0.00767169	0.00579539	2.58922e-06	0.00376346	0.0129335	0.0322159	-0.0819795	0.290776	0.00672063
266	0.0016054	0.000120483	0.0160026	0.0042572	0.00858232	0.0253727	-0.0381291	0.62364	0.00145383
267	8.47015e-05	0.00981026	0.000947013	0.0362874	0.000921104	0.0417359	0.0956848	0.217281	0.00915559
268	0.000489324	0.00933491	8.51312e-05	0.0314143	0.00550698	0.039304	0.113562	0.142733	0.0128964
269	0.00144213	0.0162345	0.000440756	0.0118126	0.000877897	0.0265676	-0.166274	0.0312338	0.027647
270	2.1028e-06	0.00322558	0.000599832	0.00025771	0.00666908	0.0114132	-0.0585188	0.451166	0.00342445
271	0.00544792	0.0058343	0.00044293	0.0163433	0.000119055	0.0351915	-0.0138605	0.858472	0.000192114
272	0.000652241	0.00162293	0.0051928	0.00860472	0.0098563	0.0182035	0.0224895	0.772308	0.000505778
273	0.00747952	0.0164223	0.0168334	0.00170721	0.0165151	0.0525414	-0.0823601	0.288534	0.00678318
274	0.0210619	0.0117974	0.00303789	0.00493159	0.00254918	0.0398751	0.0822095	0.28942	0.00675839
275	0.000595283	0.000516103	0.00109308	0.00247845	0.000625104	0.00419491	0.0622496	0.422784	0.00387501
276	0.00290664	7.13715e-05	0.0137645	0.00220369	0.0171315	0.0286771	-0.0948398	0.221388	0.00899459
277	0.000109275	0.00118497	0.00358091	0.00413104	0.0103155	0.0175336	0.0242981	0.754559	0.000590398
278	0.0273639	0.0455624	0.00142374	0.000771823	0.0042947	0.0852567	0.0617914	0.426213	0.00381818
279	0.00241885	0.00516437	0.00985681	2.35786e-08	0.0153717	0.0373621	0.0583416	0.45254	0.00340374
280	0.00107742	6.67075e-05	0.0186149	0.000198142	0.00496946	0.0237709	0.00344567	0.964643	1.18727e-05
281	0.0172259	0.00279811	0.0113576	0.000783587	0.00953793	0.0390937	0.0548423	0.48015	0.00300768
282	0.000674841	0.0114068	0.00389966	0.0217179	0.0044974	0.0425893	0.00728714	0.925309	5.31024e-05
283	0.00569319	0.00144388	0.0196283	0.0163794	0.0157	0.044825	0.0682183	0.3796	0.00465374
284	0.00646224	0.0035937	0.0120118	0.00948098	0.000151303	0.0315757	-0.0975868	0.208236	0.00952318
285	0.000637256	0.00245597	0.00995958	0.00314905	0.0013095	0.020929	-0.023324	0.764103	0.00054401
286	0.00459534	0.0027445	0.0305814	0.00361796	0.00819963	0.0509288	-0.129871	0.0933729	0.0168665
287	0.00355181	0.00511575	0.000161925	0.00590432	0.0223515	0.0323262	-0.00608259	0.937628	3.69979e-05
288	0.000152747	0.00464693	0.00631018	0.00402773	0.000950387	0.0136026	0.00780745	0.919993	6.09563e-05
289	8.06e-05	0.000371264	0.00278546	0.0131146	0.0001827	0.0188077	0.0457545	0.555911	0.00209347
290	0.0018087	0.0103906	0.00016979	0.0179991	5.99224e-07	0.0266821	0.0863031	0.265991	0.00744823
291	0.00245898	0.00303092	0.00479666	0.000159883	0.00128189	0.0133397	0.0256578	0.741298	0.000658323
292	4.25608e-05	0.000851599	0.00141659	1.1629e-05	0.00476882	0.00792489	0.0233379	0.763967	0.000544657
293	0.00219968	0.00746959	0.0133954	0.000525767	0.000132823	0.0237144	0.128677	0.09645	0.0165578
294	0.00132653	0.00195335	0.00108827	0.0140463	7.19767e-06	0.0190754	0.114855	0.13821	0.0131917
295	7.63663e-05	0.0061963	0.00343948	0.000197519	0.00111724	0.0100896	0.0626496	0.419804	0.00392497
296	0.00156923	0.0111126	0.0138446	0.000533131	0.00149115	0.0283431	0.0536474	0.489782	0.00287804
297	0.00320556	0.00273583	0.0311723	0.0114286	0.00680774	0.0629378	0.224342	0.00346177	0.0503292
298	0.000809308	0.00162753	0.00073643	0.0125172	0.00295465	0.0144955	0.0298783	0.700637	0.000892711
299	0.000788505	0.00107253	0.00244285	0.000953847	0.00049951	0.00464058	0.0701177	0.366443	0.0049165
300	0.00238203	0.0298656	0.000294674	0.00181591	0.00271376	0.034295	-0.129618	0.0940181	0.0168009
301	0.0132453	0.000250565	0.000366099	0.00200736	0.0254331	0.0334239	-0.0138716	0.85836	0.000192421
302	0.00354878	0.000199159	0.0146407	0.00792785	0.0169113	0.0386621	0.105691	0.172724	0.0111705
303	2.67272e-05	0.00214336	0.0108983	0.00905286	0.00561707	0.0231968	-0.0590346	0.447179	0.00348509
304	0.0051878	0.00348788	0.0253173	0.000994993	0.00172471	0.0342219	-0.171909	0.0258686	0.0295528
305	0.000116152	1.89889e-05	0.0186022	0.000206801	0.00153443	0.0201971	0.0169427	0.827446	0.000287055
306	0.000217164	0.00315442	0.00829492	0.0104936	0.000884713	0.0196777	0.0133744	0.863386	0.000178874
307	0.00704049	0.0113777	0.00277686	0.0135086	0.000286727	0.0454839	-0.0731522	0.346016	0.00535125
308	0.000559013	0.00238864	0.00049931	8.00738e-06	0.015036	0.0201586	-0.0473492	0.542209	0.00224195
309	6.74229e-05	0.00105045	0.0191093	0.000163683	0.00793416	0.0252343	0.0121781	0.875502	0.000148306
310	0.00136108	0.00156535	0.0118755	0.000290543	0.000804468	0.0157393	-0.0663722	0.392661	0.00440526
311	0.0108527	0.000895051	0.000669401	0.00648995	0.000484394	0.0221531	-0.00834476	0.914508	6.9635e-05
312	0.0062611	0.00474709	0.00287419	0.0162383	0.0238633	0.0393531	-0.0698335	0.368394	0.00487672
313	0.0012641	0.0061751	0.00423221	0.0267907	0.00700425	0.0358684	-0.0781692	0.313855	0.00611042
314	0.0255098	0.00162513	0.000724869	0.000227979	0.0196435	0.0447837	0.014787	0.849121	0.000218654
315	0.00909221	0.0115968	0.00610721	3.82099e-05	0.0258906	0.0484425	-0.0480941	0.535867	0.00231304
316	0.00262612	0.00187522	0.000543549	0.00150227	0.000484286	0.00767537	-0.146983	0.0572713	0.021604
317	0.000296537	0.0122882	0.0072413	0.0203504	0.00203585	0.0330977	-0.0190994	0.80589	0.000364789
318	0.000377233	0.000617361	0.00430209	0.0203151	0.00584333	0.0345718	-0.0526001	0.498308	0.00276677
319	0.00264736	5.4493e-08	0.00297662	0.0156148	6.33764e-05	0.0248101	0.0329594	0.671472	0.00108632
320	4.94294e-08	0.00621648	0.000970982	0.00334716	0.00347094	0.0129586	-0.112478	0.146611	0.0126513
321	0.00171129	0.0266797	0.000197921	0.0172574	0.0191964	0.0853361	-0.0998214	0.197958	0.00996431
322	0.00960198	0.00519592	0.000114039	0.00238516	0.0115142	0.0259164	0.0351542	0.650989	0.00123582
323	0.00130544	0.000411276	0.00574974	0.00029533	0.0013022	0.00994453	0.0977837	0.207315	0.00956166
324	0.00565026	0.00778914	0.0113086	0.000988827	0.0036666	0.0332495	-0.0187339	0.809534	0.00035096
325	0.00227312	0.000352136	0.000134975	0.000320904	0.00281733	0.00488537	0.00515402	0.947135	2.65639e-05
326	0.00946335	0.0157326	0.0217586	0.000690348	0.00134601	0.0496928	-0.0112299	0.885127	0.00012611
327	0.000572117	0.00137164	0.00317687	0.00182741	0.00256324	0.00829721	-0.0643532	0.407249	0.00414134
328	0.0100758	0.00314403	0.000996851	0.0033254	0.0209574	0.0275149	-0.0164828	0.83206	0.000271682
329	0.00141721	0.0282658	0.000859362	0.014704	0.00330052	0.0458218	-0.0212083	0.784954	0.000449792
330	0.00855208	0.0188164	0.0234846	0.00192733	0.000343998	0.0531673	-0.0560485	0.470531	0.00314143
331	0.000485394	0.000192927	0.00435157	0.00226607	0.00228477	0.00912022	-0.183444	0.0173037	0.0336517
332	0.000178366	0.000277238	0.000159061	0.000931069	5.44755e-05	0.00124082	-0.000880467	0.990963	7.75222e-07
333	0.00994427	4.4292e-07	0.0025222	0.000701544	0.00112696	0.013294	-0.0537357	0.489066	0.00288753
334	0.0372531	0.0133244	0.0168158	0.00034002	0.00490424	0.0637895	0.105223	0.174645	0.0110718
335	0.0116348	0.000575636	0.000461381	0.000115429	0.00791613	0.0187766	-0.0782324	0.313462	0.00612032
336	0.0054123	0.0021381	0.00526603	3.08393e-06	3.5638e-06	0.013079	0.0198927	0.797998	0.00039572
337	0.0119729	0.000984662	0.0122263	0.0121569	0.0121035	0.0556518	-0.00452006	0.953629	2.0431e-05
338	0.0100726	0.00144866	5.68445e-06	0.000115652	0.00167795	0.0169965	-0.0176129	0.820733	0.000310214
339	0.00303301	0.00438503	0.00539831	0.0139108	0.0441419	0.0619163	-0.000814463	0.99164	6.6335e-07
340	0.000460536	0.0129914	0.000261859	0.00291552	0.00250774	0.0156369	0.00248219	0.974526	6.16125e-06
341	0.00582584	0.0155819	0.000722381	0.00952236	0.00657	0.0382115	0.056319	0.468389	0.00317183
342	0.0102751	0.0012234	0.0113497	1.69194e-05	0.0162597	0.0316625	-0.0901158	0.245366	0.00812086
343	0.00278034	0.000389851	0.000208998	0.00708679	0.00147721	0.0091667	0.0190687	0.806196	0.000363617
344	0.0128654	0.00346284	4.01986e-05	0.0314452	0.0172474	0.0512892	-0.0268861	0.729385	0.000722861
345	0.0256211	0.00232562	0.00140584	0.00257396	0.0295482	0.0520274	-0.0668178	0.389484	0.00446461
346	0.000228581	0.00220154	0.000251319	1.55004e-06	0.00850155	0.0133154	0.0355668	0.647167	0.00126499
347	0.0234868	5.12213e-05	0.000731927	0.00394886	0.00504558	0.0306292	-0.0323353	0.677342	0.00104557
348	0.0141793	0.00683979	0.000178539	0.000929172	0.000124284	0.0227519	-0.00110024	0.988707	1.21053e-06
349	0.00859753	0.000634152	0.00659512	0.0201595	0.00188394	0.0358926	0.049402	0.524822	0.00244055
350	0.036305	0.00790765	0.00175052	6.51191e-05	0.000728618	0.0499859	-0.0042321	0.956581	1.79107e-05
351	0.000810479	0.00116992	0.00268746	0.0138861	0.00201111	0.019615	0.0273501	0.724901	0.000748028
352	0.015883	0.0239113	0.000323024	0.000805146	0.00129949	0.0488138	-0.0779159	0.315431	0.00607088
353	0.000793619	0.00473889	0.003658	3.23781e-05	0.0174695	0.0272973	-0.0324328	0.676424	0.00105188
354	0.00584195	0.000342193	0.000209227	0.000552277	0.00254285	0.00777911	0.0246655	0.750968	0.000608387
355	0.0024791	0.000773005	0.0253425	0.000135805	0.000527452	0.0305558	0.120217	0.120616	0.0144522
356	7.24857e-05	0.00304506	0.00482549	0.000558283	0.00742193	0.0217133	0.0723642	0.35125	0.00523658
357	0.00742407	0.0029456	7.65609e-05	0.00223411	0.00660984	0.022645	0.0958133	0.216661	0.00918019
358	0.0120796	0.00106077	0.000121101	0.000571183	1.19844e-05	0.0141306	-0.103039	0.183814	0.010617
359	0.001189	0.000717144	0.00150308	0.00169834	0.00119276	0.0050675	0.0179001	0.81786	0.000320414
360	0.0121194	0.000365499	0.00143319	0.00457768	0.0246077	0.0424231	-0.130333	0.0922044	0.0169866
361	0.00793424	0.0081441	0.0147285	0.0103655	0.0033207	0.0352114	-0.0247654	0.749993	0.000613324
362	0.00525233	0.0032239	0.0113234	0.0367932	0.00705981	0.0479078	-0.0249105	0.748577	0.000620532
363	0.00394286	0.0288382	0.00661445	0.00266982	0.00723797	0.049007	0.142836	0.0647428	0.0204022
364	0.00295411	0.0104049	0.000397789	0.00640939	0.0155646	0.0372694	-0.147653	0.0561336	0.0218014
365	0.00442143	0.000366417	0.00390913	0.00614874	0.00352561	0.0245158	0.0957	0.217208	0.00915849
366	0.00261147	0.0288344	0.0194011	0.037831	0.000363997	0.0771218	-0.0332895	0.668375	0.00110819
367	0.00412608	0.000157562	0.00106134	0.0014416	0.0015338	0.0074805	-0.0133449	0.863685	0.000178086
368	0.00128558	7.03014e-05	0.00204748	0.000966324	0.00159631	0.00595466	-0.0273243	0.72515	0.000746617
369	0.0127436	0.00103468	0.011346	0.0292062	0.000902489	0.0523232	0.0743914	0.337885	0.00553409
370	0.00060511	0.00248091	0.0287795	0.00473131	0.00213271	0.0369504	0.0838516	0.279861	0.00703109
371	0.00294338	0.0131264	0.00315087	0.000216839	0.0105582	0.0364107	-0.0973731	0.209238	0.00948151
372	0.00318052	0.00260665	0.00195942	0.0267978	4.57163e-05	0.0343554	0.0664961	0.391775	0.00442174
373	0.00287314	0.00337657	0.0219875	0.0113873	0.0031946	0.0406227	-0.0124667	0.872577	0.000155418
374	8.05291e-08	0.00688676	0.0194781	0.00731144	0.0156906	0.0500535	0.115329	0.136581	0.0133008
375	0.00203537	0.000221355	0.00334099	0.00289084	0.000827407	0.0121769	-0.032773	0.673223	0.00107407
376	0.000211274	0.00804029	6.71738e-05	0.00332783	0.00334973	0.0143436	-0.135725	0.0793974	0.0184214
377	2.31229e-05	0.0213694	0.000283383	0.00455147	0.000153061	0.0227622	0.114167	0.140605	0.013034
378	0.0133061	0.000803821	0.00100354	0.000396738	0.00730927	0.0269699	0.0608415	0.433372	0.00370169
379	5.52488e-10	0.00155376	0.0184475	0.0306217	0.01157	0.050251	-0.081443	0.293955	0.00663296
380	0.0710659	7.85651e-07	0.0143943	0.00321257	0.00231911	0.0924655	-0.0360357	0.642834	0.00129857
381	0.0125177	0.00207952	0.000588872	0.0216997	0.000631692	0.0414836	0.134037	0.0832438	0.0179658
382	0.00311733	0.00382914	2.34986e-05	0.00794729	0.000228108	0.014382	-0.0274264	0.724164	0.000752207
383	0.000594224	0.00155604	0.000553423	0.0186206	0.00219915	0.021822	0.0438197	0.572755	0.00192016
384	0.0229982	0.0221339	0.00453614	0.018784	3.32519e-07	0.0596193	-0.0763137	0.325515	0.00582378
385	0.00280797	0.000217185	0.00687614	0.000369555	0.00371228	0.0139068	0.00422157	0.956689	1.78216e-05
386	0.00204994	5.1033e-05	0.014149	0.000929785	4.59058e-05	0.0174081	0.118854	0.124914	0.0141263
387	0.0213415	0.000581601	0.0110185	0.00034213	4.75327e-06	0.0360427	0.0223839	0.773348	0.00050104
388	0.00365597	0.000342193	0.000159995	6.71913e-06	0.0093917	0.014093	0.202151	0.00859391	0.040865
389	0.0102385	0.0118875	0.000122029	0.0520106	0.00170287	0.0718723	-0.0601543	0.438594	0.00361854
390	0.0123563	0.0184108	0.0150931	0.00328319	0.00645157	0.0507051	0.0408649	0.598933	0.00166994
391	0.000784591	0.00145276	0.0072169	0.000499474	0.00558767	0.0181611	0.0725168	0.350233	0.00525869
392	0.0050264	0.00910133	0.00446414	0.0129558	0.000547445	0.0296845	0.105206	0.174713	0.0110683
393	0.000562463	0.00375896	0.00151101	0.00487266	0.00252506	0.0119907	-0.0015045	0.984558	2.26353e-06
394	0.0244922	0.00239914	0.000721479	0.00352898	0.0080951	0.0317685	-0.202729	0.00840191	0.0410991
395	0.0175423	0.00587569	0.000832056	0.0195625	0.00871124	0.0441017	-0.000605894	0.993781	3.67108e-07
396	0.00342334	0.000201332	0.000939253	0.00377908	0.00523785	0.0103008	0.085342	0.271372	0.00728325
397	0.0100791	0.0431474	0.000547247	0.0354383	0.030699	0.0993484	-0.0444266	0.567446	0.00197372
398	0.00735608	0.0100555	0.00211559	0.00631413	0.00117807	0.0242977	0.065766	0.397008	0.00432516
399	2.91314e-06	0.00234399	0.0168698	7.5812e-08	5.59145e-06	0.0194118	0.00545476	0.944055	2.97544e-05
400	0.0444526	0.00253533	0.000491088	0.000221484	0.00542576	0.0611939	-0.165435	0.0321078	0.0273688
401	1.6433e-05	0.0082219	0.00600887	0.00120092	0.000637394	0.0206877	0.00946801	0.903053	8.96431e-05
402	0.0153871	0.00130931	0.00199132	0.00648558	0.0180087	0.0314983	-0.0370342	0.633649	0.00137153
403	0.00387976	0.012309	0.0247673	0.000313394	0.00497585	0.0499406	-0.0458465	0.555116	0.0021019
404	0.000370245	9.63602e-05	0.0117198	0.000272471	0.00153957	0.0147484	-0.104846	0.176201	0.0109927
405	0.000161482	0.00708277	0.00063816	0.00931206	0.039086	0.0517102	0.0605999	0.435204	0.00367235
406	0.00343614	4.33403e-05	0.001292	1.75124e-05	0.000121198	0.00480521	0.0396109	0.610204	0.00156902
407	0.00135446	0.00200406	0.00575006	0.00198951	0.00183166	0.0108069	0.101716	0.189536	0.0103462
408	0.00635805	0.0667124	0.00050909	0.00438295	7.18342e-06	0.0758139	-0.00639965	0.934384	4.09555e-05
409	0.0131124	1.26075e-05	0.000331829	0.00225989	0.0221347	0.0312491	0.0613201	0.429756	0.00376015
410	6.75522e-05	0.00697102	0.0160853	0.00263946	4.69453e-05	0.0234508	-0.0250838	0.746887	0.000629196
411	0.00387794	0.00510621	0.0128045	0.00017453	0.0305474	0.0428278	-0.106041	0.171298	0.0112447
412	0.00523683	0.000120672	0.00131047	0.000220003	0.0160398	0.0224341	0.0757048	0.329401	0.00573122
413	0.0312246	0.0190706	0.000840328	0.00980933	0.00111675	0.0645815	0.0507871	0.513251	0.00257933
414	0.00345914	0.0212473	0.00132204	0.0460953	0.00965597	0.0998584	-0.0172554	0.824312	0.000297749
415	0.0117984	4.36866e-05	0.000286735	0.0168773	0.000216812	0.0314129	0.00347237	0.964369	1.20573e-05
416	0.0016048	0.00081558	0.00544454	0.000140756	0.00599283	0.0149761	-0.0694303	0.371172	0.00482057
417	0.00280832	0.00587043	0.000217222	0.00411812	0.00322764	0.0123596	-0.126288	0.102848	0.0159487
418	0.0101147	0.0026487	0.00310628	0.000107764	0.00248698	0.0166103	0.0465863	0.548743	0.00217028
419	0.00736502	0.0362976	0.0203136	0.00679487	0.0149569	0.078997	0.0187708	0.809166	0.000352343
420	0.00536302	0.000220975	0.00750624	0.0107857	0.0124079	0.0344616	0.0675729	0.384136	0.0045661
421	0.000510404	0.00952621	7.56567e-05	0.00682529	0.0142877	0.0438897	0.0786762	0.310717	0.00618995
422	0.00615941	0.00848896	0.00731901	0.00409648	0.00125646	0.0289238	-0.0256582	0.741295	0.000658343
423	0.00524242	0.0155384	0.0158477	9.8877e-05	0.00573623	0.034977	-0.00167518	0.982806	2.80622e-06
424	2.87088e-06	0.00764015	0.000107387	0.0029168	0.0103299	0.0197498	0.120077	0.121052	0.0144186
425	0.00146163	0.00204142	8.27495e-05	0.00156621	0.000432328	0.00537311	-0.0718169	0.354914	0.00515767
426	0.000152039	0.0147467	0.000778953	0.00023572	0.00217004	0.0210131	0.0357463	0.645507	0.0012778
427	0.0277986	0.000416963	0.0026406	5.0596e-05	0.00591398	0.0329816	0.0703609	0.364779	0.00495066
428	0.000727531	0.000156581	0.00247747	0.00931256	0.018296	0.0238545	-0.0970986	0.210531	0.00942813
429	0.00392262	0.0202061	0.0155185	0.0168841	0.0154415	0.0707594	0.0811792	0.295527	0.00659006
430	0.00214193	0.039214	0.00594113	0.00889057	0.00025373	0.0616392	-0.0442567	0.568929	0.00195866
431	0.00321066	0.00298704	0.00526727	0.00361493	0.00134187	0.0148515	-0.0912479	0.239461	0.00832618
432	0.00869259	0.00276972	0.00810937	0.0133952	0.000620038	0.0350336	0.0779955	0.314935	0.0060833
433	0.00339577	0.00487885	0.00141921	4.70687e-05	5.88298e-07	0.0099336	-0.0235362	0.762021	0.000553951
434	0.00192764	0.00261202	0.00307606	0.0166452	0.000244083	0.0241149	-0.0719533	0.353999	0.00517727
435	0.00686539	0.00181701	8.60618e-05	0.00353836	0.00877312	0.0148589	0.00566817	0.94187	3.21282e-05
436	0.00188878	0.00121032	0.00580758	0.0052063	0.003484	0.0155064	0.0317513	0.682852	0.00100815
437	4.75752e-06	0.000650906	0.0184803	0.00947829	0.00341492	0.0285415	0.0828182	0.285851	0.00685886
438	2.25775e-07	6.26333e-06	0.00296817	0.00180133	0.0018374	0.00622963	-0.0863522	0.265719	0.0074567
439	0.0010988	0.00436191	0.0164884	0.000813096	0.00658006	0.0298366	0.154753	0.0451836	0.0239486
440	0.00348387	0.00217299	0.00207855	0.00362422	0.00054697	0.00979571	-0.000139271	0.99857	1.93964e-08
441	0.0113438	0.00031306	0.0141135	0.000171392	1.3171e-05	0.026369	0.0198457	0.798465	0.000393852
442	0.0209405	0.00349468	1.42464e-05	0.00119372	0.0144663	0.0380903	0.000652641	0.993301	4.25941e-07
443	0.000125983	0.00512356	0.0030436	0.00161476	2.05349e-05	0.0082863	0.0423812	0.585432	0.00179617
444	0.00229479	0.0134659	0.000577308	0.0202522	0.000647296	0.0331653	0.0961163	0.215205	0.00923833
445	0.0137122	0.0208966	0.00379568	0.00413559	0.0034761	0.0404065	-0.0800894	0.302079	0.00641432
446	0.00368318	0.00359206	6.99491e-05	0.011423	0.00657361	0.0290402	-0.0430279	0.579717	0.0018514
447	0.00166917	0.00871684	0.0127361	2.48521e-05	0.00589451	0.0321842	-0.0861836	0.266657	0.00742761
448	0.000511357	0.0189029	0.014098	0.013013	0.000492191	0.0393411	-0.0549324	0.479428	0.00301756
449	0.00749015	0.000137329	0.0018564	0.00811613	0.00370155	0.0200193	0.0982074	0.205344	0.00964469
450	0.00375901	0.000141283	0.000328563	0.000625823	0.00233105	0.00554265	0.0474375	0.541456	0.00225031
451	0.0072329	0.007465	6.01531e-08	0.000484958	0.00205754	0.0181331	0.0475008	0.540915	0.00225633
452	0.00221921	0.000502238	0.000477728	0.000268554	6.06328e-06	0.00339549	0.0140172	0.856888	0.000196483
453	0.0235062	0.00369003	0.0141387	4.38659e-05	0.0120444	0.0520335	0.115993	0.134323	0.0134543
454	0.00587795	9.49079e-05	0.0170156	5.08778e-05	0.00774483	0.026387	0.065246	0.400759	0.00425705
455	0.00257712	0.0131597	0.00717299	5.83115e-05	0.00189833	0.0267725	0.107695	0.164678	0.0115982
456	0.000170281	0.00661689	0.00383364	0.00261647	0.00551073	0.0180607	0.011412	0.883277	0.000130233
457	0.00100537	0.0032523	0.00270026	0.00156929	0.000704466	0.00776393	0.0287751	0.711189	0.000828004
458	0.00731046	0.0046717	4.16843e-06	0.00719521	0.00511936	0.0249373	0.0228273	0.768983	0.000521086
459	1.60289e-05	0.00113103	0.0402769	0.00756038	0.0121747	0.0647164	-0.0626473	0.419821	0.00392469
460	0.0371425	0.00140019	0.0201165	0.00313989	0.00730089	0.0611517	-0.0170701	0.826169	0.000291388
461	0.000948513	0.00266932	0.00508314	0.000929749	0.00386409	0.0144976	-0.161631	0.0363383	0.0261247
462	0.0234416	0.00500775	0.00294421	0.000103598	0.0108711	0.0379838	0.110834	0.152645	0.0122841
463	0.000400164	0.0285513	3.82109e-05	0.00153028	0.00124964	0.0304266	0.127574	0.0993637	0.0162752
464	0.00112419	0.00200241	0.00492722	0.017164	0.0003849	0.027964	0.0731853	0.345797	0.00535609
465	0.0049349	0.000322487	0.00481399	0.011326	0.000686382	0.0195058	0.0471313	0.544072	0.00222136
466	0.000780382	0.010503	0.0106087	0.00388277	0.0319529	0.0553661	0.0347475	0.654766	0.00120739
467	0.00204448	4.27107e-05	0.00522842	0.00571727	0.00011008	0.0142795	-0.122992	0.11222	0.0151271
468	0.00283371	4.46391e-06	0.000113503	0.0142194	0.00153858	0.0228479	0.0556807	0.473453	0.00310034
469	0.00243594	0.0117488	0.00443807	0.00220635	0.0050253	0.0253884	-0.00769447	0.921147	5.92049e-05
470	0.00823391	0.000211206	0.000420539	0.00709028	3.62428e-05	0.0172049	0.023179	0.765527	0.000537265
471	0.00156313	1.97028e-11	0.00211737	0.000610898	0.00187324	0.0072828	-0.0106702	0.890816	0.000113852
472	0.0102829	0.00204983	0.0031451	0.0211315	0.0211586	0.0415603	-0.00970564	0.900632	9.41995e-05
473	5.74955e-06	0.00877417	0.00419792	0.00192444	0.000195217	0.0190366	-0.0512952	0.509041	0.00263119
474	0.00340953	0.00168011	0.000201122	0.000492779	0.0250557	0.0262261	-0.0899815	0.246073	0.00809667
475	0.000336576	0.000350424	0.000122352	0.00518788	0.00905475	0.0119244	-0.0344997	0.657071	0.00119023
476	0.00139232	0.0172627	0.00829604	8.81687e-05	0.0111165	0.0420341	0.0844443	0.276464	0.00713085
477	0.000374466	0.00820015	0.00495167	0.0027672	0.000702192	0.0183413	0.0705533	0.363466	0.00497777
478	0.000492677	0.00201823	0.0022536	0.000271827	0.00891264	0.0132459	0.0696582	0.3696	0.00485227
479	0.0684215	0.00842043	3.70872e-06	0.00345212	0.00704732	0.0781561	-0.0989273	0.202025	0.00978661
480	0.00238476	0.000167752	0.00864624	0.0236157	0.000258524	0.0351645	-0.116927	0.131194	0.0136719
481	0.000324989	0.00807626	0.0206756	0.0172721	0.00896457	0.0492714	0.0941363	0.22485	0.00886164
482	0.00294612	0.00188235	0.0193707	0.0135897	0.000797836	0.0386745	0.0142141	0.8549	0.000202041
483	0.00607553	0.000856618	0.000283893	8.46175e-06	0.006237	0.0123634	0.0216736	0.780354	0.000469746
484	0.000816558	0.000697041	0.00155546	0.00458309	0.00756846	0.022541	-0.010508	0.892465	0.000110418
485	0.00481676	0.0497153	0.0362344	0.0392814	0.000305009	0.0958594	0.0991786	0.200876	0.0098364
486	0.000327267	0.000698651	6.04021e-06	0.00443792	0.000769738	0.00636595	-0.0269858	0.72842	0.000728236
487	0.000189397	0.00668008	0.0115902	0.00043262	0.000793686	0.0199585	-0.0417037	0.591448	0.00173919
488	0.00496142	0.00640671	0.0189466	0.000684056	1.81474e-05	0.0299781	-0.115035	0.137589	0.0132331
489	6.76426e-05	0.0115283	0.00844048	0.00234341	0.0363082	0.0569808	0.028085	0.717817	0.00078877
490	0.0129484	0.00713433	0.00833577	6.25986e-05	0.000109468	0.029437	-0.115803	0.134966	0.0134103
491	0.00042889	5.23793e-05	0.00281863	0.0135228	0.000253923	0.0209204	-0.0682	0.379728	0.00465124
492	0.00526998	0.0221569	0.0174369	0.000101943	0.00239882	0.0451514	0.113044	0.144578	0.0127789
493	0.00024773	0.0161379	0.00316627	0.00169402	0.0060374	0.0261056	0.00530954	0.945542	2.81913e-05
494	0.000350802	0.00938192	0.00423651	0.00336033	0.00248827	0.0190456	0.0589483	0.447845	0.0034749
495	4.34219e-07	0.00814475	0.00365417	0.0147997	0.00267257	0.0313423	0.0460219	0.553601	0.00211802
496	0.00155859	0.000778311	0.0104082	0.00616458	0.00877994	0.026767	0.0970135	0.210933	0.00941161
497	0.0143774	4.11165e-06	0.000155446	9.80203e-05	0.000130757	0.0146642	-0.0381654	0.623309	0.0014566
498	0.0403781	0.00243287	5.14251e-06	0.0152034	0.0120485	0.0671781	0.111568	0.149927	0.0124474
499	0.000401378	0.000378754	0.00348417	0.00145146	0.00319204	0.00938001	0.0424545	0.584783	0.00180239
500	0.000991314	0.00494111	0.00926841	2.92802e-05	0.00368346	0.0217471	0.0403197	0.603822	0.00162568
501	0.0031816	0.0193173	0.00010358	0.0308438	0.00836612	0.0450661	0.0457724	0.555755	0.00209511
502	0.00322264	0.0010506	0.00265726	0.000399238	0.00286206	0.0104412	-0.101895	0.188754	0.0103826
503	0.00205936	1.25569e-06	0.0094478	0.00795336	0.000251824	0.0235591	-0.0124573	0.872672	0.000155183
504	4.3384e-05	2.18542e-08	0.0018432	0.00182134	0.00380868	0.00952215	-0.00540244	0.944591	2.91864e-05
505	0.00557441	0.0129923	0.00451245	0.000237107	1.4303e-06	0.0257407	-0.068106	0.380387	0.00463843
506	1.06756e-05	1.11805e-05	0.00172523	0.00475073	0.00882712	0.0196932	0.0637995	0.411305	0.00407038
507	0.000429866	0.0166356	0.000345644	0.00211849	0.00826955	0.0245917	-0.0702881	0.365276	0.00494042
508	0.000921958	0.00620765	0.021442	0.00127503	0.0118283	0.0359973	0.0409145	0.59849	0.001674
509	0.0239756	0.00397218	0.0021207	0.0204829	0.0014335	0.0496069	0.288842	0.000146382	0.0834298
510	0.00476511	0.000409094	0.000313109	0.0069681	0.000915936	0.0149732	-0.0632908	0.415052	0.00400573
511	0.0101801	0.00749368	3.30392e-05	0.00264733	0.00384524	0.0193495	-0.0512965	0.509029	0.00263133
512	0.00290588	2.14986e-05	0.000100766	0.00716206	0.00119438	0.00971102	0.0610743	0.431611	0.00373007
513	0.00974018	0.0008671	0.000126644	0.00934571	0.00431812	0.0258436	-0.0312993	0.687128	0.000979649
514	4.23153e-07	0.000470616	0.00325819	0.007028	0.00130347	0.0180691	0.128578	0.0967089	0.0165323
515	0.0224631	0.00181217	0.00601248	0.00467088	0.000159259	0.0369227	0.125719	0.10442	0.0158053
516	0.00725488	5.20576e-05	5.01515e-07	0.00637577	0.00228267	0.0192971	0.0697696	0.368833	0.0048678
517	0.00194224	0.0250942	0.000327228	0.000816878	0.00841096	0.0354455	0.10595	0.171668	0.0112254
518	9.6979e-05	0.0317955	0.00483701	0.00104236	0.0084127	0.0438696	-0.136145	0.0784645	0.0185354
519	0.00590637	0.000387484	0.00573291	0.00111662	0.00861628	0.0171959	-0.10926	0.158591	0.0119378
520	0.00865253	0.000597661	0.00186579	0.00261312	0.00828153	0.0164231	0.0536439	0.489811	0.00287766
521	0.0178282	5.88645e-06	0.0112135	0.00458829	0.000149084	0.0345363	0.0261093	0.736911	0.000681697
522	0.00784461	0.00805702	0.00368625	0.00177921	0.00245603	0.0257136	0.0590544	0.447026	0.00348742
523	0.029766	0.000289736	0.0316091	0.00436064	0.00289578	0.0610081	-0.019739	0.799525	0.000389629
524	0.0011944	0.00179061	0.000396635	0.00065965	0.000158448	0.00488229	-0.0812282	0.295234	0.00659802
525	0.00586824	0.00338431	0.00152061	0.0377776	0.0596782	0.0841798	-0.0545465	0.482525	0.00297532
526	0.000283859	0.0133109	0.00254536	0.0111663	0.000527454	0.0227361	-0.170502	0.0271282	0.029071
527	0.00801658	0.00171575	0.00484928	0.000390103	0.00157674	0.0177591	-0.0362267	0.641073	0.00131237
528	0.00175431	0.0106644	0.00110201	0.00601605	0.00358708	0.0337643	-0.0412001	0.595937	0.00169745
529	0.000898066	0.000607397	0.000399746	0.00202015	0.0030621	0.00943941	0.0613857	0.429262	0.0037682
530	0.000933017	0.00567834	0.000748749	0.0126956	0.00626823	0.025856	-0.13857	0.0732433	0.0192016
531	0.00859701	1.6904e-05	0.00325755	0.00804606	0.0149019	0.0251199	0.0514263	0.507957	0.00264466
532	0.000256868	0.00443728	0.00113576	0.0156692	0.0105643	0.0244581	0.0502359	0.51784	0.00252365
533	4.32168e-05	0.0103799	0.00087643	0.000903173	0.00124753	0.0141679	-0.0219783	0.777346	0.000483048
534	0.00968406	0.0204284	0.000730721	0.0226368	4.10114e-06	0.048713	-0.0430312	0.579688	0.00185169
535	7.94713e-05	0.0042212	0.00884641	0.00164698	0.000664483	0.0138571	-0.00616879	0.936746	3.80539e-05
536	0.00697234	0.0179502	0.0182841	0.00238882	0.0111833	0.0578041	-0.0366122	0.637524	0.00134045
537	0.00593532	0.00440849	0.00635817	0.00225544	0.0230633	0.0534811	-0.0264784	0.733332	0.000701108
538	0.0506666	0.00178683	2.1244e-06	0.000362977	3.28056e-05	0.0568591	0.0820126	0.29058	0.00672607
539	0.000502916	0.00132674	0.0168269	0.000163179	0.000110351	0.0190224	0.0677558	0.382847	0.00459085
540	0.00234846	0.0142533	0.00962535	0.00150781	0.00909727	0.0338475	0.0948975	0.221106	0.00900554
541	0.00181283	0.0345855	0.00270854	0.00227534	0.061176	0.0915921	-0.146795	0.0575935	0.0215489
542	0.000246065	9.22696e-05	0.00446396	0.000139775	0.0219255	0.0316449	-0.179008	0.0202505	0.032044
543	0.00668844	0.0537336	3.32067e-05	0.0118324	0.00192196	0.087594	0.0813922	0.294257	0.00662469
544	0.00216284	1.89042e-05	0.00653329	0.00477184	0.0125456	0.0328708	0.0710478	0.360105	0.00504778
545	0.000370005	0.00621061	0.00449023	0.00219547	0.014939	0.0286497	0.0635449	0.413178	0.00403795
546	2.17197e-06	0.00101236	0.0354947	0.00621329	0.00237192	0.0443582	-0.0390279	0.615475	0.00152318
547	0.00728407	0.00143049	0.00358588	0.00109473	0.00442923	0.0188278	0.207674	0.00690933	0.0431286
548	0.00446301	0.00844515	0.000827984	0.00687614	0.000267183	0.020072	0.15473	0.045217	0.0239413
549	0.00645968	0.00516868	0.000741893	0.000300733	0.00248819	0.0178225	-0.0926616	0.232229	0.00858618
550	0.00080883	0.0148842	0.000606775	0.00274451	0.000220995	0.0177871	-0.137587	0.0753235	0.0189303
551	0.00201239	0.000103389	0.00314388	0.000507	7.53458e-05	0.0052733	0.0590023	0.447428	0.00348127
552	0.00691602	2.09302e-05	4.84993e-06	0.00130201	0.000362313	0.00816199	0.0184366	0.8125	0.000339909
553	1.98362e-06	0.00169289	0.00643179	0.00272697	0.00183734	0.0121776	-0.0289154	0.709843	0.000836103
554	0.0222995	0.00102869	0.00532994	0.0147353	0.0266709	0.0690369	-0.0997607	0.198232	0.0099522
555	0.0208132	0.000627452	9.20877e-06	2.62359e-05	0.0070661	0.0257561	-0.0226964	0.770271	0.000515128
556	4.76559e-05	0.00598814	1.45945e-05	0.000173045	0.00167703	0.00945177	0.0786277	0.311016	0.00618231
557	0.0017498	0.0020415	0.0036745	3.54467e-05	0.00312208	0.00952835	0.080252	0.301095	0.00644038
558	5.7807e-05	0.0456635	0.000108858	0.0378453	0.00432641	0.0936367	0.0155993	0.840938	0.000243339
559	3.87446e-05	8.08248e-05	0.00891597	0.00181581	0.0068802	0.0227416	-0.0371351	0.632723	0.00137902
560	0.0142754	0.000730396	0.000456412	0.0002198	1.31476e-06	0.0164928	-0.165228	0.0323267	0.0273004
561	9.00124e-05	1.0781e-06	0.00767669	0.0010421	0.000103777	0.00916785	-0.147734	0.0559972	0.0218254
562	0.00827652	8.90275e-06	1.72945e-05	0.000348889	0.00314306	0.0100416	0.03778	0.626823	0.00142733
563	0.0121012	0.007855	4.75266e-05	0.0122951	9.61646e-07	0.0372284	0.035342	0.649249	0.00124905
564	0.00184528	0.00639556	0.00978724	0.00483461	0.00688386	0.0321747	0.00980838	0.899586	9.62042e-05
565	0.00615159	0.00163851	0.000372626	0.0025574	0.0104491	0.0186948	0.0195852	0.801055	0.000383581
566	0.000536376	0.00203768	0.000143095	0.00821103	9.20077e-05	0.0149102	-0.166298	0.0312088	0.027655
567	0.00195316	0.00212043	0.0126054	0.0011758	3.47092e-05	0.020237	0.106149	0.170857	0.0112677
568	0.00188329	0.0187924	6.17531e-05	0.00638075	0.00104046	0.0243061	0.0411084	0.596756	0.0016899
569	0.000845003	0.00320307	0.00504237	0.00087994	0.00893988	0.0207481	-0.113731	0.142134	0.0129348
570	0.00370369	0.000954664	0.0029352	0.00768224	0.00710168	0.0206937	-0.00362904	0.962763	1.31699e-05
571	0.00706074	0.00278139	0.000318044	0.00285131	0.00336433	0.0230773	0.0943828	0.223633	0.00890811
572	0.00125299	0.003117	0.000476675	0.000854285	0.00387549	0.0119772	0.0782677	0.313244	0.00612584
573	0.00983061	2.93987e-05	0.00163248	0.00045141	0.00234235	0.017166	0.0843574	0.276961	0.00711617
574	0.00752117	0.0275936	0.00561213	0.000852322	6.37775e-06	0.0433277	0.139311	0.0717044	0.0194076
575	0.00386891	1.69614e-05	0.000143771	0.000189987	0.000907605	0.00466461	0.0145621	0.851388	0.000212056
576	1.23414e-07	2.51248e-05	0.000410612	0.0475287	0.00997688	0.0541989	0.0587834	0.449118	0.00345549
577	0.0287036	0.00605769	0.00417576	0.0024841	0.00429303	0.0409747	0.019495	0.801952	0.000380057
578	0.0006794	7.6312e-05	0.00751914	0.0247633	0.0179722	0.0417373	-0.142132	0.0660868	0.0202016
579	0.00296246	0.0225207	0.00171561	4.02043e-06	0.0145184	0.033474	0.0439131	0.571937	0.00192836
580	0.000437064	0.000288453	0.000266852	0.0033341	0.00480802	0.00850212	0.066534	0.391505	0.00442677
581	0.00467036	0.0186253	0.000308308	0.00756383	0.00886842	0.0426109	0.0339359	0.662328	0.00115164
582	0.00209309	0.00336273	0.0111014	0.00810515	3.32764e-05	0.0239094	-0.0645532	0.405789	0.00416712
583	0.00295115	0.000125495	0.000101567	0.00922277	7.13738e-05	0.0140676	0.121606	0.116356	0.0147879
584	0.00305707	2.79043e-06	0.00444486	0.00133522	0.0124463	0.022337	-0.0749769	0.334086	0.00562153
585	0.013713	0.00549685	0.00301509	0.000239036	0.00371045	0.0308748	-0.0750721	0.333471	0.00563583
586	0.00155369	0.0146355	0.0114742	0.0113612	0.00818312	0.0488973	0.126931	0.101095	0.0161115
587	0.00038963	0.00373485	0.00745477	0.00432959	0.00871873	0.0247823	0.0589079	0.448156	0.00347014
588	0.00515618	0.000123705	9.3659e-07	0.00023603	0.00980746	0.0149097	-0.11567	0.135418	0.0133795
589	0.00530323	0.0334436	0.00017501	0.00156049	0.000145382	0.040345	-0.0975286	0.208508	0.00951183
590	0.00017444	0.00436713	0.00193262	0.00492221	0.00626544	0.014651	-0.0415034	0.593232	0.00172253
591	0.007479	0.0019544	0.00213735	0.000145378	0.00266198	0.0168677	-0.0255859	0.741997	0.00065464
592	9.16015e-05	0.0102208	0.000302918	5.67421e-06	9.17442e-05	0.0108691	0.0602127	0.438149	0.00362557
593	0.00292738	0.000448167	0.00822107	8.27125e-05	0.00296562	0.0158142	0.0543186	0.484358	0.00295051
594	0.034923	0.00435888	0.00195159	0.00655886	0.00557963	0.0440672	0.0538075	0.488485	0.00289525
595	0.0113011	0.00290734	9.91153e-05	0.000462102	0.00725572	0.0231175	-0.0704411	0.364231	0.00496194
596	0.0104761	0.00750588	0.000600651	0.0107811	0.010167	0.0504841	-0.0777431	0.316508	0.00604398
597	0.00138007	0.0063799	0.00193343	0.00921579	0.0111119	0.0297366	-0.142698	0.0650045	0.0203628
598	0.000361235	0.00496721	0.000312766	0.00863703	0.00631388	0.0169336	-0.026	0.737973	0.000675998
599	3.42103e-05	0.00202242	0.00465949	0.000432985	0.000555758	0.0076893	0.119785	0.121965	0.0143485
600	0.0044203	0.0007791	0.00180776	6.75241e-05	0.0058611	0.00992587	-0.0539131	0.487631	0.00290662
601	0.00184315	0.0103627	0.00271455	0.0105517	0.00213488	0.0343741	-0.0485429	0.532063	0.00235642
602	2.33502e-05	0.000439312	0.00129814	0.00379546	4.33725e-05	0.00548984	0.0788789	0.309468	0.00622188
603	0.000809783	0.0018136	0.00732911	0.00192445	0.00764073	0.0224027	0.00866386	0.911252	7.50624e-05
604	5.82851e-05	0.000885358	0.000583559	0.0134953	0.00578304	0.0184442	0.0832349	0.283426	0.00692805
605	0.00160615	0.0107294	0.0126964	0.0060853	0.00276456	0.0328455	-0.234361	0.00223049	0.0549253
606	0.00480027	0.00246593	0.00635973	0.00335414	0.000262631	0.0190982	0.0910313	0.240584	0.0082867
607	0.000118787	5.97587e-05	0.00136615	0.00162464	0.00712684	0.0125602	0.0432794	0.577501	0.00187311
608	0.00297886	0.00156524	0.014066	0.000470308	0.00170941	0.0215915	0.0276486	0.722021	0.000764445
609	0.033193	0.00980153	0.0017915	0.0124453	9.53595e-06	0.0516758	-0.0531063	0.494178	0.00282028
610	0.00932864	0.010839	0.00268412	0.0132844	0.0293536	0.0471224	-0.109381	0.158129	0.0119642
611	2.12296e-05	0.00218985	2.34897e-05	0.000982721	0.00763176	0.0105683	0.166969	0.0305245	0.0278787
612	0.00667636	0.00559312	7.81056e-05	0.000584482	2.68509e-05	0.0149289	0.0715325	0.356828	0.0051169
613	0.00557895	0.0336256	0.000491246	0.0106765	0.00434911	0.0448988	0.0699749	0.367423	0.00489648
614	0.00269718	0.0069029	0.0200712	0.00139761	2.19472e-05	0.0330725	-0.149505	0.0530863	0.0223516
615	0.0154535	0.00391175	0.00105108	0.0280828	0.0119954	0.0485601	-0.0516182	0.506373	0.00266443
616	0.00271413	0.000985841	4.74713e-05	0.000802254	0.0122331	0.013799	-0.116512	0.132577	0.013575
617	0.013045	0.0116093	0.00171589	0.000805667	0.00218812	0.0260467	0.0462606	0.551544	0.00214005
618	0.0170418	0.0150374	0.0254403	0.0096662	0.00361006	0.0662461	0.0762702	0.325791	0.00581715
619	0.00149176	0.00151136	0.0132169	0.00145372	0.0228654	0.0487678	0.057478	0.45927	0.00330372
620	0.00238504	0.00193082	0.00157746	0.000150946	0.0113814	0.0159759	0.162409	0.0354365	0.0263768
621	0.00832699	0.00441236	0.000516371	0.00068254	0.0304604	0.0386006	-0.0296534	0.702783	0.000879324
622	3.00002e-05	0.00230471	0.000590415	0.00497926	0.0197413	0.0242813	-0.0654021	0.399631	0.00427743
623	7.41962e-06	0.00487167	0.00957626	0.000483748	0.00577648	0.0219795	-0.0765236	0.324182	0.00585587
624	0.00150935	0.00210988	0.00887311	0.00281555	2.35365e-05	0.0179785	0.0589689	0.447685	0.00347734
625	0.0136893	0.00156567	0.0312339	0.00578303	0.00400656	0.055762	-0.0596408	0.44252	0.00355702
626	0.0171368	0.0216316	0.00167438	0.0300328	0.0550935	0.0928075	-0.0401629	0.605231	0.00161306
627	0.007426	0.00364553	0.00218782	0.00120597	0.0159815	0.0299835	0.146675	0.0578017	0.0215134
628	0.00307653	0.0106754	0.00290828	0.00743438	0.010604	0.0369278	-0.0118521	0.878809	0.000140473
629	0.00334113	0.00708028	5.66227e-06	0.00358366	9.30031e-05	0.0184824	0.0443777	0.567872	0.00196938
630	0.0056268	0.000874278	5.15922e-05	0.00172104	0.0023262	0.00794353	0.11137	0.150657	0.0124032
631	0.0216655	0.00730523	0.000929217	0.000705811	0.000278533	0.0314324	-0.0154809	0.84213	0.000239659
632	5.31072e-05	0.010547	0.0137424	0.0030624	0.00134909	0.0254252	-0.191138	0.01307	0.0365336
633	0.00750535	0.00984647	0.00641702	0.000247823	0.00337305	0.0248828	0.0102934	0.894648	0.000105954
634	0.00156783	0.0115927	0.000506151	0.000568309	0.0221887	0.0317862	-0.0994874	0.19947	0.00989774
635	0.0270366	0.0202102	0.000300393	0.00904845	0.000293442	0.0527293	0.0825248	0.287567	0.00681035
636	0.00122418	0.00122138	0.00190611	0.0139517	0.000483945	0.0174571	0.0956899	0.217256	0.00915656
637	0.00256745	0.00696217	2.38681e-09	0.00115065	0.000304088	0.011115	-0.0178093	0.818768	0.00031717
638	0.0350057	0.025215	0.00490852	0.000366607	5.08478e-05	0.0665816	0.0362605	0.640762	0.00131482
639	0.00710694	0.0233038	0.0183192	0.00147014	0.000399919	0.0487031	0.00118738	0.987813	1.40986e-06
640	0.00274379	0.00396607	2.9201e-05	0.00274269	0.0123928	0.0201577	0.0529407	0.495527	0.00280272
641	0.000780827	0.00926406	0.00687992	0.00509535	0.00437889	0.0241454	0.105042	0.175389	0.0110339
642	0.000776562	0.0277434	0.0416075	3.29796e-05	0.00642887	0.0689724	-0.0154137	0.842807	0.000237582
643	0.000900686	0.00316398	0.000587274	0.018674	0.00189811	0.0279166	-0.000530304	0.994557	2.81223e-07
644	0.00960364	0.00505002	0.00168341	0.000815249	8.60391e-05	0.0185532	0.0476989	0.539227	0.00227518
645	0.00235186	0.00178115	0.00282549	2.37382e-05	0.0004715	0.006919	0.0856735	0.269508	0.00733995
646	0.00640134	8.74254e-05	0.0234328	0.000738329	0.00557334	0.030834	0.0771522	0.320212	0.00595246
647	0.0191538	0.000618014	0.00704231	0.000188679	0.00120957	0.0268336	-0.0801186	0.301902	0.00641899
648	0.000173012	0.0153425	0.00298572	0.00278376	0.00109801	0.0242924	-0.0152478	0.844477	0.000232495
649	0.0160192	0.0140903	0.012256	0.0164054	0.00215886	0.0608997	0.0315012	0.685217	0.000992328
650	0.00620214	0.00255903	0.00125919	0.000257164	0.000495015	0.0111269	-0.0420507	0.588363	0.00176826
651	0.00375586	0.000165592	0.0109336	0.000155527	0.0147468	0.029754	0.0165142	0.831744	0.00027272
652	8.29008e-06	0.0163851	0.0164646	0.000983947	0.00208554	0.0325336	0.026455	0.733558	0.000699869
653	0.0153607	0.000489515	0.00352331	0.000533206	0.0128877	0.0367342	-0.0453672	0.559263	0.00205818
654	0.0308668	0.000292734	0.00336519	0.00896627	0.0118249	0.0433324	0.0958729	0.216374	0.00919162
655	0.0290919	0.000322195	0.00682569	0.00867158	0.0100749	0.0538129	0.0723519	0.351332	0.0052348
656	3.66793e-05	0.018535	0.0106961	0.0026517	0.0016998	0.0328439	-0.0339502	0.662194	0.00115262
657	0.000518144	0.00100289	0.000469896	0.00316941	0.00263635	0.0059981	-0.0780481	0.314608	0.0060915
658	0.000470907	0.00888892	0.00236666	0.0286153	0.00702697	0.039984	0.0170557	0.826314	0.000290895
659	7.62531e-05	0.000203744	0.0324243	0.000182368	0.00193142	0.0339445	0.00590885	0.939406	3.49145e-05
660	0.00483989	0.0019975	0.0258345	0.00409521	0.000667507	0.0375505	0.174525	0.02366	0.0304589
661	4.97154e-05	0.0195292	0.00207186	0.00543655	0.00871965	0.0330325	-0.0355847	0.647002	0.00126627
662	1.59628e-05	0.00345895	0.00246352	0.00752206	0.000222916	0.0157106	-0.0411976	0.595959	0.00169724
663	0.00397294	0.00467469	0.0128584	0.00689684	0.0113055	0.0361175	-0.117019	0.130887	0.0136935
664	0.00050234	0.000358783	0.00528023	0.00147899	0.001875	0.00781995	-0.141546	0.0672243	0.0200352
665	0.00484394	0.00916508	0.000311589	0.00234776	0.00633189	0.0198307	0.128686	0.0964282	0.01656
666	0.0151761	2.53869e-05	0.0153822	0.0062451	0.0366028	0.0693236	-0.0254725	0.743101	0.000648849
667	0.000537334	0.00514174	0.010855	4.54782e-06	0.000723052	0.0176532	0.0637439	0.411714	0.00406328
668	0.00241317	0.0233388	0.00367804	0.00487161	0.00611177	0.0375611	0.016094	0.835965	0.000259016
669	0.000312885	0.00649195	0.00762239	0.0157165	0.0209373	0.0399678	-0.0894864	0.248692	0.00800782
670	0.0250759	0.0149168	0.00219693	4.78619e-09	0.000157796	0.0425186	0.0598691	0.440772	0.0035843
671	0.00822774	0.0123889	0.00150026	0.00657582	0.00211615	0.0427273	-0.172653	0.0252237	0.0298089
672	0.000502167	0.00162286	0.00717944	0.0205144	4.33812e-05	0.0299654	0.00153798	0.984214	2.36538e-06
673	0.0102366	0.00397948	0.00477847	3.23374e-05	0.002905	0.0259823	0.0420699	0.588193	0.00176988
674	0.00168059	0.00165594	0.0251595	0.00114342	0.00623915	0.0350361	-0.0260582	0.737408	0.000679029
675	0.000183922	0.00117992	0.00773024	4.63786e-06	0.000590302	0.0099446	0.0219323	0.7778	0.000481027
676	0.00655163	0.000199695	0.00139691	0.00116843	0.00905167	0.0190846	0.0413908	0.594235	0.0017132
677	0.00237424	0.0070585	0.000655094	0.000482664	0.00409407	0.0138873	0.0673339	0.385824	0.00453386
678	9.09198e-05	0.00442518	0.00619719	0.0391906	0.000418781	0.0471017	0.0689243	0.374676	0.00475056
679	0.0296841	0.00385102	3.48638e-05	0.000212618	0.00629922	0.0395499	0.0592472	0.445542	0.00351023
680	0.00728508	0.00022116	0.00111666	0.00212873	0.0129837	0.0183595	-0.0518255	0.504664	0.00268588
681	0.00176366	0.0094472	0.000100655	0.000930147	0.00523071	0.0160971	0.0421246	0.587707	0.00177448
682	4.66789e-05	0.00414135	0.00735731	0.0124778	2.53427e-05	0.0201934	0.0288884	0.710103	0.000834538
683	0.0074393	0.00154411	0.00147097	0.000144744	0.000300953	0.0108613	0.102809	0.184798	0.0105697
684	9.574e-05	0.00303323	0.00250795	0.00123043	0.00355291	0.0101164	-0.0289881	0.709147	0.00084031
685	0.000639493	2.62928e-05	0.00241918	5.91511e-05	0.00122946	0.00387726	-0.0328965	0.672063	0.00108218
686	0.00547589	0.000610039	0.00386837	0.00348378	0.0077001	0.0216545	-0.0588642	0.448494	0.00346499
687	0.00167914	0.0156644	5.10157e-05	0.00650582	0.00113634	0.0237312	-0.0057628	0.940901	3.32098e-05
688	0.00181898	0.00376364	0.000554601	0.00115882	0.00147857	0.00694621	0.0255891	0.741966	0.000654803
689	0.000930624	0.0052889	0.00226509	0.00462201	2.04333e-05	0.0164221	-0.0599855	0.439882	0.00359826
690	0.00891132	0.002237	0.0413337	0.0116003	0.00123324	0.0670305	-0.0518993	0.504057	0.00269354
691	0.0151424	4.28326e-06	0.0209669	0.0080995	0.000127578	0.0444816	-0.116667	0.132057	0.0136112
692	0.00228234	4.95457e-05	0.000846311	0.00105543	0.00693295	0.0131214	-0.0569392	0.463497	0.00324207
693	0.00560801	0.00220386	0.00207229	0.00946765	0.00244662	0.0198237	0.102951	0.184189	0.0105989
694	0.026064	0.00445814	0.00429503	0.00703781	0.00315659	0.0478052	-0.0175952	0.82091	0.00030959
695	0.0076605	0.000114797	6.19827e-05	0.00102127	0.0136639	0.0318218	-0.0883815	0.254606	0.00781129
696	0.00971301	0.00557136	0.00266663	0.00932055	0.00204182	0.0322939	-0.043938	0.571718	0.00193055
697	0.0207914	0.0301287	0.00307733	0.023271	0.029336	0.0907273	-0.0746107	0.336459	0.00556676
698	0.00998416	0.018217	0.00624072	0.000388927	0.00647035	0.041565	-0.031089	0.689121	0.000966529
699	0.000773056	0.00691964	0.000961222	0.00518144	0.0189612	0.0307894	0.00206351	0.978821	4.25809e-06
700	0.00510871	5.68006e-05	0.00922809	1.09902e-05	0.00548559	0.0182946	-0.0689662	0.374386	0.00475634
701	0.00134337	0.00228414	0.0017167	0.000714113	0.000833909	0.00671914	-0.0255813	0.742042	0.000654405
702	0.0152446	0.00549757	0.00806092	0.000167546	0.000419222	0.0277513	0.0506111	0.514714	0.00256148
703	0.0182497	0.000981953	0.00201631	0.0144583	0.0511165	0.0682294	0.0372991	0.631221	0.00139123
704	0.000854268	0.00777237	0.00232109	0.000935982	0.0160235	0.0270043	0.000687359	0.992945	4.72463e-07
705	9.5169e-06	0.00223896	8.52121e-05	8.3821e-05	0.000918989	0.00449752	-0.0867714	0.263396	0.00752928
706	0.000494694	2.21257e-05	0.000463534	0.00722035	2.21116e-14	0.00866975	-0.0911755	0.239836	0.00831297
707	0.0150645	0.0094784	0.0110615	0.00221434	0.00770023	0.0465898	0.110484	0.153952	0.0122067
708	0.00347089	0.00217038	0.0115028	0.00611389	7.2203e-05	0.0234257	-0.0190171	0.806711	0.000361649
709	0.00159763	0.0139156	0.000725855	2.03165e-05	0.00998606	0.0284409	0.137583	0.0753326	0.0189291
710	0.00578445	8.42364e-05	0.00761408	0.0012633	0.000933704	0.0137062	0.0493182	0.525525	0.00243229
711	0.00294798	0.00603175	0.000961823	0.00469338	0.0154568	0.0267811	-0.00481507	0.950607	2.31849e-05
712	0.000505275	7.57096e-05	0.00810849	0.00143335	0.00895297	0.0196755	0.10152	0.190396	0.0103063
713	0.000894401	0.000793444	0.000207064	0.0434725	0.000709559	0.044894	0.0351235	0.651274	0.00123366
714	1.42315e-05	0.000271164	0.00194432	0.00220199	0.0179713	0.0276404	-0.0338522	0.663109	0.00114597
715	9.09408e-05	0.008718	0.000888567	0.00151469	0.00755274	0.0236599	0.0412249	0.595715	0.0016995
716	0.000485776	0.0037819	0.0227641	0.0152781	2.55674e-05	0.0373471	-0.024043	0.757054	0.000578067
717	0.000713584	0.0116834	0.00548474	0.000161784	0.00850031	0.0326418	0.00275669	0.97171	7.59936e-06
718	0.000132303	0.00308678	0.0141881	0.013381	1.50569e-05	0.0275245	-0.0828547	0.285639	0.0068649
719	0.000378294	0.0170598	1.42082e-06	0.000341206	2.94549e-05	0.0198844	-0.102642	0.185519	0.0105353
720	0.00180896	0.000324839	0.00182648	0.0110084	0.0012409	0.0181283	0.0204241	0.792722	0.000417144
721	0.00422535	0.0134776	0.00079727	0.00981831	0.00299309	0.0450296	-0.199105	0.00967069	0.0396428
722	0.000549024	0.0157508	0.00408814	0.0012116	0.00192848	0.0291761	0.0322981	0.677692	0.00104317
723	0.0272233	0.00554837	0.006215	0.00187377	4.97537e-06	0.045051	0.0183769	0.813097	0.000337709
724	0.0107917	0.00239146	0.00878644	0.00473373	0.000153133	0.0283807	0.0129198	0.867986	0.000166922
725	0.0144503	0.031545	0.0232414	0.0320611	0.0141575	0.0848458	-0.0805375	0.299373	0.00648629
726	0.00253827	0.00110271	0.000105697	0.00294703	0.000794857	0.00704405	-0.0803572	0.30046	0.00645729
727	0.00213936	0.000531317	3.22016e-05	0.00492623	0.00927906	0.0205368	0.0056925	0.941621	3.24046e-05
728	0.00551887	0.00323448	0.00075571	0.0038334	0.0243389	0.0393298	0.0463587	0.5507	0.00214913
729	1.91069e-09	0.00396363	0.00346491	0.000255231	0.0107737	0.0173945	-0.125322	0.105528	0.0157057
730	0.00657351	0.000398807	0.00524179	0.0260838	0.0129777	0.0567106	-0.135098	0.0808101	0.0182514
731	0.0016356	0.00371723	0.032298	0.00108599	0.000164008	0.0388231	-0.0178358	0.818503	0.000318115
732	0.00306001	0.00171362	0.000256085	0.00090648	0.00385021	0.00797098	-0.00225606	0.976846	5.08979e-06
733	0.021983	0.00696975	0.0052401	0.0128635	6.43953e-09	0.0504546	0.0445014	0.566793	0.00198037
734	0.00117289	0.00148093	0.0104897	0.00791589	0.00434083	0.0263662	0.0841431	0.278187	0.00708006
735	0.0206339	0.000788936	1.63995e-05	9.04945e-06	9.7674e-05	0.0217666	0.0692441	0.372459	0.00479475
736	0.000815976	0.0105058	0.000914745	0.00287185	0.0144901	0.0270837	0.0163811	0.83308	0.000268341
737	6.6097e-07	0.0174446	0.0043775	0.0200431	0.00880394	0.0469788	0.116845	0.131466	0.0136527
738	2.53556e-05	0.000816961	0.000223584	0.0012656	0.00465031	0.00637204	-0.0965391	0.213184	0.0093198
739	0.00264645	0.00964852	0.00978729	0.000326839	0.00108158	0.0234258	0.0415564	0.592759	0.00172693
740	0.00199463	0.000493405	0.000108173	0.00231189	0.010909	0.0166946	-0.0912403	0.239501	0.00832479
741	0.000842251	0.00179298	0.0130809	0.00165273	0.00300865	0.0200018	0.00393197	0.959657	1.54604e-05
742	6.90468e-06	0.00163273	0.0107199	0.00578811	0.00122082	0.0188899	-0.0208088	0.788908	0.000433007
743	0.0385101	0.00877149	0.00045122	0.00102506	0.000527344	0.0490794	-0.163391	0.0343262	0.0266966
744	0.0253945	0.0286395	0.0131145	0.00646343	0.0164965	0.0758777	0.0573654	0.460151	0.00329079
745	0.00106553	4.38743e-05	3.54588e-05	0.00139959	0.0138462	0.0162439	-0.0440489	0.570747	0.00194031
746	0.00114378	0.00164835	0.000804555	0.0138291	0.0418423	0.0774576	0.0261809	0.736217	0.000685441
747	4.09642e-05	0.00489059	0.00199476	0.00377342	5.09648e-05	0.00921262	0.0182555	0.814308	0.000333265
748	0.00217288	0.00745796	0.00442662	0.0244399	0.000284046	0.0331467	0.0534845	0.491103	0.00286059
749	0.00747572	0.000236193	0.0025477	0.0034662	0.00465154	0.0176086	0.0259777	0.738189	0.000674842
750	0.0251121	0.00109929	0.00601678	0.00219396	0.00661044	0.0340517	-0.0950899	0.220167	0.00904209
751	3.13984e-06	1.79654e-05	0.0155802	0.00717298	0.00339987	0.0285165	-0.0966356	0.212725	0.00933844
752	0.00729301	0.000849026	0.0033623	0.0115158	7.26663e-05	0.0269516	0.000625963	0.993575	3.91829e-07
753	0.000683851	0.000671616	0.000730924	0.00571876	0.00138828	0.00958699	0.00791059	0.91894	6.25774e-05
754	0.000387081	0.000615896	0.00584896	0.00343473	0.00927882	0.0158417	-0.026447	0.733636	0.000699446
755	0.000462747	0.000773908	0.012364	1.1062e-05	0.00374903	0.018161	-0.0764974	0.324348	0.00585185
756	0.00197637	0.00109579	0.00296584	0.00144607	0.0193719	0.0268603	-0.0671279	0.387282	0.00450615
757	4.04989e-05	0.00046135	0.000520165	0.00273603	0.00120646	0.00364429	0.0475649	0.540369	0.00226242
758	0.003929	0.00279138	0.0155907	0.0123952	0.00498091	0.0335437	0.248092	0.00118495	0.0615497
759	0.0118095	0.0120423	0.00180832	0.00818825	0.00252544	0.0307442	0.0751324	0.333082	0.00564487
760	0.00337209	0.00655331	0.000242981	5.40363e-05	0.0204335	0.0370008	-0.0334058	0.667286	0.00111595
761	0.000276894	0.0044268	0.00487938	0.000706256	0.00567806	0.0201195	-0.159146	0.0393488	0.0253275
762	0.000322952	0.000507814	0.000161767	0.00581562	0.0058739	0.0112944	-0.169122	0.028414	0.0286024
763	2.13941e-05	0.00668165	2.86374e-05	0.00636616	0.0039049	0.0139115	0.0907442	0.242076	0.00823451
764	0.00276727	3.91596e-06	0.00788413	5.66374e-05	0.00219149	0.0110939	-0.0781849	0.313757	0.00611288
765	2.39041e-05	0.000239466	0.000757995	0.0023348	0.0140311	0.0160459	-0.0414964	0.593293	0.00172195
766	9.24005e-05	0.0107516	0.0020977	0.00243538	8.78154e-05	0.0138873	0.0690454	0.373836	0.00476726
767	0.00208012	0.0264378	0.0126565	0.00654629	0.00132753	0.0488222	-0.0723716	0.3512	0.00523765
768	0.000464862	0.00961872	0.00306549	0.00665006	0.000179154	0.0212433	0.0183012	0.813852	0.000334935
769	0.000297287	0.0189181	0.000155826	0.00502507	0.00718417	0.0281952	-0.129494	0.0943368	0.0167687
770	0.0036874	0.000140913	9.25181e-05	0.0038191	0.000145778	0.00756622	0.0962491	0.214569	0.00926389
771	0.00766563	0.00117456	0.00297109	0.000343952	0.00354358	0.0170529	0.0136242	0.86086	0.000185619
772	0.00468123	0.000130223	0.0211146	0.00635861	0.00361134	0.0313802	-0.0325941	0.674906	0.00106237
773	4.07636e-05	4.52277e-05	0.00154056	0.00260489	0.00703497	0.00938074	-0.0645277	0.405976	0.00416382
774	7.2079e-07	3.14996e-05	0.00584953	0.00531146	0.00109738	0.0181098	-0.040701	0.600401	0.00165657
775	3.36925e-07	0.000344016	0.00582422	0.0113878	0.000156837	0.0177818	-0.0669891	0.388266	0.00448754
776	0.00410881	0.0159716	0.00238004	0.000381405	0.00124459	0.0244591	0.069922	0.367785	0.00488909
777	0.000146624	0.00515331	7.51968e-05	0.00585884	0.0166637	0.0253023	0.107635	0.164917	0.0115852
778	0.0081119	0.00144151	0.000419189	6.59322e-05	0.00126441	0.012707	0.164665	0.0329286	0.0271147
779	9.05287e-05	0.000158163	0.00127135	0.00273826	5.45147e-05	0.00452316	-0.119231	0.123714	0.0142161
780	0.0155213	0.0227409	0.000147629	0.00445055	0.0021095	0.0407871	-0.0413396	0.594692	0.00170896
781	0.00033412	0.0112464	1.71707e-06	0.000217545	0.00503571	0.0168692	-0.132906	0.0859021	0.0176639
782	9.58157e-06	0.00114479	0.0152642	1.34973e-06	0.00221258	0.0191877	0.124436	0.108035	0.0154843
783	3.70177e-05	0.00583979	0.00150334	0.00282875	0.014967	0.0227381	0.0897399	0.247348	0.00805326
784	0.00764333	0.000125773	0.00640598	0.000465603	0.000202339	0.014548	0.00358115	0.963254	1.28247e-05
785	0.000740672	0.00880563	6.75977e-05	0.0231994	0.00422345	0.0292943	-0.0234192	0.763168	0.000548461
786	1.36e-05	0.000342106	0.000166928	0.000711044	0.00125595	0.00335494	0.0513482	0.508602	0.00263664
787	0.000336904	0.0203194	0.00290621	0.0159962	0.0253569	0.0518821	0.120842	0.118685	0.0146027
788	0.00932538	0.00730868	0.000104403	0.00545118	0.00351556	0.0209686	-0.00521198	0.946541	2.71647e-05
789	0.0178478	0.0017987	0.00921987	0.0186011	0.00348097	0.0513155	0.097308	0.209544	0.00946885
790	0.00240196	0.00315741	0.0177645	0.00560411	0.00205018	0.0312347	-0.0623103	0.422331	0.00388257
791	0.00024161	0.00228783	0.00129192	0.000227948	0.0169165	0.0231872	0.0619942	0.424693	0.00384327
792	0.00230477	0.0247157	0.00238946	0.0388225	0.00338268	0.0626564	-0.0272993	0.725391	0.000745254
793	0.00391779	8.48814e-05	0.00275487	0.00457197	0.0044536	0.0130984	-0.186062	0.0157456	0.0346191
794	0.00888916	2.99792e-05	0.0011274	0.00155391	0.000285592	0.0114146	0.0357561	0.645417	0.0012785
795	0.000670925	0.0117355	0.00873876	0.0313618	0.00596273	0.0787443	-0.108154	0.162874	0.0116973
796	0.0253447	0.00151638	0.000722196	0.0308956	3.15954e-07	0.0594854	0.000268816	0.997241	7.22621e-08
797	0.000235426	0.00086853	0.0120943	0.00809727	0.0042776	0.0309587	-0.0533212	0.492429	0.00284316
798	0.00135236	0.00480964	0.00225863	0.00160758	0.00778181	0.0166554	0.0366791	0.636909	0.00134535
799	0.00100085	0.00634692	0.00106399	1.13823e-05	0.0141893	0.0242455	-0.040959	0.598092	0.00167764
800	0.00208589	0.00231895	0.000687145	0.00784264	0.002701	0.0124044	-0.13807	0.0742966	0.0190632
801	2.46634e-08	4.24596e-06	0.00533309	0.0126181	4.8824e-05	0.0204308	0.0570351	0.462743	0.003253
802	1.28771e-05	0.000709864	0.0032285	0.00447409	0.00299053	0.0122003	-0.0601248	0.438819	0.00361499
803	0.0098833	0.00426538	0.00880792	0.00217493	0.0240901	0.0455499	-0.189532	0.0138696	0.0359225
804	0.00152046	0.0123886	7.81116e-07	0.0414274	0.00826004	0.048994	0.0656685	0.397709	0.00431236
805	0.000508965	0.000935722	0.00812431	0.00224101	0.00218528	0.0155057	0.0749208	0.334449	0.00561313
806	0.00194871	0.0300957	0.00242653	0.000377383	0.0116439	0.0554754	-0.113054	0.144541	0.0127812
807	0.00730084	0.0247043	0.000565905	0.00287756	0.00028526	0.0346754	0.053162	0.493724	0.0028262
808	0.00312638	0.0041418	0.0131891	0.0157172	0.00652917	0.0404607	-0.0447221	0.564868	0.00200007
809	0.00477521	0.00452697	0.00730268	0.00213093	0.000228714	0.0177684	0.137198	0.0761621	0.0188232
810	0.00310335	0.00633731	0.00119969	0.00563651	0.00445378	0.0317015	0.0516607	0.506022	0.00266883
811	0.000880305	8.57264e-05	0.000143879	3.52712e-05	0.000114372	0.00111758	0.0245723	0.751878	0.0006038
812	0.0197376	0.000526067	0.0011307	0.00336041	0.00183429	0.025077	0.0271976	0.726373	0.000739709
813	5.37798e-05	0.0206546	0.00283822	0.000956608	0.000111214	0.0239641	0.0813045	0.294779	0.00661043
814	1.99643e-06	0.00364674	0.00955185	0.000318712	0.000124983	0.0129903	0.0550316	0.478633	0.00302847
815	6.35659e-05	0.00770819	0.00785746	0.0151438	0.000688403	0.027742	0.15571	0.0438547	0.0242457
816	0.00443858	0.000193544	0.00954257	0.0106735	0.0221608	0.0411786	0.040529	0.601943	0.0016426
817	0.00189436	0.00217196	0.00706476	0.000808476	0.00117673	0.0118843	0.00560382	0.942529	3.14028e-05
818	0.0169504	0.000520857	0.00109683	0.0042792	0.0210655	0.0346367	0.00217578	0.97767	4.734e-06
819	0.000430008	0.000458971	0.0170992	0.000699003	0.000366859	0.0195352	0.0504711	0.515879	0.00254733
820	0.0111377	0.00526046	0.0170025	0.00129335	0.00328099	0.0358013	0.0152498	0.844457	0.000232556
821	0.00046988	0.00200166	0.0166239	0.000295339	0.00094165	0.0197655	0.0700408	0.36697	0.00490572
822	0.00628698	0.000723235	0.0059903	0.000195048	0.00405194	0.0196216	-0.0298364	0.701036	0.000890211
823	7.04894e-05	0.00050679	0.0131348	0.000215934	0.00253604	0.0155737	-0.114953	0.137873	0.0132142
824	0.0100636	0.0186722	0.00659147	0.00582881	0.0146888	0.0522075	0.0120044	0.877264	0.000144106
825	0.000185911	0.00143209	0.000776666	0.000327173	0.0182329	0.0210906	0.0893543	0.249394	0.00798419
826	0.00167255	6.75018e-05	0.000259676	0.0189623	0.00172171	0.0265958	-0.12855	0.0967825	0.0165251
827	0.011169	0.00461286	1.97169e-05	0.00181872	0.000354616	0.0179742	-0.096053	0.215508	0.00922618
828	0.00290747	0.00087631	0.0160199	0.0102249	0.000996455	0.0336797	-0.0165525	0.83136	0.000273986
829	0.000173354	0.00269368	0.0275174	0.00430881	0.0132215	0.0480657	-0.0221384	0.775767	0.00049011
830	0.0145034	0.0246536	0.00676285	0.0209593	0.0225913	0.0674159	0.0487589	0.530238	0.00237743
831	0.00468471	0.00980415	0.00098765	0.000352786	9.75903e-05	0.0173028	-0.0023307	0.97608	5.43214e-06
832	2.55464e-08	0.000256662	0.00209826	0.0062655	0.00150756	0.0133008	-0.0109485	0.887986	0.000119869
833	0.000223543	0.00848778	0.000473221	0.000843144	0.00605192	0.0153715	-0.0530921	0.494293	0.00281877
834	0.00954472	1.68109e-05	0.00303557	0.00286584	0.00171618	0.0177429	-0.0166019	0.830864	0.000275624
835	0.000913373	0.00378356	0.00654679	0.00109102	0.00059406	0.0143326	0.00337705	0.965347	1.14045e-05
836	0.00106251	9.01841e-05	0.010344	0.00509869	0.0106015	0.0329026	0.0921108	0.235028	0.0084844
837	0.00452122	1.02956e-06	0.00840448	0.00878112	0.00400756	0.0210857	-0.108643	0.160973	0.0118032
838	0.00437334	0.0242818	0.00231136	0.0105227	0.000503242	0.0434088	0.0775979	0.317416	0.00602143
839	0.00163193	1.60514e-05	0.0190035	0.00592689	0.00180994	0.0282569	0.0611097	0.431344	0.0037344
840	0.0043725	6.56944e-05	0.0222673	0.000862485	0.00175472	0.0291684	-0.0564362	0.467462	0.00318505
841	0.0205583	0.00459703	0.00221534	0.00882491	1.1711e-06	0.0358689	0.0534542	0.491349	0.00285735
842	0.000286811	0.00344164	0.0160545	0.00809381	0.00361137	0.0298978	-0.0701441	0.366262	0.0049202
843	0.000587706	0.00721292	0.00185797	0.00287469	0.0107419	0.020887	-0.141108	0.0680827	0.0199116
844	0.0176996	0.0163036	0.0112287	2.21736e-06	0.000539602	0.0437277	0.055041	0.478558	0.00302951
845	0.002627	0.00177875	0.0186985	0.003246	0.00292156	0.0266297	-0.0202179	0.794768	0.000408764
846	0.024508	0.0144817	0.00039921	0.00185839	2.54099e-06	0.0442999	-0.0454082	0.558908	0.0020619
847	0.00174103	0.0260356	0.00570959	0.0144727	0.00593569	0.0529631	-0.0446356	0.565622	0.00199234
848	0.00488594	0.000507681	0.00191456	3.03403e-07	0.00345559	0.00935734	0.0989035	0.202134	0.0097819
849	0.017295	0.00918176	0.0137088	0.00118661	0.0127161	0.0494275	0.0130154	0.867019	0.0001694
850	0.0130616	0.0015086	0.000262735	0.0035024	0.000830248	0.0203397	0.0930808	0.230114	0.00866403
851	0.00244628	0.00594652	0.00435393	7.19954e-06	0.00321392	0.0184536	-0.0100477	0.897149	0.000100957
852	0.0038749	0.000747084	0.00023519	0.00388988	0.000687111	0.0133838	0.0454902	0.558197	0.00206936
853	0.00200478	0.0500219	0.0013493	0.00115617	0.000128291	0.0549503	0.101676	0.18971	0.010338
854	0.000487181	0.00162106	0.00675071	0.00271137	0.00187271	0.0163521	-0.0436586	0.574169	0.00190607
855	0.00583804	0.0269951	0.0248221	0.000367261	0.00163383	0.0623309	0.0279254	0.719354	0.000779827
856	0.000203143	0.0018837	0.0522105	0.00138837	0.00295683	0.0583613	0.0532969	0.492627	0.00284056
857	0.015123	0.000381588	0.00546146	0.000449515	0.000205326	0.0216941	0.0658989	0.396052	0.00434266
858	1.27984e-05	0.00420411	9.0866e-05	5.49263e-05	0.00125443	0.00527148	-0.0321492	0.679096	0.00103357
859	0.000479335	0.00308125	0.000404955	2.06016e-06	0.00571397	0.0113403	0.0958574	0.216449	0.00918864
860	0.00340603	0.000413468	0.000608584	0.00312698	0.00387389	0.0084794	-0.0496064	0.523106	0.0024608
861	0.0042788	0.00446979	0.0204831	0.0233062	0.0387816	0.0701415	-0.0185921	0.810948	0.000345668
862	0.000163996	0.00157046	0.00506542	0.00160157	0.000121565	0.00934098	0.0635638	0.413039	0.00404035
863	0.00727735	0.00959202	8.36198e-05	0.0188705	0.0197239	0.0585478	-0.105564	0.173242	0.0111438
864	0.000206	0.00245431	0.00417111	0.000677027	0.0173154	0.0252781	-0.00395478	0.959423	1.56403e-05
865	0.0161338	0.012747	0.0328745	0.00439187	0.0045908	0.0688119	0.058353	0.452451	0.00340507
866	0.00059598	0.0212318	0.00714966	0.00713916	0.00632993	0.040102	-0.0759897	0.327579	0.00577443
867	0.00335791	0.00681353	8.13269e-05	0.0419494	0.00813437	0.0471906	0.0828982	0.285384	0.00687212
868	0.00448535	0.00232705	0.000576287	0.000252199	0.00337286	0.00915719	0.00227478	0.976654	5.17463e-06
869	0.00126785	0.0375882	0.00156276	0.000516258	0.0136541	0.0521615	-0.0200287	0.796647	0.000401148
870	0.00351244	0.00171906	0.00379465	0.0228869	0.00139108	0.0307575	0.0580463	0.454835	0.00336937
871	0.000397425	0.00364939	0.0183786	0.0011071	0.012764	0.0343339	0.0326964	0.673944	0.00106905
872	0.0177555	0.0259399	0.0367626	0.000943623	0.017597	0.0909152	0.0238821	0.75863	0.000570355
873	0.00858796	0.00878026	0.000676108	0.000471406	0.000213366	0.0201047	0.032679	0.674107	0.00106792
874	0.00820391	3.10067e-05	0.00116459	0.00677156	0.00649864	0.02311	-0.00254763	0.973854	6.49042e-06
875	0.00112083	0.000216593	8.29937e-06	0.000943527	0.000719635	0.00393437	-0.0395394	0.610849	0.00156336
876	0.00167693	0.000123086	0.0055068	0.000155157	0.00024161	0.00781627	-0.0985375	0.203817	0.00970964
877	1.57357e-05	0.000972389	0.0368391	0.00955389	0.000299747	0.0446652	0.00694822	0.928774	4.82778e-05
878	0.000488488	0.00295826	0.00455695	0.000279029	0.00207985	0.0108236	0.00652765	0.933075	4.26102e-05
879	0.00183192	9.54331e-05	0.00299758	0.0136556	0.00950744	0.0212475	0.0329742	0.671333	0.0010873
880	0.00855793	0.0209821	0.0395063	0.00681523	9.02451e-05	0.0717226	0.0632909	0.415051	0.00400574
881	0.000595996	0.00344688	0.0131839	0.0035486	0.000290067	0.0215294	0.102741	0.185091	0.0105557
882	0.00291829	0.0048949	0.00433732	0.000157515	0.000617317	0.0136969	-0.0490549	0.527742	0.00240638
883	8.49114e-06	6.55876e-05	0.0210445	0.000539398	0.00179265	0.0231467	-0.0376256	0.628234	0.00141569
884	0.00363717	0.00325142	0.00138002	0.0016537	3.02402e-05	0.0113786	0.147033	0.0571854	0.0216188
885	0.00250576	0.00143919	0.00858578	0.000358323	0.00268782	0.0164222	0.0584409	0.451769	0.00341534
886	0.00658629	4.97168e-08	0.00122524	0.0339675	0.00435372	0.050782	-0.00942369	0.903504	8.8806e-05
887	0.00173774	8.76487e-07	0.00479548	0.00271168	8.32304e-06	0.0104561	-0.0276953	0.721571	0.000767027
888	0.00106399	0.00057429	0.00419387	6.91333e-05	0.00288056	0.00882658	0.058298	0.452878	0.00339866
889	0.011362	0.000528403	4.88709e-06	0.00184044	0.000242667	0.0146917	0.0656835	0.397601	0.00431432
890	9.51004e-06	0.0281982	0.00463695	0.00102694	0.012479	0.0500262	-0.0155261	0.841675	0.000241061
891	0.00494629	0.0246158	0.0002452	0.0106467	0.00329386	0.0429912	0.0563494	0.468148	0.00317526
892	0.0105063	1.02443e-07	0.0024604	0.0111724	4.22003e-05	0.0224926	0.0304052	0.695617	0.000924473
893	0.000450067	0.000496646	0.00166271	0.0204323	0.00384697	0.0353158	-0.038159	0.623368	0.00145611
894	0.0202883	0.00375196	0.00165694	0.000470177	0.00168128	0.0307867	-0.0187139	0.809734	0.000350209
895	0.0155215	0.00488116	0.000716137	0.00666036	0.000363454	0.0356206	-0.0878283	0.257603	0.0077138
896	0.0117688	0.000675887	0.000957243	0.029953	0.00886764	0.0456284	0.0579614	0.455495	0.00335953
897	0.00164109	0.000147465	0.0251721	0.000108322	0.0116804	0.0374691	0.022585	0.771368	0.000510082
898	0.00481651	0.00770427	0.00852642	0.0209033	0.00747828	0.0363333	-0.035339	0.649276	0.00124884
899	0.00590304	0.00229991	0.0133129	0.000346817	0.000279704	0.0236216	0.019023	0.806652	0.000361876
900	0.00525596	0.00257704	0.000345654	0.000768759	0.000348357	0.00848146	-0.107981	0.163552	0.0116599
901	0.0140188	0.00231166	0.000141861	0.00236125	0.01581	0.0351796	-0.0487953	0.529931	0.00238098
902	0.0244912	0.0142606	0.00147142	0.00308238	0.0261004	0.0516232	0.0531735	0.49363	0.00282742
903	0.000804493	9.12607e-05	6.30909e-05	0.0236905	3.12694e-05	0.0278104	-0.113048	0.144562	0.0127798
904	0.00175377	0.000667597	0.000673261	0.00308323	0.00123927	0.00609601	-0.131536	0.0892137	0.0173016
905	0.00136073	0.000903519	0.000571117	0.00351113	6.31466e-06	0.00779992	0.0564034	0.467721	0.00318134
906	0.0109662	0.00746891	0.0275332	0.000269668	0.00133149	0.0495016	-0.014882	0.848162	0.000221475
907	0.000104239	0.00284858	0.0165421	7.6948e-05	0.00232216	0.0230657	0.0229637	0.767642	0.000527333
908	0.000161489	8.53856e-05	0.00383367	0.000154434	7.64645e-06	0.00442838	0.0251837	0.745913	0.000634219
909	0.00886709	0.00161232	0.000916947	0.000104532	0.00369222	0.0135666	0.067339	0.385788	0.00453454
910	0.000195977	0.00614022	0.00372106	0.0091052	0.000679127	0.0239912	-0.0850875	0.272809	0.00723989
911	0.000918629	0.00209094	0.0459953	0.0130169	0.000550501	0.0598991	-0.143199	0.0640583	0.0205061
912	0.0021787	0.0212067	0.00127147	0.000239417	0.00399082	0.0266364	0.166637	0.0308619	0.0277677
913	0.00490743	5.19935e-05	0.00418896	0.0313075	0.000948386	0.0477036	0.0701847	0.365984	0.00492589
914	0.0111446	0.00151206	0.0113434	2.34797e-05	0.00520264	0.0343507	0.105806	0.172253	0.0111949
915	0.0115324	0.00547165	0.00337455	0.00342378	0.00494677	0.0276344	-0.0728198	0.348218	0.00530272
916	8.15947e-05	0.00125647	1.67611e-05	0.00104375	0.000803273	0.00246611	0.0294849	0.704393	0.000869361
917	0.000222708	0.0071195	0.000409444	0.0166862	3.22593e-05	0.0239073	-0.14453	0.0615993	0.0208891
918	0.000246716	0.0338516	0.00377617	0.0134545	1.17409e-05	0.0482481	-0.0202105	0.794842	0.000408464
919	0.029404	0.004537	2.22573e-05	0.0217689	0.000497693	0.0556026	-0.0318976	0.68147	0.00101745
920	0.00286682	0.00335411	0.000421999	0.00728834	0.0086311	0.0213265	-0.0242626	0.754906	0.000588674
921	0.000851997	0.000112039	2.81157e-05	0.000120619	0.000808442	0.00174031	-0.0396798	0.609582	0.00157449
922	0.000384377	0.00348567	0.00486159	0.00347826	3.67665e-05	0.010504	-0.0885699	0.25359	0.00784463
923	0.00275549	0.00544514	0.00183276	0.00666317	0.000575087	0.0167808	-0.0835332	0.281698	0.00697779
924	0.0211073	0.00171601	0.012418	0.00112665	0.000795462	0.0381955	0.0836519	0.281012	0.00699764
925	0.00618629	0.0411944	0.00444527	0.0309008	0.0161415	0.0951645	0.00429753	0.95591	1.84688e-05
926	0.000958203	0.0103116	0.000520781	0.00559004	0.00364031	0.020345	-0.194025	0.0117333	0.0376456
927	0.00243158	9.11397e-05	0.0267705	0.00113796	0.00627217	0.0380785	-0.0146291	0.850712	0.000214011
928	0.00571877	0.00703029	0.0044446	0.00816581	0.000191443	0.0213271	0.0906414	0.242612	0.00821586
929	0.00243734	0.000773839	0.000393094	0.0124985	0.0087025	0.0224931	0.0362491	0.640866	0.001314
930	0.0126158	0.00331542	0.000734171	0.000655272	0.00280823	0.0219164	-0.0526192	0.498152	0.00276878
931	0.00117061	0.00724146	0.000332624	0.012712	0.019166	0.0375686	-0.0337237	0.664311	0.00113729
932	0.000385896	0.00014671	0.00147961	0.000694252	0.00969608	0.0114238	0.0417929	0.590654	0.00174665
933	0.000431188	0.000520293	0.00229605	0.00120605	5.1161e-05	0.00456836	-0.0953672	0.218818	0.0090949
934	0.00056417	0.00355967	5.43681e-06	0.000900881	0.000384506	0.00480245	0.136206	0.0783302	0.0185519
935	0.0288887	0.000228128	0.0199869	0.00132113	0.00555673	0.050112	0.108679	0.160831	0.0118111
936	0.00571189	0.00142958	0.00110183	0.0214191	0.0119218	0.034571	0.040587	0.601423	0.0016473
937	0.000303274	0.0446512	0.000334909	0.00715637	0.00107714	0.0496353	0.0482613	0.534448	0.00232916
938	0.00646106	0.00125049	0.00952667	0.0178995	0.00063864	0.0339171	0.0137399	0.85969	0.000188785
939	0.0111096	0.00153641	0.00379559	0.00163936	0.00664244	0.0280456	0.130843	0.0909259	0.0171199
940	0.000547074	0.0119314	0.00575059	0.0143038	0.000426187	0.0420711	0.0309485	0.690454	0.000957812
941	0.000184602	3.56527e-05	0.0050958	0.000309121	0.0147679	0.0207218	0.069534	0.370456	0.00483498
942	0.0033317	0.00703836	0.0029431	0.000854877	0.00272316	0.0180788	-0.0708984	0.361118	0.00502659
943	0.000110959	0.010187	0.0229127	0.00586737	0.00376302	0.0394025	0.0925336	0.232877	0.00856247
944	0.00555906	1.84765e-05	0.000888949	0.00140084	0.0250596	0.0337495	0.0303571	0.696074	0.000921556
945	0.0142163	1.89464e-05	0.00550239	0.00708601	0.0274091	0.0511204	0.0437305	0.573537	0.00191236
946	0.00119036	0.00712934	0.00146647	0.00145144	0.0108219	0.027979	0.0555752	0.474293	0.0030886
947	0.014382	0.00276688	0.00111406	0.000133703	0.0039223	0.024408	0.0378839	0.625876	0.00143519
948	0.00139699	0.0252786	0.004308	0.0200049	0.00437863	0.0490265	-0.128865	0.0959616	0.0166061
949	0.00500801	0.00248696	0.000653755	1.15312e-05	0.000848179	0.00802415	0.0664466	0.392129	0.00441516
950	0.00312341	0.00130248	0.0254522	0.00159134	0.00842526	0.0487542	0.10575	0.172482	0.011183
951	0.0411766	0.00152859	0.0597385	0.00244401	0.0182742	0.106544	-0.0431589	0.578562	0.00186269
952	3.69538e-05	6.91888e-05	0.000227912	0.000219713	0.00377117	0.00442228	-0.053726	0.489145	0.00288649
953	7.4359e-05	4.46418e-05	0.00133036	0.00279901	0.000247057	0.00593641	0.0986861	0.203133	0.00973895
954	0.00115398	0.0154248	0.00544515	0.0161538	0.00864484	0.0418274	0.0174284	0.822579	0.00030375
955	0.00133045	5.59385e-05	0.0123102	0.00249675	0.00523834	0.0211582	-0.0713664	0.357949	0.00509316
956	0.00934115	0.000586825	0.00433318	0.00307866	0.000545793	0.0184909	-0.0156603	0.840325	0.000245246
957	0.0174245	0.0148279	0.00151461	0.0180508	0.00198031	0.0490141	0.075458	0.330985	0.00569391
958	2.47962e-05	0.000311145	0.0184161	0.000366283	0.0112809	0.0286341	0.0292328	0.706804	0.000854557
959	0.0155957	0.0187482	0.000721403	0.00715436	0.00104938	0.0469664	-0.0564352	0.46747	0.00318493
960	0.00958754	0.000885362	0.00782857	0.00590044	0.000181073	0.0269064	0.143199	0.0640598	0.0205058
961	0.000225996	0.025961	0.000208855	0.00320127	0.000292396	0.0282063	0.0030224	0.968984	9.1349e-06
962	0.00146736	0.00531426	0.00366022	0.000233389	0.0153197	0.0290881	0.0886119	0.253365	0.00785206
963	0.000919228	0.000247229	0.000307892	0.0307304	0.0093733	0.037395	-0.00846481	0.913282	7.1653e-05
964	1.56309e-05	0.00542701	0.000222564	0.000204874	0.0231232	0.0273219	0.078139	0.314042	0.00610571
965	0.00852406	0.00729056	0.0151545	0.00191111	0.00281381	0.0379524	0.136062	0.0786482	0.0185128
966	0.000774766	0.00806765	0.000120316	0.000528662	0.00146274	0.0110012	0.142573	0.0652436	0.020327
967	0.0172183	0.000113335	1.78944e-05	0.000231845	0.000279093	0.0184201	0.0495783	0.523342	0.00245801
968	0.000142556	9.04527e-05	0.0136962	0.00401178	0.000868128	0.0177099	-0.0443958	0.567715	0.00197098
969	0.00103788	0.0192467	0.00408605	9.12228e-08	0.00859365	0.0387051	0.0214212	0.782849	0.000458867
970	0.00216302	0.00221835	0.0124988	0.000780419	0.000384599	0.0189701	-0.0236333	0.761069	0.000558532
971	0.0064548	0.000439041	0.000380329	0.000373746	0.00812802	0.0149321	-0.110567	0.153639	0.0122251
972	0.000670431	0.00883874	0.00247446	0.00273946	0.00269815	0.0144895	-0.075862	0.328395	0.00575504
973	0.00248557	0.05852	0.00647878	0.0129687	0.00604762	0.0731305	0.000359595	0.996309	1.29309e-07
974	0.00133828	0.0425902	0.0120054	0.00893929	0.000877121	0.0658191	0.0196032	0.800876	0.000384287
975	0.00385593	0.00038296	0.000426205	4.79062e-05	2.1845e-05	0.00473226	-0.0337922	0.66367	0.00114191
976	0.056833	0.000733747	0.0230685	0.000337968	0.03091	0.0977875	-0.0120892	0.876403	0.00014615
977	0.0186853	0.000218925	0.00104611	3.38864e-05	2.35435e-06	0.0201405	-0.0937029	0.227001	0.00878024
978	0.00282936	0.0323979	0.003429	0.00771167	0.000593557	0.0401056	-0.145857	0.0592257	0.0212744
979	0.000772207	0.000330736	0.00567057	0.00114531	0.00107977	0.00952094	-0.0923039	0.234044	0.00852002
980	0.000348915	0.0192946	0.000266542	0.000320047	0.0118547	0.0366834	-0.00818687	0.916119	6.70249e-05
981	0.00288599	2.19944e-05	0.000102002	0.0318442	0.000917564	0.0346877	-0.00599888	0.938485	3.59866e-05
982	0.00221984	1.49599e-05	0.0083291	0.0011026	0.00173793	0.012414	-0.062921	0.417789	0.00395905
983	0.0072435	0.00707505	0.0162863	0.00395116	0.000340262	0.0319723	-0.0844641	0.276351	0.00713418
984	5.46983e-05	4.45253e-05	0.0133019	0.00299258	0.00217901	0.022296	0.138086	0.0742615	0.0190678
985	0.00528623	0.00744016	0.0138829	0.0196968	0.00859678	0.0754527	0.0854967	0.270501	0.00730969
986	0.00268388	0.000107826	0.00898761	0.00575825	0.00396029	0.0268264	0.0743886	0.337904	0.00553366
987	4.19362e-06	0.00371335	0.00262666	0.00380679	0.0227061	0.032679	-0.0721412	0.35274	0.00520436
988	0.0230619	0.00081846	0.00562671	6.87977e-05	0.000386108	0.0303574	-0.0647336	0.404476	0.00419044
989	0.00923404	0.0325629	0.00268003	0.0216712	3.44354e-05	0.0792387	-0.152971	0.0477494	0.0234001
990	0.00301072	0.00275714	0.00209571	0.0249149	0.000572742	0.0290635	-0.102451	0.18634	0.0104962
991	0.00258197	0.00358687	0.0330759	0.00158139	0.00948162	0.0466486	-0.0803236	0.300663	0.00645189
992	0.00187944	0.00152481	0.0282175	0.000225884	0.0225233	0.0544328	0.0156474	0.840455	0.00024484
993	0.0376536	0.0012286	0.0109584	0.0106796	0.00276659	0.0660076	-0.0949426	0.220886	0.00901409
994	0.00634709	0.0147334	0.00309797	0.00610962	0.00205624	0.0428915	-0.0167333	0.829546	0.000280003
995	0.000889644	0.00493211	0.0121011	2.52802e-05	4.80155e-05	0.0189619	-0.0467604	0.547249	0.00218653
996	0.00128897	0.0116242	0.00290764	0.00241179	0.00654012	0.0243041	0.0321651	0.678946	0.0010346
997	0.0103859	0.00404416	0.00918578	0.0224265	0.000383635	0.042137	0.0365848	0.637776	0.00133845
998	0.00131731	0.00222355	0.00930076	0.00368243	0.00849094	0.0226246	-0.14351	0.0634774	0.0205951
999	6.84039e-07	0.0172092	0.0205177	0.000179527	5.47662e-06	0.03757	0.00392496	0.959729	1.54053e-05
1000	0.0122342	0.00130825	6.75246e-05	0.00543979	0.0138878	0.0231895	-0.027635	0.722152	0.000763695

## Sheet: prediction_accuracy_bPC2_null
Index	partialR2_nPC1	partialR2_nPC2	partialR2_nPC3	partialR2_age	partialR2_sex	R_squared	cross_corr.cor	cross_corr_p	cross_r_squared
1	0.00228231	0.009986	0.000854428	0.000156855	0.00458119	0.0184266	0.0551781	0.477461	0.00304462
2	2.73678e-05	0.00208135	0.000335767	0.00233103	0.00690537	0.0118628	0.0261117	0.736889	0.00068182
3	0.0176173	0.00808197	0.00230301	0.0117785	1.02448e-05	0.0431487	0.0502053	0.518095	0.00252058
4	0.00244081	0.034188	0.00192435	0.0071932	0.000462737	0.0395709	-0.105498	0.173512	0.0111299
5	0.0024838	0.00328287	0.00171798	0.000269996	0.00289121	0.0139446	-0.0970717	0.210658	0.00942292
6	0.00127248	2.84782e-09	0.00133094	0.0231101	0.014474	0.033147	-0.102428	0.186441	0.0104914
7	0.0192967	2.40962e-05	0.000391031	0.00188543	0.0029088	0.0217451	0.0552819	0.476632	0.00305609
8	0.000297702	0.00935832	0.00894366	0.00155786	0.0114926	0.0315898	0.0329738	0.671337	0.00108727
9	0.00296318	0.000820052	0.0032143	0.0129791	3.01786e-05	0.0194015	0.00216109	0.97782	4.67032e-06
10	0.000443955	0.013787	0.0127881	0.00100451	0.0055758	0.0343283	-0.00451995	0.953631	2.04299e-05
11	0.0468332	0.00288506	0.00314467	0.0224319	0.000231815	0.0767225	0.0191312	0.805574	0.000366001
12	0.00614025	0.0138723	2.89706e-05	0.00473902	0.00491631	0.0386137	0.0316478	0.68383	0.00100158
13	0.00435798	0.00325325	0.00233874	0.00164795	1.35202e-07	0.0122694	-0.139812	0.0706797	0.0195474
14	6.47472e-05	0.000538347	0.00249532	0.000392204	0.000223325	0.00377548	0.0413612	0.594499	0.00171075
15	0.00029142	0.00305848	0.0219749	3.2077e-05	0.011616	0.0336451	-0.0736101	0.342998	0.00541844
16	0.0023209	0.00844676	0.00647255	0.00254885	0.00862057	0.0339478	0.0297604	0.701761	0.000885683
17	0.0145477	0.000313596	0.0154256	0.0174903	0.00937919	0.0615365	-0.101147	0.192035	0.0102308
18	0.000399066	0.0188158	0.000224387	0.0279385	0.0041594	0.041096	-0.0633689	0.414475	0.00401562
19	9.65955e-11	0.00682572	0.00162945	0.00704041	0.000656431	0.0192023	0.0139921	0.857142	0.000195779
20	0.00228769	0.000470734	0.0134534	5.62684e-05	9.1271e-06	0.016617	0.0620737	0.424098	0.00385314
21	2.06376e-06	7.61701e-05	2.33945e-06	0.000974895	0.00814225	0.00939911	-0.145405	0.0600256	0.0211427
22	0.00324797	5.2176e-05	0.0118666	0.00638295	0.00144075	0.0248779	0.130064	0.0928837	0.0169166
23	3.00457e-06	0.0147608	0.000468263	0.0404969	0.00174458	0.0514876	0.0162523	0.834374	0.000264138
24	0.00525138	0.00584079	0.000365317	0.00253747	0.0113655	0.0279734	0.0878264	0.257613	0.00771348
25	0.00759493	0.00331388	0.00444374	0.00338257	0.000163797	0.0197949	-0.0377201	0.62737	0.00142281
26	0.000785222	0.0103006	0.00120675	0.00210647	0.00275667	0.0171596	-0.031793	0.682458	0.0010108
27	0.00167736	0.00693543	0.0279399	0.0109169	0.0696575	0.11979	0.0870327	0.261956	0.0075747
28	3.9667e-05	8.79225e-06	0.000236645	5.32753e-05	0.0119232	0.0130052	-0.0158826	0.838089	0.000252257
29	0.00109111	2.91153e-05	6.26492e-06	0.000237102	0.00920272	0.0112447	0.0576931	0.457588	0.0033285
30	0.00453671	0.00557608	0.0254364	0.00765911	0.01181	0.0502176	-0.012449	0.872756	0.000154977
31	0.00409344	0.0069624	0.00305164	0.000879296	0.00199391	0.0190408	-0.00447026	0.95414	1.99832e-05
32	0.0032786	0.00445068	0.000732527	0.000739676	0.000152295	0.00908968	-0.0582026	0.453619	0.00338754
33	0.00217817	0.0193332	0.00515742	0.00116508	0.00566933	0.0352194	0.107891	0.163907	0.0116405
34	0.00124514	0.0149836	0.00274227	0.00398661	0.00217681	0.0235667	0.149639	0.05287	0.0223919
35	0.0220424	0.00827395	0.0248429	0.00600744	0.00706763	0.0652483	0.0608277	0.433477	0.00370001
36	9.46341e-06	0.00369805	0.00533495	0.00803665	0.00220096	0.0193161	0.0142243	0.854798	0.000202329
37	0.0102169	0.000630044	0.000741518	0.00390278	0.00161888	0.0140216	-0.0877282	0.258148	0.00769623
38	0.00263772	2.85443e-06	0.000377349	3.06309e-06	0.0120944	0.0155165	-0.0692929	0.372122	0.0048015
39	9.86305e-05	0.000613632	0.0145194	0.000538278	0.000789	0.0177911	0.152183	0.0489214	0.0231597
40	0.00133051	0.0263275	0.00190483	5.47145e-05	0.000221535	0.0302764	-0.0661748	0.394073	0.00437911
41	0.00571392	0.0236924	4.61753e-06	0.0015743	0.0156835	0.042726	0.0613829	0.429283	0.00376786
42	0.000901986	0.00139181	0.00840021	0.000995423	0.0114904	0.0280292	0.0385378	0.619922	0.00148516
43	0.000293355	0.000903152	6.63459e-05	0.021384	0.00854175	0.0263176	0.137622	0.0752488	0.0189399
44	0.0147138	0.0118712	0.00329723	0.00423199	0.00710142	0.0397296	0.0928308	0.231374	0.00861755
[truncated: 956 more rows]

## Sheet: prediction_accuracy_bPC3_null
Index	partialR2_nPC1	partialR2_nPC2	partialR2_nPC3	partialR2_age	partialR2_sex	R_squared	cross_corr.cor	cross_corr_p	cross_r_squared
[truncated: 1,000 more rows]
