# Supplementary material for: Human brain state dynamics are highly reproducible and associated with neural and behavioral features
Source: PLoS Biol. 2024 Sep 24;22(9):e3002808. doi: 10.1371/journal.pbio.3002808 (PMC11421804; doi:10.1371/journal.pbio.3002808)
Supplement: S4 Data — Column A (subgroup-30nf): Subgroup identified for each individual using 30 neural features. Column B (subject ID). Column C (k5-k4 counts-mean12-z): Probability of CAP III occurrence (z). Column D-F. Individual scores on neural PCs 1–3. Column G. Individual scores on behavioral PC 1. (XLS) [file pbio.3002808.s021.xls]

## Sheet: NeuralPC_30nfgrp_CAPIIIprob
subgroup_30nf	subID	k5-k4_counts_mean12_z	neuralPC1	neuralPC2	neuralPC3	behavioralPC1
2	100206	0.799888	0.0966203	-1.16219	-2.22326	0.707067
2	100610	-0.803863	-0.801008	-1.94705	-2.60939	6.48683
1	101006	1.32818	4.81553	-0.418263	0.339633	-1.71219
1	101309	-0.332171	1.64833	3.47698	0.270037	1.5665
1	101915	1.78101	-1.59413	0.501453	1.78303	0.138203
3	102311	0.252726	-4.73653	2.30826	-1.3991	-6.82329
2	102513	-0.860466	-1.58189	-4.38739	4.17633	-2.08942
2	103414	-1.46423	0.5119	-2.74566	-1.38	1.78578
2	103515	0.762152	-0.303141	0.282909	-2.75285	-12.9681
3	103818	1.19611	-2.20118	1.33226	-2.44759	-3.88483
1	105115	1.04517	4.82265	-3.99553	-0.0939473	1.2507
1	106016	0.724417	1.726	-0.164842	3.4946	4.13194
1	107321	-0.935936	1.96939	-0.681298	-1.42421	5.52761
2	107422	0.271593	-2.22195	0.572228	-0.494153	6.08752
2	108121	0.724417	0.281085	-1.83197	-3.63839	-0.630791
3	108222	0.271593	-1.83981	4.23847	0.145562	9.58509
2	109830	0.0829169	-1.96759	0.0550596	-0.634178	-0.465538
2	110007	-2.04913	-1.07455	-1.68467	-2.25108	5.12508
3	110411	-0.237833	-1.04264	3.40295	0.274245	6.4067
2	110613	0.290461	-1.60303	1.31469	0.64568	-1.61124
3	112112	0.233858	-3.94845	1.23227	1.7938	2.14559
1	112314	-1.08688	-0.940549	0.102285	-0.610325	-2.57137
2	112920	0.347064	-3.31457	0.182344	-0.507535	5.58739
1	113619	0.894226	5.90443	-0.579947	2.06034	0.283688
2	113922	1.10177	-2.44953	-0.123275	-3.53193	-1.20466
3	116524	1.27158	-3.84754	4.64715	-0.966952	-18.0552
1	118124	0.290461	5.97745	-1.84467	1.19419	-0.84198
1	118528	0.762152	5.66113	3.71348	-1.48817	-1.25862
2	119126	-0.445377	-1.36196	-5.03783	-2.07054	-4.23229
1	121416	1.00743	-0.229768	0.317144	6.54874	-8.38018
1	122822	-1.67177	2.15902	-3.00055	-0.813706	-3.43596
1	123117	-0.652921	3.2373	2.63861	-2.13277	-4.05868
1	124422	-0.42651	3.03711	2.7818	0.986181	-5.47807
1	124826	-0.803863	5.68347	-1.12666	-2.14777	1.12481
1	127630	0.686682	3.07407	-1.83295	3.40973	5.02509
3	128632	2.00742	-4.97435	7.19975	2.17657	-2.29992
2	129028	-0.407642	0.389261	-3.41309	0.344837	1.27281
2	129129	-1.4265	-1.63226	-0.300589	-0.654326	-5.49292
3	129634	1.40365	-1.28348	7.56196	-0.717789	-0.88158
1	130013	-0.803863	1.60291	-0.226337	-0.399808	3.02528
2	130316	-0.332171	-1.70531	-0.471865	-0.397529	5.2611
1	130417	-1.31329	0.439055	-0.877994	0.299746	-0.482884
2	131217	-0.50198	0.750367	-1.84903	-2.03795	4.62386
2	131823	0.573476	-2.91406	-3.18409	1.78995	-2.82429
3	132017	1.12064	-2.24922	8.52502	-0.84215	-1.07641
3	133019	0.648946	-4.45369	5.37622	2.21144	3.00915
2	133827	1.25271	-7.80497	-4.50938	2.32426	-0.0378217
2	134021	0.0829169	-1.60416	-2.70929	3.44559	-0.103193
2	134223	-2.16233	-2.31504	-2.22195	2.10334	2.29007
2	134425	0.0263139	0.308714	-0.832409	-0.197867	-1.5823
3	134728	0.271593	-4.86353	2.37571	-0.612571	3.93774
2	135528	-0.50198	0.963931	-0.749296	-2.73074	0.909453
1	135730	0.441402	2.91593	1.52522	4.01012	-2.18552
1	135932	1.55459	-1.78367	-0.965339	3.66939	3.69928
1	136833	0.516873	-1.32185	-0.836408	1.52995	4.72142
1	137229	0.498005	5.28027	-3.01205	-0.334565	2.45437
1	137633	0.271593	2.59638	3.07165	-3.79506	1.41943
1	138231	-0.82273	2.46172	-2.14834	-1.24108	-0.238721
1	139233	-1.23782	2.87452	-1.52923	-2.76237	0.671059
2	139637	0.743285	-3.00881	-0.796281	-0.694967	2.06536
1	139839	-3.18119	3.11052	-0.996729	-0.413647	8.47153
1	140117	0.21499	-0.554426	1.81654	-0.194672	-5.22495
2	141119	0.611211	-3.78667	-2.96574	-1.76941	3.17462
2	141826	0.743285	-4.00291	-1.86573	-5.12441	-9.4414
3	144125	-0.030289	-3.41029	3.02866	0.00562789	-8.97458
1	144731	-0.42651	-0.148306	0.252453	-0.388151	7.61632
1	146129	0.743285	-1.90069	-1.53574	5.79935	3.61387
2	146432	-1.16235	-5.19581	-1.16685	0.534492	-0.155856
1	146533	0.290461	5.33578	2.13501	-0.215977	4.15277
1	146937	-0.18123	1.87046	-2.72556	1.21365	5.20875
2	147030	-1.03027	-7.60743	-3.6862	-1.20101	2.6066
2	148133	-0.898201	0.720504	-2.93847	-0.404272	3.335
1	149236	-0.841598	3.53706	-2.77521	-0.214978	8.6714
1	149337	0.894226	3.45013	3.44061	-4.11614	6.99731
2	149539	-0.652921	-0.684463	-1.50882	-0.616783	3.87666
1	149842	-0.42651	3.23074	2.261	-0.217483	0.924686
1	150625	-1.03027	1.52124	3.8624	0.970643	3.38326
3	150928	-0.992539	-2.89628	1.26117	0.538836	3.57276
1	151627	1.12064	5.45102	-2.06179	-1.66245	3.26596
2	152831	-0.124627	-2.24716	-0.757582	-2.87333	-2.14962
1	153227	0.53574	3.9887	1.40657	0.0809114	-1.42556
1	154229	-0.652921	3.47345	1.78782	1.23435	-0.796178
1	154532	0.13952	4.3464	0.916517	2.7523	-1.07381
1	154734	0.0640492	2.58945	0.257306	0.897775	1.44896
1	154835	-0.615186	5.06821	-0.409053	0.106998	0.854498
1	154936	0.0829169	3.80074	3.61741	-0.630254	-9.51133
1	155635	-0.218966	3.07962	-1.44091	-1.48941	7.05087
2	155938	-1.5963	-3.3026	-3.8671	1.9839	7.553
2	157942	0.309329	-3.83273	-0.401906	1.64573	2.82429
1	158035	-2.42648	4.18183	-0.757677	3.28291	2.00056
2	159138	-0.520848	-5.98885	-1.63781	3.03626	-2.74131
1	159239	-2.27554	6.60884	-0.102105	-2.66176	-5.40444
1	159340	0.158387	2.08384	2.66833	0.567025	2.60819
1	159441	0.799888	-0.10578	0.666303	1.51278	-7.06169
2	160830	-0.0491567	-4.13711	-0.210071	-0.549168	-0.915982
2	161731	-0.030289	-1.833	-1.63062	-0.247988	2.61859
2	162329	0.894226	-2.03474	-2.53153	0.757243	-9.27617
2	162733	1.23384	-2.17835	0.930195	-0.422066	-2.59177
2	163331	-1.21895	-2.52493	-4.44007	-1.4606	-9.09928
2	163836	0.384799	-0.120091	-4.48857	0.875241	-15.4226
2	164030	-1.52083	-1.56122	-5.33088	-1.93048	1.21836
1	164939	-0.803863	0.81451	4.04286	-1.57315	-6.23505
3	167238	-0.18123	-0.00309779	4.10243	0.446081	4.61307
2	168240	0.233858	0.722037	-0.263852	-1.44704	-13.6904
2	169949	-0.784995	-2.72452	-3.10795	-3.05179	0.586667
2	170631	1.00743	-4.37743	-1.00606	3.3988	0.636495
2	171633	-0.728392	1.11826	-2.35455	-0.335116	1.16492
2	172938	-0.030289	2.41089	-4.41571	0.0222232	-15.5687
2	173435	-1.40763	0.614348	-3.37968	0.392876	5.02072
1	173738	-0.162363	-3.66193	4.31323	4.55366	-1.53594
3	173839	0.648946	-3.09313	3.64365	-2.6655	-4.35733
1	173940	-1.36989	3.98998	0.722515	0.927014	-0.667241
2	174437	1.19611	-3.89587	-0.980973	-0.364513	-5.04472
2	175035	0.53574	-4.03074	-2.77852	-1.32572	-16.4395
1	175237	0.0263139	1.60312	-3.02149	3.15184	8.87249
1	175338	0.0829169	1.36989	2.11682	2.87445	5.28636
2	175439	-1.21895	-0.813107	-3.62083	-1.72471	-2.82109
1	175742	-0.935936	2.48745	1.01174	0.709634	3.10631
1	176037	-1.36989	3.73595	-3.58172	-0.655014	1.27823
2	178950	-1.12461	-1.40463	0.500131	-0.981806	3.7753
1	179346	-0.030289	5.04394	4.43865	-0.0875285	9.00564
2	180129	-0.162363	1.34291	-4.6894	0.590409	-17.2996
2	181131	-1.50197	-0.370094	0.235368	0.0315647	-11.5809
1	181232	-0.954804	2.54899	3.38287	-1.10085	1.21797
3	181636	0.950829	-0.283858	6.27513	-3.33487	-6.24694
2	182436	0.422535	-3.02669	-0.326627	0.16327	-7.72785
2	183034	0.0263139	0.147484	-2.58037	-2.27387	0.171468
1	185139	-1.46423	2.15469	-0.311267	-0.252008	5.0014
1	185442	-0.74726	3.84164	0.998521	0.638835	7.8688
1	186141	-0.577451	1.66076	0.116876	1.16041	-4.52082
3	186444	1.34705	-1.38358	5.61665	0.912484	-2.94404
3	187345	-0.954804	-0.321549	4.77945	-0.273622	5.97949
1	188448	-1.10575	2.47846	-0.595742	-0.734875	4.21847
1	188549	-1.63404	-0.436272	0.493342	-0.426256	-1.39772
2	188751	0.630079	-4.78621	-3.11876	-3.61569	4.07987
2	189450	0.252726	-3.58389	-1.43386	-2.21346	-5.65787
1	191033	0.384799	2.53284	2.3463	1.45197	-0.861021
1	192035	0.21499	6.66886	-0.201199	-1.53422	-0.387878
1	192136	-0.652921	1.98428	0.56229	1.5056	-7.85913
2	192843	-1.52083	-1.73085	-3.04032	1.26902	1.88201
1	194645	0.686682	0.258227	1.37807	1.53853	-3.66366
1	194746	0.0829169	0.121388	1.94036	-1.52801	4.67696
2	195445	0.988564	-1.83784	-0.550901	-0.898785	-0.884824
1	195849	-0.162363	2.5753	0.540019	2.37695	3.74903
1	195950	-0.369907	5.16373	-2.01229	-0.269196	-14.9062
2	197348	1.19611	2.15644	-3.74877	-0.10598	1.89973
2	198249	0.630079	-4.70721	-2.56618	1.46867	-2.83078
2	198855	0.667814	-0.941056	-0.560089	-4.30717	-0.287946
3	199453	1.85648	-6.10764	2.58898	-0.822952	0.337556
3	199958	-1.08688	-1.93744	2.73377	-1.80176	-9.63091
1	200008	-0.860466	5.59292	-4.20866	0.407563	4.94983
1	200311	-1.70951	1.03965	-1.46682	0.745844	-0.902119
2	200614	-1.87932	-3.1499	-1.7059	-2.5981	3.59374
2	201111	0.630079	-4.25504	-3.01454	-0.75619	-11.0316
3	201515	0.46027	-2.01712	3.13657	-1.66096	8.71696
1	202719	-1.84158	3.80442	1.89573	1.08326	0.43747
1	203418	-0.766127	-0.193486	0.645767	0.682415	7.72173
3	203923	-0.351039	-2.84552	1.67147	-2.79131	-2.04095
2	204319	0.856491	-0.798218	-1.00765	-1.66448	6.8257
1	204521	0.290461	4.9377	-5.37231	-0.0531162	-0.682696
1	204622	2.10176	7.69353	2.0029	-5.05792	-0.686332
1	205119	0.988564	0.77815	-0.365473	1.90853	1.75364
1	206222	0.0263139	-1.86884	0.510215	3.38326	2.68835
1	207123	0.365932	-1.27872	1.22964	4.13351	1.40724
1	208125	-1.23782	6.23406	-0.460816	-1.59961	3.75857
1	208327	-1.12461	4.03805	1.44508	-1.53144	5.00802
2	209228	-1.4831	1.04524	-4.16013	1.7899	1.49147
1	210415	0.196123	0.233251	-2.24053	2.72295	-2.84533
3	211215	1.40365	-4.83114	4.49062	-0.876104	7.79165
1	211316	1.0829	3.44539	2.75027	2.0597	-11.1344
2	211922	1.12064	0.77973	0.842931	-1.17369	-6.26775
3	212015	-1.35102	-1.06239	3.16831	1.12577	6.44966
1	212419	1.00743	2.14123	-0.818649	5.25217	2.52063
3	213421	1.51686	-2.98454	4.33623	0.372329	-6.55195
1	214019	0.78102	3.59998	-0.107411	-1.19164	-9.69545
1	214221	0.894226	-2.43304	4.10564	2.87489	-6.70176
2	214423	-0.275568	-6.03704	-0.199503	-0.393565	-9.93935
1	214524	0.13952	3.77859	-1.10312	-1.17365	7.65425
2	220721	-0.42651	0.240677	-2.38684	0.302234	1.07825
2	221319	0.498005	-5.35321	-1.03493	-1.34295	-22.5505
1	227432	0.196123	2.25757	1.21893	-0.40328	2.1563
1	228434	1.95081	1.88191	2.89222	5.22272	3.97519
2	233326	0.252726	-2.39827	-1.93168	3.93881	4.70843
3	248339	0.101785	-1.22229	2.04872	-2.88682	7.74675
2	250427	0.101785	-1.38866	-3.26291	-4.51273	-3.19041
1	250932	-0.803863	0.21263	-0.711295	1.45327	0.112892
2	255639	-0.615186	0.917243	-3.65374	0.160439	1.61525
1	257542	-0.652921	3.04953	-2.24989	-0.0174047	5.9565
2	257845	0.856491	1.30717	-1.72155	-1.4129	0.953415
2	268850	1.51686	-3.04025	-3.04094	2.00534	-12.0225
1	285446	-1.76611	0.398051	1.72739	-1.51448	-1.98408
1	293748	-0.520848	1.15425	-0.750285	2.16902	2.56596
1	295146	1.23384	3.67621	-2.25982	-4.05684	-8.59927
1	297655	-0.0114214	-0.635159	0.773039	3.86652	-1.86386
2	298051	1.12064	-3.89342	-1.39889	-4.63195	4.61668
1	299154	-1.29442	3.60355	4.42963	1.98956	7.31197
2	300618	-0.803863	-4.82686	-1.34638	-2.43413	-2.62779
1	303119	-1.67177	2.23558	0.112133	-3.19896	2.31734
1	304727	1.23384	2.53169	2.97637	-0.838675	-0.0976792
2	308331	1.64893	-7.94647	0.299612	0.555677	-1.53699
1	309636	-0.18123	3.79523	-1.62424	0.896002	-0.757601
1	310621	0.328196	6.51333	-0.454355	0.818581	-0.971066
1	316633	0.0640492	1.10446	2.26763	2.5921	4.12975
2	316835	-0.615186	-1.08975	-4.13024	-5.37056	0.334452
2	318637	-0.313304	-1.64421	1.18397	0.942494	0.603909
1	336841	-0.0114214	-1.41434	1.63025	4.82245	2.44439
2	352132	0.705549	-3.6227	-2.03241	-2.07734	1.68682
3	361941	0.667814	-3.25679	6.18148	-1.16772	5.37372
1	371843	-0.0114214	1.09783	0.455511	4.45894	-8.79321
2	377451	0.158387	-2.55914	-1.71112	-0.210107	-4.13807
1	380036	-0.0114214	1.74217	-0.0961247	-2.21349	7.7561
1	381038	-1.03027	1.35791	0.27633	1.79881	-5.17228
2	386250	1.15837	-3.5036	-0.327539	-1.11434	-1.67837
1	387959	-1.72838	-0.547502	3.15939	-1.96853	7.21724
2	393247	0.611211	-1.40939	-0.0436838	-3.11692	1.20183
2	393550	-0.256701	-3.76268	-0.174995	-0.663949	2.44085
2	395251	-0.351039	0.178374	-3.43558	0.527227	3.59228
2	395756	-0.464245	0.567277	-0.808416	-4.20892	0.583164
1	397154	0.573476	3.39778	1.36869	-2.32918	1.00031
2	397760	-0.294436	0.957081	-4.15516	-2.4772	3.92345
1	412528	1.06403	1.37363	1.35023	-0.586183	-4.12914
2	414229	-0.803863	-5.87701	-3.16381	0.236071	6.30209
1	432332	0.0640492	0.815454	1.01331	2.69962	3.15006
2	433839	0.384799	-1.74961	-1.77145	0.878652	7.87066
2	436845	0.856491	-0.986709	-3.73856	0.571276	-13.0917
3	449753	1.81874	-4.81172	6.56711	1.76343	0.560326
1	459453	-0.860466	5.81356	-1.69217	-0.837596	0.409871
3	465852	1.15837	-2.62941	3.00104	-0.0130523	-4.69266
3	479762	0.950829	-1.82767	2.76701	0.46848	-7.93597
2	495255	0.554608	-3.40646	-1.40885	1.87303	0.583224
2	499566	-0.0114214	-2.42026	-4.89761	1.14019	4.12111
1	510326	0.818755	0.321426	1.48717	0.75513	-0.0235753
1	517239	-0.42651	-1.85999	4.29124	3.59829	-0.156582
1	520228	0.950829	5.94219	4.41263	-3.96902	-6.35741
1	524135	-0.652921	0.722246	0.0941553	0.06997	3.95116
1	525541	-0.634054	2.71291	-0.269946	2.18646	3.72932
3	529549	0.365932	-3.8148	4.26911	0.0142721	0.266052
2	529953	1.63006	-4.90236	-1.55519	0.67376	1.53854
1	530635	-0.313304	2.89722	-2.77797	1.3152	2.34887
1	553344	-0.464245	2.12338	-0.895715	1.35787	-5.25845
2	555348	0.177255	-0.793586	-2.44218	4.37386	-5.09944
2	555651	-0.464245	-0.253827	0.569658	-1.83146	-4.41054
3	559053	0.611211	-1.87742	1.36078	-1.92268	2.05126
2	561444	0.384799	-4.68082	-0.755052	1.27479	4.29872
2	562345	0.799888	-6.2047	-5.30155	-0.492344	-0.903318
1	567052	-0.200098	1.93149	-0.474358	-1.95535	-1.69278
1	567961	0.21499	6.32189	0.0456878	-1.68504	-4.08293
2	568963	0.403667	-1.17259	-2.15187	-1.70637	1.83997
1	571144	-0.652921	1.90065	1.99044	0.699995	3.59549
1	573249	-0.728392	5.51444	0.539057	2.63787	3.57916
1	576255	-0.690657	0.472403	-1.60787	-0.0423372	7.94668
2	580044	1.12064	-3.17016	0.542243	1.3179	1.59424
3	580751	1.34705	-2.36614	2.35912	0.849056	9.48119
2	581349	0.799888	-6.87426	-0.157046	-0.196269	-7.5376
3	585256	0.441402	-1.54235	-0.233065	-1.54812	-8.34608
1	587664	-0.18123	0.943903	-1.7017	2.22659	-3.59443
1	597869	-3.20005	2.65274	0.57223	1.00627	2.71512
3	598568	0.328196	-2.12754	2.68913	1.15367	4.55823
2	599065	-0.369907	1.06912	-5.08342	-0.770813	4.2227
3	599671	2.55458	-1.7909	3.72172	1.63106	0.935552
1	604537	-0.0680243	2.88946	7.33607	-3.93304	-1.20175
1	611938	1.53573	-0.819527	6.25659	-5.83029	3.72453
1	616645	-1.23782	2.95884	-2.08703	2.46708	0.875052
1	618952	0.648946	-1.02944	4.53811	4.2929	-0.449934
1	622236	-1.35102	4.69959	0.209599	2.16602	-2.20357
2	627549	0.441402	2.0488	-2.06024	-0.990894	-7.82204
3	633847	0.233858	1.03756	7.91829	2.64182	-1.67284
2	638049	1.85648	-0.62265	-3.25688	-6.29998	0.29785
2	645450	0.120652	-3.46531	-1.2783	1.44435	-1.08138
1	654350	-1.08688	-0.827307	2.27183	0.121158	8.03328
1	654754	-0.18123	0.935419	2.13851	-2.70653	-5.63996
1	656253	-0.218966	9.48785	1.39756	3.8093	-1.43006
3	656657	1.53573	-2.74336	4.60697	-1.2755	-2.31025
1	657659	-0.652921	2.91698	4.87004	-3.65887	6.58177
2	660951	-0.407642	0.348467	0.131748	-2.59087	-0.116928
2	663755	0.46027	1.38053	0.697641	-1.37172	10.7648
3	664757	1.38478	-2.316	1.65737	2.48013	-5.46394
2	667056	1.13951	1.27092	-0.051461	-3.95803	1.76566
1	671855	0.365932	3.70422	-2.61849	2.47652	4.1038
1	672756	0.403667	-0.467671	-1.11223	0.581739	0.457181
1	679568	-0.596319	5.83606	-1.85219	0.0856072	3.52341
1	679770	-0.0491567	2.59859	-1.61007	1.61442	-0.353744
1	690152	0.648946	-3.54177	1.53596	5.02603	0.275326
1	695768	0.799888	1.18597	2.39573	-6.52078	-5.6098
1	702133	-0.0114214	0.43234	0.692786	3.84267	3.16
1	715950	0.21499	4.15933	-3.62025	0.778022	4.78126
1	724446	-2.48308	3.59382	-1.64974	1.29381	2.08356
3	725751	1.81874	-2.62745	2.22734	-1.85414	0.853632
2	729557	-0.898201	-1.7621	-0.500762	-3.23625	-8.61049
1	731140	-0.50198	4.4988	-1.98325	-0.161035	2.54094
3	735148	0.479138	-1.02364	3.06217	1.0307	5.87114
2	744553	-1.35102	-1.87456	0.720095	-1.18781	3.75947
1	748258	0.0640492	3.90225	0.00618636	2.46837	-4.32118
1	749058	-1.14348	3.95341	-0.742104	0.421715	5.46801
1	753150	0.516873	6.21274	3.08491	1.36167	4.38305
3	756055	0.101785	-2.30728	0.627255	-1.40687	-2.10074
1	769064	-0.652921	-0.00642792	4.63751	0.132775	-0.776754
1	770352	0.21499	3.56446	1.28937	-1.07971	5.37752
1	782561	-0.634054	1.50012	1.00221	-1.74059	0.991109
3	789373	-0.313304	-1.79547	2.09471	-0.426872	6.46457
1	792867	0.290461	-1.12595	0.225874	4.03479	-3.27357
1	800941	1.6678	1.11292	-0.602816	1.66577	-0.117501
1	803240	-1.76611	0.982475	0.296997	0.177171	4.96662
3	812746	1.36592	-3.27134	5.03618	-1.07651	-1.32737
1	816653	-1.23782	3.2828	-3.23404	0.262564	3.92491
2	820745	0.78102	-3.58255	-0.3796	-0.0665125	-7.82505
1	825048	-1.46423	3.44672	0.571702	-0.858009	0.0666779
2	833148	-0.577451	-4.63547	-1.25694	-0.883456	4.75465
2	833249	0.743285	-1.96602	-2.9678	1.86071	1.98557
3	835657	0.252726	-3.32092	2.26047	0.251965	2.13462
2	837560	0.403667	-4.44667	-5.20776	1.96877	-10.8459
2	849264	1.85648	-3.50378	-0.844809	1.04012	-3.16038
1	849971	-0.143495	0.951828	-0.244338	-1.01598	0.789078
3	865363	0.479138	-1.12476	2.0668	0.794366	5.22226
2	872562	-1.06801	0.281241	-4.31495	-1.13373	-0.361389
2	877269	-0.728392	-3.1483	-2.08485	-2.94671	-10.4457
1	889579	1.40365	3.14885	1.94349	1.48177	-1.56648
2	894067	-1.57744	-4.68395	-4.28748	-1.60169	0.736049
1	894774	-0.935936	3.2172	-3.22491	1.48375	10.0654
2	898176	-0.50198	-5.4286	0.998147	-0.124227	-0.11801
1	899885	-0.256701	4.03421	-0.717858	1.17919	1.11119
2	901442	-1.99252	-3.08738	-4.73996	-0.378532	-0.581151
1	907656	-1.20008	-0.882435	-1.17202	0.00740536	-0.761838
1	912447	-0.294436	3.99644	0.434733	0.557154	-4.92476
1	919966	-1.80385	1.89906	-1.56092	-0.101031	-1.12145
1	922854	-0.388774	0.462066	0.74148	0.669711	2.7236
2	923755	0.630079	-2.8974	-0.554661	-2.59478	4.44691
2	930449	1.21498	-3.30401	-2.82839	4.6287	-0.760417
2	947668	1.12064	-5.0256	-0.0616843	-2.23847	-2.3072
2	952863	1.55459	-3.45028	-0.555746	1.79892	6.45515
1	955465	-1.80385	2.36449	1.42087	-0.443397	2.03896
1	957974	1.15837	1.75259	-2.30742	3.4809	4.77532
2	966975	1.89421	-4.19191	0.57689	0.371448	2.20051
3	984472	2.42251	-1.41764	4.69213	-0.450462	7.01467
2	987983	-1.06801	0.171536	-0.230658	-3.0793	1.90805
2	993675	0.931961	1.26432	-3.97591	-0.99189	2.49187
1	994273	1.81874	-1.89514	-0.962282	5.51408	-5.9122
