# Supplementary material for: Human brain state dynamics are highly reproducible and associated with neural and behavioral features
Source: PLoS Biol. 2024 Sep 24;22(9):e3002808. doi: 10.1371/journal.pbio.3002808 (PMC11421804; doi:10.1371/journal.pbio.3002808)
Supplement: S5 Data — (Sheets 1–3) Results excluding subjects with high motion. (Sheet 4–6) Null data results excluding subjects with high motion. (XLS) [file pbio.3002808.s022.xls]

## Sheet: prediction_accuracy_bPC1
Index	partialR2_nPC1	partialR2_nPC2	partialR2_nPC3	partialR2_age	partialR2_sex	R_squared	cross_corr.cor	cross_corr_p	cross_r_squared
1	0.0495696	0.000729856	0.000125162	0.00101306	0.0711231	0.0976302	0.0260264	0.748664	0.000677374
2	0.0263239	0.00126783	0.00161982	0.000152079	0.00797918	0.0355381	0.0224557	0.782216	0.000504261
3	0.0162998	0.00257025	0.00433762	0.000119982	0.013574	0.0361175	-0.022524	0.781571	0.000507329
4	0.020376	5.36848e-05	2.13442e-06	0.0359267	0.0010626	0.0667644	0.00793175	0.922226	6.29126e-05
5	0.0597273	0.000241396	0.00651632	2.30623e-06	0.0206426	0.0766497	-0.106319	0.189399	0.0113038
6	0.0540627	0.00188783	0.022926	0.0184477	0.0209317	0.125633	0.060027	0.459595	0.00360324
7	0.0233559	0.00730449	7.53454e-06	0.00106691	0.00906276	0.0350014	0.0103959	0.898179	0.000108074
8	0.0048426	6.57854e-05	0.0033191	0.00303841	0.0500836	0.0535124	0.0896356	0.268938	0.00803454
9	0.00670994	6.80753e-06	0.00335459	0.00371292	0.0178798	0.0379123	-0.0253821	0.754685	0.000644249
10	0.016355	0.00386492	0.00621702	0.000891705	0.0155903	0.0471088	-0.0139065	0.864084	0.000193391
11	0.0517748	2.62021e-05	0.000307579	0.00354131	0.0101222	0.0641495	-0.0779585	0.336542	0.00607753
12	0.00280606	0.00331732	0.0112548	0.0137069	0.000517739	0.0316144	-0.0263145	0.745976	0.000692454
13	0.0207794	0.00079032	0.000451962	0.00391381	0.0186819	0.0467345	0.117505	0.146681	0.0138075
14	0.00693452	0.00419899	0.000754327	0.000847388	0.0159834	0.0345473	-0.0158368	0.845439	0.000250806
15	0.0208811	0.00170492	0.000147426	0.00686454	0.0404326	0.0493922	-0.0913194	0.260011	0.00833922
16	0.0111269	0.00569354	0.000890048	0.00580354	0.0159947	0.0393751	-0.0790876	0.329569	0.00625484
17	0.00793083	0.00355679	6.96779e-05	0.00143524	0.0562866	0.0687569	-0.0431764	0.594942	0.00186421
18	0.0154458	0.00275128	2.234e-09	0.00388471	1.31425e-05	0.0231787	-0.0624394	0.441721	0.00389868
19	0.000575427	0.000485267	0.00258685	0.000982168	0.00782447	0.014759	-0.103164	0.202948	0.0106427
20	0.00786286	0.0031677	0.00107468	0.0103171	0.0457718	0.0548698	-0.0327597	0.686703	0.0010732
21	0.0155947	0.000969005	0.000225687	1.31474e-05	0.0454591	0.0539731	-0.0308212	0.70435	0.000949946
22	0.00198611	0.0007764	0.00754277	0.0353422	0.00161021	0.0560315	0.0329693	0.684804	0.00108698
23	0.00761279	0.00544922	0.00124479	0.00114271	0.0154445	0.0253493	-0.0494319	0.542651	0.00244351
24	0.00822863	0.019801	0.000903365	7.52244e-08	0.00121	0.031023	0.0634437	0.434397	0.00402511
25	0.0160868	0.0150081	0.00990381	0.0025931	0.0453464	0.066618	0.0415652	0.60877	0.00172767
26	0.0609917	0.000694892	0.000585784	0.000122249	0.0205657	0.0757061	0.0813221	0.316044	0.00661329
27	0.020749	0.000587905	0.0113841	0.00171588	0.0123651	0.0419258	0.0282915	0.727616	0.000800411
28	0.00608097	0.000645961	0.0158806	0.0131763	0.00541948	0.0388195	-0.0211014	0.795051	0.000445269
29	0.0159186	7.90042e-05	0.00748313	0.0106641	0.000131134	0.0361284	0.0342014	0.673687	0.00116973
30	0.00882091	0.0152272	0.0054743	0.000130911	0.00161161	0.0317627	-0.0495982	0.541293	0.00245998
31	0.0177371	0.000457301	0.00079019	0.000576259	0.0187641	0.0331692	-0.00175897	0.982727	3.09396e-06
32	0.0273035	0.00839941	0.000330303	1.66394e-05	0.00941386	0.0388592	-0.0857726	0.290197	0.00735695
33	0.0364772	0.00155563	0.00278593	0.00803091	0.0618179	0.100593	-0.0401994	0.620602	0.00161599
34	0.0226555	0.00175672	0.00072835	0.00272961	0.0231552	0.0548814	0.0124599	0.878107	0.00015525
35	0.00182938	0.00281572	0.0022695	0.00287819	0.0176396	0.024751	0.0580732	0.474361	0.0033725
36	0.0299122	0.00566153	0.00253607	0.00407612	0.0421801	0.0773461	-0.0015587	0.984693	2.42954e-06
37	0.0240855	0.0014147	0.000122943	0.015742	0.0152717	0.0429061	-0.0348408	0.667944	0.00121388
38	0.0286966	0.0184187	0.00147121	0.00987238	0.0279802	0.0766506	0.00303116	0.970238	9.18793e-06
39	0.00805868	0.00320571	0.00318096	8.73002e-05	0.00975175	0.0220994	0.0470503	0.562291	0.00221373
40	0.00193796	0.01145	0.00382779	0.00397451	0.0118857	0.0358486	0.0032275	0.968312	1.04168e-05
41	0.012595	0.000951158	0.0014042	0.000915042	0.020695	0.0358401	0.152082	0.0597175	0.0231288
42	0.00736097	2.94187e-05	2.56102e-05	0.0261462	0.0138361	0.0628355	-0.0698465	0.389369	0.00487853
43	0.000153195	0.000530379	0.00892618	0.00297879	0.000638134	0.0155159	-0.0143395	0.859895	0.00020562
44	0.0366449	0.00445012	4.86454e-06	0.000905507	0.0108621	0.0470265	-0.00505311	0.950406	2.55339e-05
45	0.0062295	0.00013782	9.55387e-05	0.00120864	0.0173862	0.0255386	-0.0183196	0.821585	0.000335609
46	0.045935	0.00178271	0.00152691	0.00163472	0.0406225	0.0732779	-0.0150598	0.852935	0.000226797
47	0.0383828	0.00768974	0.00182168	0.0130948	0.0477173	0.0852602	0.00780143	0.9235	6.08622e-05
48	0.0105017	0.00147729	0.00713429	5.10778e-05	0.0169631	0.0349062	0.0456579	0.573928	0.00208464
49	0.000654275	2.5401e-05	0.000474901	0.00376018	0.0275529	0.0278013	0.0918243	0.257374	0.0084317
50	0.0277506	0.00505349	0.00504725	0.00914576	0.0406785	0.0620373	-0.0734465	0.365336	0.0053944
51	0.00436862	0.0206911	0.0085578	0.00855316	0.0123861	0.0566552	-0.196927	0.0143689	0.0387801
52	0.00172996	0.000117074	0.000140367	0.00421333	0.0172282	0.0194759	0.0873769	0.281236	0.00763472
53	0.0371677	0.00207371	0.000448439	0.00124397	0.00179947	0.0400287	0.0209363	0.79662	0.000438329
54	0.0406488	0.0188634	0.000530359	0.00223089	0.0291682	0.0690161	0.127225	0.11587	0.0161861
55	0.0414612	2.69679e-05	0.000279862	6.21402e-05	0.0546642	0.0886407	0.0766039	0.34503	0.00586816
56	0.00307626	0.000230613	0.000247075	0.00175735	0.0225619	0.0334627	-0.134374	0.0966135	0.0180564
57	0.0432883	0.00452046	0.00198718	0.000772281	0.0128837	0.0626732	-0.054344	0.503246	0.00295327
58	0.0103971	0.00018796	0.000374801	0.000715879	0.0014855	0.0127574	-0.15381	0.0568412	0.0236575
59	0.00104881	0.000147085	0.000622361	0.00837507	0.0538398	0.0826169	-0.0956126	0.238176	0.00914176
60	0.00594595	0.0005637	1.38477e-05	0.00772182	0.0276839	0.0500339	0.0326785	0.687439	0.00106788
61	0.000817395	1.80794e-05	0.00372513	0.0271578	0.00160556	0.0462899	0.0527278	0.516044	0.00278022
62	0.0031579	0.000817006	0.000165013	0.00556373	0.0151231	0.0205852	-0.112654	0.164214	0.0126908
63	0.0133176	0.00018927	0.000831167	0.000223739	0.0197012	0.0313836	-0.0210783	0.79527	0.000444296
64	0.000135387	0.00294352	6.12549e-05	3.29871e-05	0.000681784	0.00463945	-0.189066	0.0188566	0.035746
65	0.00690548	0.0060265	0.000888093	0.00366246	0.00595346	0.022211	-0.00406155	0.960129	1.64962e-05
66	0.0532351	0.000250303	0.00100401	0.00487507	0.0289173	0.0764195	-0.0722048	0.37352	0.00521353
67	0.0163378	0.00390243	0.000768748	0.000869552	0.0602115	0.0713733	0.0693378	0.39284	0.00480773
68	0.00481201	9.27305e-06	0.00053795	0.00399596	0.00400098	0.00972693	0.124592	0.123669	0.0155232
69	0.00813636	0.00123415	0.00133754	0.00303132	0.0245726	0.0321549	-0.0118321	0.884205	0.000139998
70	0.0139938	0.0183784	0.0201358	2.2444e-05	0.0359494	0.0862223	-0.0201666	0.803943	0.000406693
71	0.0188079	0.00262002	7.7845e-05	0.00269497	0.00692048	0.0267114	-0.116989	0.148478	0.0136863
72	0.0126558	0.00257593	3.29928e-05	3.38468e-05	0.000442198	0.0161015	0.126738	0.117282	0.0160625
73	0.0131745	0.0072556	0.0102765	0.00545785	0.017852	0.0569116	-0.169529	0.0355623	0.02874
74	0.0179308	0.0164189	0.0051005	0.000710934	0.00980279	0.0538992	0.0502411	0.536057	0.00252417
75	0.0274931	0.000966337	0.00130921	0.0127401	0.035313	0.058543	-0.0613274	0.449911	0.00376105
76	0.0375053	8.17436e-05	0.000980088	0.0088743	0.0106063	0.0595005	-0.0834109	0.303733	0.00695737
77	0.0138551	0.00291478	7.38314e-06	0.00242021	0.0241386	0.033871	-0.135965	0.0926952	0.0184864
78	0.00288716	0.00125103	0.00322057	0.00351512	0.0745622	0.0856624	-0.0319742	0.693834	0.00102235
79	0.0218796	0.00769542	0.00253445	1.28402e-06	0.00749824	0.0384033	-0.121818	0.132321	0.0148395
80	0.0546582	0.00149404	0.000384512	0.00253727	0.0355387	0.0811536	-0.0609605	0.452631	0.00371619
81	0.0229335	0.00334956	0.00206742	0.000713993	0.0306505	0.0505867	-0.03024	0.709672	0.00091446
82	0.023332	0.00103353	7.34634e-05	0.00635518	0.0259912	0.0453385	0.00924178	0.909432	8.54105e-05
83	0.012002	0.00152465	1.04284e-05	1.59775e-06	0.0247669	0.0368474	-0.0135861	0.867187	0.000184581
84	0.00299562	0.00363853	0.0146732	0.00208407	0.0370814	0.0580659	0.0109463	0.892819	0.000119822
85	0.0135227	0.000122871	0.00594514	6.80649e-05	0.0138564	0.0263092	-0.125399	0.121238	0.0157248
86	0.00205608	0.0020306	8.89591e-05	0.0155323	0.0187898	0.0457946	-0.00391412	0.961575	1.53204e-05
87	0.0105865	0.00305266	0.0124905	0.01458	8.8112e-05	0.038181	-0.147392	0.0681273	0.0217245
88	0.0536121	0.00116811	0.00213934	0.0016099	0.0295482	0.072464	0.0487915	0.547899	0.00238061
89	0.0135864	0.00108413	0.000150618	0.000926037	0.0267717	0.0427609	-0.124147	0.125025	0.0154126
90	0.00201157	0.00313921	0.00184866	0.00064197	0.0143331	0.0266366	-0.0134821	0.868194	0.000181766
91	0.0384633	0.00681726	0.00677123	0.00839782	0.105963	0.127783	0.0963879	0.234374	0.00929062
92	0.0277618	0.00281317	0.00926484	4.683e-05	0.0235898	0.0529826	-0.0227378	0.77955	0.000517008
93	0.00233158	0.00233318	0.00763443	0.000583006	0.0435329	0.0513044	0.0409514	0.614076	0.00167702
94	0.0347789	0.00186633	0.0136713	0.000633225	0.00747059	0.0582758	0.057284	0.480397	0.00328146
95	0.0225393	0.0107174	0.000179688	0.00278478	0.0146853	0.047951	-0.15564	0.0539208	0.0242239
96	0.0115666	0.000449837	0.00183757	0.00583606	0.00046738	0.0197505	-0.0427825	0.59831	0.00183034
97	0.01199	6.74097e-06	1.30397e-07	3.85286e-10	0.0298746	0.0384252	-0.126002	0.119442	0.0158765
98	0.0177196	0.00134631	5.67392e-05	3.30269e-05	0.0218525	0.0403024	0.0241428	0.766308	0.000582877
99	0.0147395	0.00631893	0.000859886	0.00369675	0.0172056	0.0379212	-0.00879605	0.913782	7.73705e-05
100	0.0212149	0.000808179	0.00553609	0.00784314	0.00377733	0.0420086	0.014742	0.856004	0.000217327
101	0.0342447	0.0137818	0.0115727	0.00992958	0.0290984	0.075396	-0.0628996	0.438356	0.00395636
102	0.00109265	0.00211769	0.00189972	0.00270685	0.000217226	0.0101667	-0.0220913	0.785664	0.000488025
103	0.00643593	0.00293996	0.0043208	0.00261211	0.00362937	0.0175398	-0.173683	0.0312256	0.0301657
104	0.0299584	0.0041571	0.00492756	0.0283093	0.0125455	0.0732263	0.0517707	0.523701	0.0026802
105	0.0243224	0.000890809	6.05174e-06	0.000459999	0.00235013	0.0278643	-0.0352223	0.664527	0.00124061
106	0.00590636	0.00556861	0.00191906	0.0043817	0.0165155	0.0295616	-0.00747887	0.926654	5.59335e-05
107	0.00269983	0.00150966	0.00457823	0.00941124	0.000218206	0.0193922	-0.0818142	0.313115	0.00669357
108	0.0427105	0.000258019	0.0033231	0.00356914	0.0188547	0.060791	0.00853032	0.916377	7.27664e-05
109	0.0141185	6.98984e-05	0.00121521	0.00170763	0.0517044	0.0633321	-0.0775264	0.339235	0.00601034
110	0.0117418	2.4146e-05	0.000619494	0.000461883	0.003401	0.0164945	0.185694	0.0211261	0.0344824
111	0.0213301	0.0037736	0.00430525	0.000599517	0.00690992	0.0455183	-0.13343	0.0990003	0.0178036
112	0.00429535	0.00107988	4.40911e-05	0.000513057	0.00848785	0.015328	0.197597	0.0140333	0.0390447
113	0.0257375	3.613e-05	0.00448429	0.0276367	0.0309419	0.0936959	0.0481657	0.553051	0.00231993
114	0.00730247	0.00545691	0.000170127	0.000675669	0.000429665	0.0167339	-0.0415866	0.608586	0.00172945
115	0.00920563	0.00247765	0.000686766	0.00212341	0.0674803	0.074249	0.0510963	0.529131	0.00261083
116	0.00871275	0.0113547	8.62975e-05	0.00273418	0.00465775	0.0342969	0.058156	0.47373	0.00338212
117	0.0243891	1.17491e-07	0.0178695	4.75345e-05	0.0177653	0.0582018	-0.0895227	0.269543	0.00801432
118	0.00771147	0.00547771	0.000483633	0.00300386	0.0143289	0.0294566	0.141253	0.0805699	0.0199523
119	0.0322427	0.0014498	0.00107647	0.00402351	0.000721745	0.0404596	-0.0248509	0.759661	0.000617567
120	0.00491199	1.0549e-06	0.0050334	0.00865816	0.00537796	0.0275602	-0.139283	0.0849286	0.0193997
121	0.0133253	0.0153108	1.32787e-05	0.00929734	0.0292549	0.0531116	0.140686	0.0818049	0.0197925
122	0.0153317	0.00926151	1.63612e-06	0.00316674	0.0244292	0.0445607	-0.0166586	0.837527	0.00027751
123	0.0149232	0.00162414	0.000167199	0.00340056	0.0211291	0.0317264	0.11844	0.143472	0.0140281
124	0.0158046	0.000433089	0.00270432	0.000241797	0.00518913	0.0217599	-0.0120471	0.882115	0.000145133
125	0.0231231	0.000166885	0.00371717	0.000512086	0.0344192	0.0656087	0.0169509	0.834717	0.000287333
126	0.0354649	0.000520736	0.000354734	1.03747e-06	0.0215555	0.0522163	0.0659372	0.416518	0.00434771
127	0.0278727	0.000211023	0.00329305	0.0157063	0.0657878	0.087248	-0.025229	0.756119	0.000636501
128	0.0106498	7.77077e-05	0.000138963	5.87481e-05	0.00326126	0.0142891	0.00803941	0.921174	6.4632e-05
129	0.00156148	0.00193179	0.00541363	0.00587474	0.0211007	0.0473717	0.0773309	0.340458	0.00598007
130	0.00671891	0.00137417	0.000283235	0.00151939	0.0322894	0.049346	-0.0287531	0.723352	0.000826739
131	0.0244272	0.00869539	0.0221684	2.01013e-05	0.0139651	0.0634864	-0.138342	0.0870753	0.0191386
132	0.0320151	0.00456552	0.00375444	0.000705981	0.0240504	0.0601725	-0.0733662	0.365861	0.00538261
133	0.0186595	0.00214504	0.000141077	0.0129267	0.0789789	0.086558	-0.0630452	0.437295	0.00397469
134	0.02691	0.00925226	0.00140173	0.0011883	0.0288136	0.0657432	0.0125364	0.877365	0.000157161
135	0.0133162	0.00252718	0.000122145	0.000123121	0.00943968	0.0247495	0.187795	0.0196862	0.0352669
136	0.0213434	0.0144169	1.43291e-05	7.09725e-05	0.00436742	0.0388202	0.0837117	0.301986	0.00700765
137	0.000523017	0.000103896	0.00219965	0.000416256	0.00265512	0.00733336	0.0922306	0.255265	0.00850649
138	0.0256682	0.000103452	0.0031324	0.0113516	0.0137444	0.0546534	-0.0169749	0.834486	0.000288146
139	0.021576	0.000527011	0.000329331	0.000113216	0.0156013	0.0383532	0.105291	0.19374	0.0110862
140	0.00959064	2.94902e-06	0.00101065	0.000326032	0.0700895	0.0784007	-0.0334039	0.680875	0.00111582
141	0.00210672	0.00756976	0.000120059	0.00310679	0.0142704	0.0255121	-0.162472	0.0440945	0.0263971
142	0.00506029	0.000542757	0.00486669	0.000328777	0.0336003	0.0477276	0.127207	0.11592	0.0161817
143	0.00599574	0.0033588	0.000630043	0.00203556	2.45435e-05	0.0130546	-0.119388	0.140275	0.0142534
144	0.0462809	0.000471618	0.00658642	0.00194069	0.00854579	0.0585173	-0.0109857	0.892436	0.000120686
145	0.035172	0.00601245	0.000426735	0.000130931	0.0432085	0.07582	0.0611005	0.451592	0.00373327
146	0.0644987	0.00543231	0.00500075	0.000461022	0.0295284	0.0858053	0.0585975	0.470373	0.00343367
147	0.0333704	0.00150839	0.000639524	0.000721055	0.0349154	0.0715232	0.00383003	0.9624	1.46691e-05
148	0.00765859	0.00055393	0.00115041	0.00066014	0.00831889	0.0180041	-0.160562	0.0466778	0.0257801
149	0.00993854	0.00152096	0.0213093	0.00262257	0.0139085	0.0482187	0.0935775	0.248361	0.00875675
150	0.0114459	6.54244e-05	0.000227405	0.000766356	0.000762445	0.014136	-0.163349	0.0429481	0.026683
151	0.0272224	0.000149628	0.00506682	0.00876263	0.0234375	0.0502557	0.083778	0.301602	0.00701875
152	0.0407808	0.000129401	0.000977735	0.0046245	0.042043	0.0834304	-0.0028899	0.971625	8.35152e-06
153	0.0197369	0.0102797	0.00433085	0.0159783	0.048187	0.0735176	0.00736657	0.927752	5.42663e-05
154	0.00214818	0.001602	0.00708527	0.0129962	0.00718566	0.0394198	0.0220709	0.785857	0.000487126
155	0.0103377	0.0137213	0.000326114	8.7279e-06	0.0152157	0.0342947	-0.0228279	0.778699	0.000521111
156	0.0504943	0.000107167	0.00314668	9.48477e-05	0.0281412	0.0751105	0.0450327	0.579189	0.00202794
157	0.0268895	0.00991618	0.00626153	0.00104044	0.018102	0.0564367	-0.0494001	0.542912	0.00244037
158	0.0173504	0.00122987	0.00205954	0.00118227	0.0285845	0.0544823	-0.0926969	0.25286	0.00859272
159	0.0228957	0.000426598	0.0033856	0.000159351	0.0151533	0.0361666	-0.0159198	0.84464	0.00025344
160	0.00481678	0.000564767	0.00300782	7.50368e-05	0.00268463	0.0115193	-0.023997	0.76768	0.000575857
161	0.00397394	0.0103707	0.0013427	1.19039e-05	0.0086309	0.0301352	-0.0502303	0.536144	0.00252309
162	0.0208764	0.000277794	0.00110782	0.0145216	0.0181547	0.0618548	-0.0239131	0.768469	0.000571835
163	0.0209601	0.000602246	5.52275e-05	0.000876256	0.0549349	0.0731754	0.018998	0.815094	0.000360924
164	0.0114671	0.00184227	0.00138245	0.00198141	0.00476891	0.0180714	0.124633	0.123544	0.0155334
165	0.0121128	0.0063888	0.000257196	0.0080174	0.0404562	0.074891	-0.0921291	0.255791	0.00848777
166	0.0352158	0.000102718	0.0030987	0.000115984	0.000630356	0.0406712	0.0332171	0.682563	0.00110337
167	0.00852619	0.0236021	0.000214426	0.00122	0.0304152	0.0726622	-0.00979962	0.90399	9.60326e-05
168	0.000813217	0.011851	0.00192704	0.000316588	0.0136066	0.0306852	0.0320098	0.693511	0.00102462
169	0.0200864	1.2489e-05	0.00124755	0.0140247	0.000225238	0.0346156	0.0763534	0.346615	0.00582984
170	0.00658551	0.0120125	5.13632e-06	0.00574192	0.0202826	0.03917	-0.00607641	0.94038	3.69228e-05
171	0.00126969	0.000505102	0.00389749	0.000942707	0.00132834	0.0096033	-0.0153715	0.849927	0.000236282
172	0.00595873	0.000467482	0.000534109	0.00105975	0.0307149	0.0353493	0.0240671	0.76702	0.000579226
173	0.0674344	9.21383e-05	0.00768634	0.00652793	0.0451497	0.0872284	0.0253012	0.755443	0.000640149
174	0.00633618	0.000745074	0.00136199	5.4491e-05	0.0571086	0.0667545	0.0389671	0.631361	0.00151844
175	0.00780648	0.000631255	0.00733479	0.000239246	0.0567692	0.063354	0.108612	0.179975	0.0117967
176	0.0445274	0.000952655	0.00101025	0.000163444	0.0124458	0.0560115	0.0781921	0.335092	0.006114
177	0.000287165	0.00226052	0.000175135	0.000386561	0.0202808	0.0240642	0.0614137	0.449272	0.00377164
178	0.00699132	0.00184254	0.0101447	0.0223914	2.91468e-05	0.0399692	-0.0777091	0.338095	0.0060387
179	0.0238626	0.000197773	0.000266632	5.38629e-05	0.0660988	0.087533	-0.0519149	0.522544	0.00269516
180	0.0198846	0.000151249	0.0110178	0.00236324	0.0108291	0.0397393	0.0100038	0.901999	0.000100077
181	0.0437976	4.67983e-05	6.18899e-05	0.000345454	3.28701e-06	0.0456138	-0.00804481	0.921121	6.47189e-05
182	0.0130969	0.00354386	0.000352397	0.000929066	0.00932471	0.0288494	-0.13337	0.0991541	0.0177875
183	0.0196516	0.0357963	0.00057614	0.0189242	0.0137806	0.0877533	0.113508	0.16102	0.012884
184	0.00958109	6.09511e-06	0.00805887	0.000280965	0.0418365	0.0593303	-0.0186165	0.818743	0.000346575
185	0.0160064	0.000723783	2.11166e-06	0.0105283	0.0702871	0.0808488	-0.0775143	0.33931	0.00600847
186	0.00595648	0.00123312	0.000539519	0.00848848	0.0300293	0.0573651	0.0762707	0.347139	0.00581722
187	0.0148274	0.00855798	0.00228154	0.0077237	0.00321836	0.0351263	-0.0313269	0.69973	0.000981377
188	0.0166208	0.0181507	0.00341553	0.00168035	0.0215099	0.0501698	-0.00258261	0.974641	6.6699e-06
189	0.027201	0.00172499	0.00325186	0.00230576	0.0261652	0.0484343	0.0170469	0.833794	0.000290598
190	0.0268839	0.00634029	0.000630169	0.00149893	0.0143537	0.0471037	-0.0829088	0.306663	0.00687386
191	0.0174428	0.00476371	4.31794e-05	0.000153141	0.0465267	0.064831	-0.115209	0.154793	0.0132732
192	0.059778	6.03761e-05	6.30544e-05	0.00280822	0.0246395	0.0709996	0.043073	0.595825	0.00185528
193	0.0165958	4.98424e-06	0.00364073	0.00656098	0.0215357	0.0419448	-0.0354955	0.662085	0.00125993
194	0.0277909	0.0339643	0.000288646	0.0029732	0.0437059	0.114409	-0.06075	0.454196	0.00369057
195	0.000302575	0.00148159	0.00130825	0.00232073	0.00729528	0.0186207	-0.129733	0.108799	0.0168307
196	0.00618184	0.00704253	0.000993176	4.73941e-05	0.000683477	0.0168758	-0.00862395	0.915463	7.43724e-05
197	0.0159753	0.00401992	9.13218e-06	0.00344791	0.0131232	0.0384289	-0.0105869	0.896319	0.000112082
198	0.0135908	3.23759e-05	0.00134766	0.000167496	0.0333266	0.0437545	0.013792	0.865193	0.000190219
199	0.0198042	0.0186755	4.26653e-05	0.00202179	0.0357169	0.0653512	0.190951	0.0176825	0.0364622
200	0.0200787	0.00165706	0.0109583	9.33326e-05	0.00558644	0.0361227	0.124675	0.123417	0.0155438
201	0.00178517	0.00378875	0.00598283	0.000190168	0.0143326	0.0256296	0.105512	0.192799	0.0111328
202	0.00689878	0.00391994	4.04288e-06	0.00627042	0.00135673	0.0185345	0.0239263	0.768345	0.000572469
203	0.0298666	0.000942331	0.000677576	0.00264016	0.0198004	0.0455925	0.128743	0.11155	0.0165747
204	0.0296667	0.00800607	0.00573637	0.00103969	0.0319276	0.0695863	-0.120394	0.136937	0.0144947
205	0.0565506	0.00206671	0.00662414	0.000721517	0.0908526	0.13697	0.0217932	0.788488	0.000474942
206	0.0192149	0.0178658	0.00597504	0.0147682	0.0125362	0.0597527	-0.0344227	0.671697	0.00118492
207	7.42974e-06	0.000201513	0.000245753	0.000158236	0.00864729	0.0125091	0.143541	0.0757337	0.0206041
208	0.0329037	4.91005e-05	0.00339645	0.00316256	0.0233846	0.0522835	-0.028811	0.722818	0.000830071
209	0.00173566	0.00679886	2.07589e-06	0.00134957	0.0178367	0.0339018	-0.0454263	0.575874	0.00206355
210	0.0385039	0.00020948	8.36409e-06	0.00343885	0.0879836	0.103679	0.0177079	0.827448	0.000313569
211	0.00713521	0.00020175	0.0177348	0.0071661	0.0297518	0.0601346	-0.00815372	0.920057	6.64832e-05
212	0.0155807	0.000607316	0.00047895	0.0137302	0.0291625	0.064669	-0.0756348	0.351185	0.00572063
213	0.0102242	0.00146667	3.38921e-06	0.00213059	0.0386547	0.0576567	0.0436756	0.590687	0.00190756
214	0.00641616	0.0060203	0.000440506	0.00136224	0.0123478	0.0240886	-0.10096	0.212816	0.0101929
215	0.0088066	0.00225361	0.00377365	0.0194847	0.029767	0.0789423	-0.00493542	0.95156	2.43583e-05
216	1.34542e-06	0.00987906	2.06142e-05	0.0155784	0.00915747	0.0343382	0.00636011	0.937602	4.0451e-05
217	0.0196879	0.000158094	0.000221063	0.0116749	0.0064093	0.0405689	-0.0178153	0.826417	0.000317386
218	0.0215524	0.010882	0.000149759	0.00175361	0.01253	0.0406804	-0.0160366	0.843514	0.000257173
219	0.00841825	0.00011993	0.000330466	1.67009e-05	0.0073819	0.0156003	-0.0211019	0.795047	0.000445288
220	0.0111554	0.020059	0.00352338	0.008621	0.00550666	0.0418076	-0.210417	0.00881031	0.0442754
221	0.0489523	0.00086568	0.00206288	0.0376459	0.0663227	0.109942	-0.0629255	0.438168	0.00395961
222	2.18504e-05	6.3502e-05	0.00327957	0.000356955	0.00121733	0.00672091	0.106033	0.190598	0.0112431
223	0.0497372	9.46256e-05	0.000339222	0.0158846	0.0371584	0.104219	-0.0110308	0.891997	0.000121679
224	0.0232584	0.00397881	0.00169855	0.00419689	0.032902	0.060686	0.0929404	0.25161	0.00863792
225	0.0141262	0.000880644	0.0091526	0.000439543	0.021582	0.0461549	-0.159445	0.0482456	0.0254228
226	0.0207639	0.0082806	0.0168081	0.00327441	0.00400146	0.058539	0.0262482	0.746594	0.000688967
227	0.0292313	0.0108581	0.00193911	0.00521184	0.0473775	0.0758304	0.0680193	0.401923	0.00462662
228	0.00885013	0.00154348	0.000152822	0.00141011	0.0133875	0.0304584	0.141651	0.0797114	0.0200649
229	0.00761322	0.0275632	0.000611056	0.00882467	0.0310654	0.0707504	-0.0808997	0.318573	0.00654476
230	0.000159	0.00307661	0.000107574	0.0012774	0.0160706	0.0338105	-0.0600497	0.459425	0.00360597
231	0.0367263	0.00113396	8.96561e-05	0.00248682	0.0691018	0.102882	0.00711376	0.930225	5.06056e-05
232	0.037871	0.00605548	0.0022572	0.000526116	0.0237855	0.0627934	-0.0833655	0.303997	0.0069498
233	0.0139208	0.000131383	0.0159942	0.00421932	0.0126637	0.0457994	-0.118534	0.143153	0.0140503
234	0.0368065	0.00250696	0.000677551	6.92585e-05	0.00922825	0.044729	-0.117734	0.145893	0.0138612
235	0.000209905	0.000283678	0.000674625	0.00192797	0.00303572	0.00915579	-0.124816	0.12299	0.015579
236	0.0141414	0.00375031	0.00582987	0.0019199	0.0250522	0.0495045	-0.0126227	0.876527	0.000159333
237	0.0194932	4.66143e-05	0.00659939	0.0101721	0.0275544	0.0582349	0.0239227	0.768379	0.000572295
238	0.010435	8.46698e-06	0.0026992	0.000149334	0.0229233	0.0360319	0.00463462	0.954509	2.14797e-05
239	0.012619	0.0113572	0.0037365	0.00469281	0.0534223	0.0930091	0.0698404	0.389411	0.00487768
240	0.041728	0.00350155	0.00245764	0.00596761	0.00134574	0.0492069	0.0225982	0.780869	0.000510678
241	0.0109201	0.00502677	0.00200308	0.000166329	0.00432108	0.022947	-0.149127	0.0649096	0.022239
242	0.0384624	0.00635121	0.000134397	0.010792	0.0270612	0.0726447	0.00559227	0.945122	3.12735e-05
243	0.00797177	0.000144557	0.00143103	7.87917e-05	0.0168992	0.0242229	0.198152	0.013761	0.0392642
244	0.0502835	0.00101773	0.0106473	0.00217316	0.0301346	0.0676515	0.016269	0.841276	0.00026468
245	0.0245595	0.000261815	4.30928e-05	0.0126747	0.0114682	0.0392673	0.0388599	0.632301	0.00151009
246	0.0278681	1.67411e-05	0.00789101	0.000527085	0.000659474	0.0380919	0.0552115	0.496445	0.00304831
247	0.00620283	0.0406574	0.00186741	0.00111838	0.0308917	0.0789283	-0.196526	0.0145728	0.0386224
248	0.00146272	0.00518557	0.00251593	0.0122972	0.0226026	0.0332131	0.0514219	0.526506	0.00264421
249	0.0116646	2.74484e-05	0.000487416	0.00263962	0.0364248	0.0524081	0.106214	0.189838	0.0112815
250	0.0236595	0.0012463	5.58738e-05	0.00195788	0.025913	0.0438041	-0.147281	0.068338	0.0216917
251	0.0133861	0.0113058	0.0014459	0.000875563	0.00650468	0.039724	-0.173365	0.0315408	0.0300554
252	0.0129152	0.00885011	0.00326129	0.00159606	0.0276547	0.0519007	0.0616096	0.447824	0.00379575
253	0.0162563	0.00451398	0.000421066	0.0149739	0.0510153	0.09396	-0.038855	0.632345	0.00150971
254	0.0187516	0.000129245	0.00188817	0.00112083	0.0132461	0.0347073	0.00483934	0.952502	2.34192e-05
255	0.0137836	0.000176386	0.0160551	0.00193957	9.26852e-05	0.0352407	0.0571686	0.481284	0.00326825
256	0.00727287	0.00151343	0.0112353	0.000196604	0.00828586	0.0259357	-0.0231648	0.775519	0.000536609
257	0.0245118	0.00476259	0.000703687	0.0137873	0.0113094	0.046207	-0.0256483	0.752196	0.000657833
258	0.0249666	0.00796193	0.00249351	0.00402709	0.0251103	0.057701	0.171866	0.0330632	0.0295381
259	0.00260178	0.0196712	0.000220093	0.0110763	0.0494164	0.0843369	0.00797413	0.921812	6.35868e-05
260	0.0126117	0.00571389	0.00168279	0.00354213	0.0274249	0.0410225	-0.00888231	0.91294	7.88954e-05
261	0.019175	0.00201762	0.00160773	0.0238375	0.000403841	0.046155	0.0326158	0.688007	0.00106379
262	0.0142508	0.000696058	0.000176984	0.00104337	3.61357e-05	0.0172286	-0.111407	0.168962	0.0124115
263	0.00137986	0.000835012	0.00394346	0.00162695	0.00410175	0.0130849	-0.173465	0.0314412	0.0300901
264	0.0500351	0.00513338	0.0142511	0.0091353	0.0279852	0.100516	0.0635686	0.433491	0.00404097
265	0.0253407	0.0102207	0.000141899	0.00016829	0.0489032	0.0825207	0.0431051	0.595551	0.00185805
266	0.0303561	4.26805e-05	0.0133171	0.00175404	0.00106854	0.0463623	-0.0461335	0.56994	0.0021283
267	0.00429591	0.000156631	0.00508757	0.0164271	4.98295e-06	0.0292513	-0.0189769	0.815296	0.000360121
268	0.0547114	0.00619854	0.00165661	0.00158063	0.00291654	0.0671021	0.0529351	0.514393	0.00280212
269	0.0162274	0.00833234	0.00250283	0.00117006	0.0563683	0.0770187	0.0203663	0.802041	0.000414787
270	0.0309092	0.00940801	0.00457608	0.0010602	0.0202407	0.0666458	0.0937932	0.247267	0.00879717
271	0.0187998	0.0103911	0.0129912	0.000884328	0.0382819	0.0902732	-0.0841269	0.299586	0.00707734
272	0.0241138	0.0012332	1.03766e-05	0.0040065	0.0348697	0.0522173	0.000460913	0.995473	2.1244e-07
273	0.0288619	0.00367391	0.00323372	9.81433e-05	0.00288374	0.0367202	-0.0771571	0.341548	0.00595321
274	0.0201713	0.00101	0.00705421	9.29986e-06	0.00508655	0.0331592	-0.0452868	0.577048	0.00205089
275	0.00662671	0.0025636	0.000203937	5.62629e-05	0.0159053	0.0232082	-0.0247422	0.76068	0.000612176
276	0.0529995	0.000874844	0.0112513	0.0181106	4.48835e-06	0.0807102	0.00316108	0.968963	9.99245e-06
277	0.0351496	0.00810214	0.00647309	0.000398317	0.00649469	0.0509888	-0.111625	0.168126	0.01246
278	0.0182933	0.00518366	0.000205193	0.0141363	0.00903154	0.0429593	0.104389	0.197607	0.010897
279	4.14025e-08	0.0017766	0.00199475	0.000269514	0.0363613	0.0453664	0.0685559	0.398212	0.00469991
280	0.0110005	0.00848255	0.012225	0.0012674	0.0036451	0.0368712	0.0432298	0.594486	0.00186882
281	0.00784737	0.0108063	0.00146806	0.00615055	0.0286309	0.0499256	0.048496	0.550329	0.00235186
282	0.0340633	0.00755228	0.0001117	7.9779e-05	0.039213	0.0709794	-0.0549813	0.498245	0.00302294
283	0.026883	0.00852075	0.000738353	4.62118e-05	0.0101277	0.047104	0.0611043	0.451564	0.00373373
284	0.0251035	0.000239096	0.000330152	0.00418193	0.0542894	0.0912194	-0.0421406	0.603816	0.00177583
285	0.022563	0.00033048	0.00070333	0.000486558	0.00695289	0.0277483	-0.0133179	0.869785	0.000177365
286	0.0297102	0.00367383	0.000873321	0.0021461	0.00309714	0.0362252	-0.0800443	0.323733	0.00640709
287	0.012258	0.000150221	0.00184939	0.00205545	0.00900644	0.0249119	-0.0144867	0.858471	0.000209866
288	0.0168549	0.0121065	0.000945192	0.00014948	0.000340562	0.032517	0.0673267	0.406744	0.00453289
289	0.0109795	0.00236962	0.00186124	0.00138487	0.029004	0.0490742	0.126109	0.119126	0.0159035
290	0.0218287	0.00183117	0.00462526	0.00327289	0.0201712	0.0563411	-0.106084	0.190387	0.0112537
291	0.0252513	0.0144818	0.0037823	0.00339426	0.00301169	0.0459317	0.00845171	0.917145	7.14313e-05
292	0.00902684	0.00552055	0.0318148	0.00658137	0.0015651	0.0524732	0.0162705	0.841262	0.000264728
293	0.0160494	0.00402078	0.0250396	0.00062508	0.0139683	0.0574153	-0.130708	0.106146	0.0170845
294	0.00529687	0.0142548	0.00023581	0.00118735	0.00409227	0.0311591	-0.222933	0.00545177	0.0496993
295	0.0180261	0.000379969	0.00814892	0.000249523	0.0558911	0.0699819	0.0526607	0.516579	0.00277315
296	0.0122649	0.000204346	0.00538217	0.000348882	0.0101362	0.0297553	-0.169205	0.0359207	0.0286304
297	0.00241362	0.0024589	0.000644307	1.79817e-06	0.028056	0.0381104	-0.00769381	0.924552	5.91947e-05
298	0.00901991	7.38516e-05	0.0029864	0.000832141	0.0218482	0.0264292	-0.0411152	0.612658	0.00169046
299	0.00792923	0.00989928	1.52212e-05	0.000134929	0.0101424	0.0290757	-0.142146	0.0786529	0.0202055
300	0.0175793	0.0209428	0.00154038	0.00485986	0.0389836	0.0764298	-0.170769	0.034217	0.0291622
301	0.00792314	1.58651e-05	0.0157448	0.000104402	0.0107222	0.030833	-0.051772	0.52369	0.00268034
302	0.0136624	0.00182628	0.000230906	0.00109677	0.000206137	0.0172007	0.157459	0.0511427	0.0247934
303	0.0121668	0.000899296	0.0119196	0.00654449	0.0050799	0.0345045	-0.223244	0.00538537	0.049838
304	0.0463521	0.0109427	0.000553906	0.000391933	0.012763	0.0591872	-0.0359606	0.657934	0.00129317
305	0.0559022	0.000440128	0.00565875	0.00131239	0.00329403	0.0655264	0.0798909	0.324664	0.00638256
306	0.0692202	0.00331039	0.00300694	0.00252068	0.000279157	0.077847	-0.0308523	0.704066	0.000951861
307	0.0214483	6.41127e-07	1.30437e-06	0.000427351	0.0180335	0.0400727	0.115617	0.153328	0.0133673
308	0.00804282	0.000846285	0.00248007	0.001244	0.0390531	0.0593029	-0.0850626	0.294223	0.00723565
309	0.00775683	0.000437196	0.0119174	0.00044733	0.00239389	0.0238388	0.0939097	0.246678	0.00881902
310	0.0359189	0.00999635	0.000123064	0.0107204	0.0302097	0.0815573	-0.0333186	0.681646	0.00111013
311	0.017855	0.000135319	0.00118829	3.03641e-05	3.87561e-05	0.0197688	-0.0728892	0.368995	0.00531283
312	0.0218106	0.000151199	0.00439232	0.00131062	0.000329464	0.0292912	0.0105084	0.897083	0.000110427
313	0.0118311	0.00274663	0.00687666	0.000297825	0.00391524	0.0249125	0.106303	0.189467	0.0113003
314	0.0208919	0.00309533	0.00237898	0.0015935	0.020379	0.0486113	0.13986	0.083632	0.0195608
315	0.0111599	0.00226504	0.00376241	0.00909793	0.0668141	0.106169	-0.0104672	0.897485	0.000109562
316	0.0217594	2.17536e-05	0.000294187	5.13236e-05	0.000376402	0.0233427	0.0952311	0.240062	0.00906897
317	0.0239517	0.000335156	0.00270826	0.00898933	0.00591043	0.039885	-0.0277426	0.732699	0.000769653
318	0.00211214	0.00196937	0.00405953	7.11522e-06	0.0407654	0.0514875	0.00886561	0.913103	7.8599e-05
319	0.0331672	0.00113963	4.78321e-05	0.00289064	0.0094995	0.0495272	-0.0855853	0.291256	0.00732484
320	0.0344311	5.97369e-06	0.000110088	0.000330984	0.0126755	0.0445133	-0.063261	0.435724	0.00400196
321	0.0198036	0.00107492	0.00501795	0.00023839	0.00763542	0.0311064	0.180616	0.0249879	0.0326221
322	0.0112902	0.00111038	0.00113391	0.00341148	0.0138781	0.0303126	0.142253	0.0784252	0.020236
323	0.00167629	7.84053e-05	0.00559771	0.000115367	0.00882142	0.0213225	0.00857955	0.915897	7.36087e-05
324	0.00299593	7.7895e-05	0.000718061	0.00119937	0.023443	0.0274398	0.149421	0.0643777	0.0223266
325	0.02234	0.0180316	0.00646835	1.06846e-05	0.0109744	0.0576764	-0.107992	0.182489	0.0116623
326	0.00433978	0.00729839	0.00963548	0.0072014	0.0209677	0.0500324	-0.00630415	0.93815	3.97423e-05
327	0.0113125	0.00111231	0.000318646	1.79431e-05	0.0140363	0.024457	0.0449502	0.579885	0.00202052
328	0.000130951	0.00574633	3.74528e-05	2.35348e-08	0.00377065	0.0111353	0.0868417	0.284205	0.00754148
329	0.0051452	0.000965994	0.00324868	0.0198258	0.0143406	0.0561578	0.0430075	0.596386	0.00184964
330	0.0226428	0.00794427	0.000543517	0.000536993	0.0577748	0.0791096	0.0509802	0.530069	0.00259898
331	0.0105577	0.000423502	0.00227114	0.000539764	0.0131444	0.0287064	-0.0057951	0.943135	3.35832e-05
332	0.0309766	0.00276839	0.00104481	1.4276e-05	0.00802492	0.0431329	-0.0939467	0.246491	0.00882598
333	0.0195646	0.0128904	0.0120432	0.00509433	0.0129766	0.0648181	0.157787	0.0506555	0.0248966
334	0.0397227	0.00162788	0.000442306	0.00396593	0.00882034	0.0581215	-0.0899151	0.267442	0.00808472
335	0.00794994	0.00385415	0.000509391	0.000435812	0.0209735	0.0313535	-0.113226	0.162067	0.0128202
336	0.0303497	0.010248	0.00348922	0.0043363	0.0355306	0.0726766	0.109463	0.176566	0.0119823
337	0.0180841	5.80616e-05	0.0046623	0.00277174	0.00887196	0.0334119	-0.0138573	0.86456	0.000192026
338	0.00428466	0.010715	1.27605e-05	0.0150787	0.0122973	0.0663598	-0.0174192	0.830218	0.000303428
339	0.0413735	0.000179903	0.000417749	0.00672883	0.0529499	0.0817563	-0.0359475	0.658052	0.00129222
340	0.0149215	0.0048841	5.20414e-07	0.000152001	0.0494095	0.0677521	0.106842	0.187219	0.0114152
341	0.0282118	0.0050846	0.00204559	0.0108522	0.0340566	0.0712351	0.113948	0.159392	0.0129841
342	0.00639805	0.000829013	0.00142768	0.000466498	0.0345638	0.0450297	0.0373691	0.645429	0.00139645
343	0.0273208	0.000415083	0.000973112	0.00255326	0.00653699	0.0369233	-0.130213	0.107486	0.0169555
344	0.0449941	0.000160884	0.00765865	0.00452329	0.0365081	0.079617	-0.0017451	0.982863	3.04539e-06
345	0.0382069	0.00228388	0.00306627	0.0180899	0.00245553	0.0637703	-0.00122499	0.98797	1.5006e-06
346	0.0108249	0.0180082	0.00205546	0.0119065	0.0110867	0.0477704	-0.0921791	0.255532	0.00849698
347	0.0168955	9.69428e-05	0.000786764	0.000885764	0.0304245	0.043855	-0.0937264	0.247606	0.00878464
348	0.0329702	0.00121402	0.000305883	0.00156473	0.0303453	0.0736139	0.0182199	0.822539	0.000331966
349	0.016089	0.00174035	0.00184037	5.80432e-08	0.00149686	0.0205106	0.157621	0.0509009	0.0248445
350	0.0168136	0.00372113	1.81406e-05	0.00118825	0.0204494	0.0386812	0.00910733	0.910744	8.29434e-05
351	0.0246923	0.00430913	0.00178263	0.0020785	0.00830179	0.0368873	0.0261384	0.747619	0.000683214
352	0.0189387	0.00494713	0.000472577	9.26694e-05	0.00310549	0.0267281	0.0343935	0.671959	0.00118291
353	0.00344796	0.000269722	0.000888304	0.00912012	0.0167619	0.0222853	-0.0373482	0.645614	0.00139489
354	0.0199743	0.00286525	0.00166067	0.00144396	0.0232175	0.0402053	0.145337	0.0721053	0.0211229
355	0.0203749	0.0184563	0.00149157	0.00390819	0.0192359	0.0555818	0.0832946	0.30441	0.00693798
356	0.0238325	0.00319547	0.00948974	0.00281313	0.00995215	0.0452188	0.0686462	0.397589	0.0047123
357	0.00277516	0.00223917	0.00629769	0.00474608	0.00414277	0.0209444	0.0545061	0.501971	0.00297092
358	0.0535514	0.00482486	0.0259937	0.00117575	0.0600871	0.125212	0.00634173	0.937782	4.02175e-05
359	0.0279538	0.00584762	3.82961e-07	0.00577937	0.0638188	0.094517	-0.0717342	0.37665	0.0051458
360	0.00578153	0.000277009	0.00631212	2.99873e-05	0.0225465	0.0376498	-0.100468	0.215063	0.0100939
361	0.0172422	0.00121783	0.000489828	0.0382384	0.0101178	0.0831645	-0.0394901	0.626785	0.00155947
362	0.00472037	0.00134453	0.00103219	0.0104136	0.0078464	0.0363103	0.0951594	0.240418	0.00905532
363	0.0119417	0.000195885	0.000927954	3.40222e-05	0.0133243	0.0228778	-0.0187204	0.817749	0.000350452
364	0.0218789	0.00361237	0.000158547	0.00469723	0.0128134	0.0476502	-0.0322058	0.691729	0.00103721
365	0.0233274	5.33286e-05	0.00130623	0.00270195	0.0175042	0.0469732	-0.0503861	0.534879	0.00253876
366	0.0216309	0.00337506	0.00212803	0.0136422	0.0169052	0.0526846	0.00454473	0.95539	2.06546e-05
367	0.00589956	0.00941914	0.00177898	0.000752572	0.0141585	0.025963	-0.0928095	0.252282	0.00861361
368	0.00731135	0.000624069	0.000149198	0.00934188	0.00733055	0.0292972	-0.0195004	0.810295	0.000380267
369	0.00999552	0.00177979	0.0149476	0.00127547	0.0105102	0.0317915	0.0488688	0.547264	0.00238816
370	0.0330239	0.00158641	0.00589625	0.000391847	0.0179077	0.0549939	0.0788159	0.331238	0.00621195
371	0.0129557	0.00529036	0.00115728	0.000447662	0.0222416	0.0374765	-0.0949091	0.241663	0.00900774
372	0.0159265	0.00475344	0.00191323	0.00149769	0.0217368	0.0468858	0.0300952	0.711	0.000905721
373	0.0156907	3.40713e-05	0.000475523	0.00310074	0.0190197	0.0380541	0.130897	0.105636	0.017134
374	0.0121957	0.000464742	0.0131384	0.00551672	0.0157676	0.0435805	-0.0365334	0.652837	0.00133469
375	0.0167731	0.0163922	8.50838e-06	1.51441e-07	0.0691401	0.0914466	0.121073	0.134721	0.0146587
376	0.00346802	0.000122392	0.00296838	0.00256125	0.00337815	0.0151262	0.177938	0.0272577	0.0316618
377	0.00478091	0.0024865	6.81199e-05	0.0174244	0.0147945	0.043831	0.0685111	0.39852	0.00469378
378	0.0490601	0.000174866	0.00310747	1.19208e-05	0.00272792	0.0533333	0.029874	0.713031	0.000892454
379	0.0353985	0.000168498	0.000406019	0.00199187	0.0352926	0.058147	-0.000648433	0.993632	4.20465e-07
380	0.000125159	0.00582384	0.000230048	0.0001784	0.0185039	0.0272989	0.00308886	0.969672	9.54108e-06
381	0.0063968	0.00374798	1.09043e-06	0.000650102	0.0106097	0.0188603	0.0718351	0.375978	0.00516028
382	0.0355283	0.000980289	0.00199617	0.000488022	0.00536016	0.0400848	0.100316	0.215763	0.0100633
383	0.00354463	0.000892868	0.000596117	0.0184229	0.0075627	0.0415084	-0.045507	0.575195	0.00207089
384	0.0249753	0.00211839	0.0039814	2.42282e-05	0.0354091	0.0596174	0.0199075	0.806412	0.000396309
385	0.00471478	0.0182042	0.00164356	0.0032308	0.0285602	0.0517544	-0.145444	0.0718938	0.021154
386	0.0211044	0.000534363	0.000399466	0.0037216	0.0210891	0.0373678	0.146845	0.0691683	0.0215635
387	0.0260103	0.00631253	1.63014e-05	0.0070789	0.00678757	0.0421779	0.0832271	0.304803	0.00692675
388	0.0629376	0.000882027	0.0107997	0.00116566	0.0108291	0.0836038	0.0352503	0.664277	0.00124259
389	0.00316494	0.00106323	0.00583616	0.000462604	0.0145468	0.0208851	0.140329	0.0825898	0.0196923
390	0.00298142	0.000742209	0.0011084	0.000675757	1.54188e-05	0.0053773	0.192406	0.0168199	0.03702
391	0.0177291	0.00122672	0.00485591	0.000190887	0.0243286	0.0463597	0.00207259	0.979648	4.29563e-06
392	0.00507664	4.23163e-05	5.15886e-07	0.00569521	0.0128097	0.0289046	0.124792	0.123063	0.015573
393	0.0538796	0.00146163	0.000327159	0.000612265	0.00187748	0.0567759	0.0407929	0.615448	0.00166406
394	0.0155348	0.000594038	0.00284498	0.00185481	0.0187897	0.0356683	-0.0409713	0.613903	0.00167865
395	0.0222277	0.000638341	0.00324214	5.31112e-05	0.00446239	0.028157	0.100675	0.214117	0.0101355
396	0.0544398	6.23159e-05	0.00276512	0.00100362	0.0361641	0.0870207	-0.0739471	0.362068	0.00546818
397	0.0127872	1.3561e-05	5.9586e-06	0.0115359	0.031295	0.0420626	-0.0767655	0.344011	0.00589294
398	0.0279637	0.000266477	0.000719114	0.0201421	0.0111129	0.0699392	0.0242277	0.765511	0.000586981
399	0.0255571	8.30575e-05	0.0211265	0.00377239	0.028068	0.0576113	-0.0791989	0.328887	0.00627246
400	0.00236474	0.000540418	0.00226639	0.000971989	0.0142692	0.0230707	0.0592022	0.465798	0.0035049
401	0.0502498	0.00141588	0.00143601	0.000315465	0.0558178	0.102718	-0.0387381	0.633369	0.00150064
402	0.0110728	0.0188179	0.00020966	0.000153729	0.0267472	0.0659827	0.0027446	0.973051	7.53282e-06
403	0.0122101	0.00544493	0.00199684	0.000101073	8.73576e-05	0.0212719	0.0776593	0.338405	0.00603097
404	0.00220312	3.94423e-05	0.00281031	0.00251883	2.76881e-05	0.0078027	-0.178015	0.0271898	0.0316893
405	0.0196305	4.80791e-05	0.00268124	0.00018812	0.0214163	0.0403081	-0.00132183	0.987019	1.74724e-06
406	0.00780034	0.00105202	5.76763e-05	0.00123565	0.0224526	0.0324943	0.14231	0.078305	0.0202522
407	0.0410168	8.50905e-05	0.000541588	0.000122782	0.0257903	0.0661435	-0.0101329	0.900742	0.000102675
408	0.0340859	0.0114956	8.69303e-06	0.0413517	0.0260039	0.0980504	0.0627404	0.439519	0.00393636
409	0.00745273	0.00420312	0.000119571	0.00282663	0.0337314	0.0500121	-0.0643585	0.427787	0.00414202
410	0.000712502	0.00667989	0.000183238	0.0142553	0.0125901	0.0399417	-0.0136002	0.86705	0.000184966
411	0.0130276	0.00344458	3.75972e-06	0.0181081	0.00751326	0.0393162	0.045593	0.574473	0.00207872
412	0.00817639	0.000763184	4.93616e-06	0.000565402	0.0273859	0.0408539	0.117484	0.146756	0.0138024
413	0.0172677	0.00383311	0.00123173	5.58495e-05	0.0146287	0.0362048	-0.04553	0.575002	0.00207298
414	0.0171392	0.00858766	0.00012619	0.00127795	0.0128034	0.0365455	0.148118	0.0667661	0.0219389
415	0.0227638	0.0105716	0.0150108	0.00173794	0.000642224	0.050621	-0.0407454	0.61586	0.00166019
416	0.0180535	0.00231125	7.16389e-06	0.0016776	0.00137707	0.0210138	-0.046306	0.568497	0.00214424
417	0.00924633	0.00172325	0.00545587	0.000477525	9.79863e-06	0.0168587	-0.0443396	0.585049	0.001966
418	0.012216	0.000291695	0.000388911	0.000508625	0.0410628	0.0519056	0.0100813	0.901244	0.000101633
419	0.00613377	0.000930218	0.000816584	0.0166753	0.0367088	0.0503034	0.0208249	0.797678	0.000433678
420	0.0116442	0.0120257	0.000516928	0.00204923	0.0272095	0.0466563	0.175876	0.0291226	0.0309325
421	0.0173194	0.00947191	0.0132039	8.21972e-05	0.0194192	0.0506235	0.0319384	0.694159	0.00102006
422	0.0356351	0.0153927	0.0168628	0.0195367	0.0203008	0.081072	0.0266871	0.742504	0.000712202
423	0.0110365	0.000432942	0.00205352	0.00391976	0.0686179	0.0767936	0.0557135	0.492532	0.00310399
424	0.00773879	1.53987e-06	0.00657323	0.000148402	0.056278	0.0669968	0.0768485	0.343488	0.00590569
425	0.00262076	0.000625818	0.00283429	0.00859831	0.0197815	0.0429218	-0.0982145	0.225584	0.00964609
426	0.0251672	0.00083102	0.00231617	0.000824385	0.0144718	0.0410008	-0.151037	0.0615132	0.0228121
427	0.0314728	0.00905585	0.000219811	0.00772901	0.0668971	0.0874149	-0.0721295	0.374019	0.00520267
428	0.0106026	7.68576e-05	0.00383781	0.000593887	0.0233623	0.0348274	-0.167127	0.038294	0.0279316
429	0.0178017	1.06041e-06	0.00109223	0.00287425	0.0662765	0.073964	-0.0361971	0.655828	0.00131023
430	0.0253897	0.000273579	0.000243816	0.000309226	0.0189477	0.0389556	0.173832	0.0310785	0.0302176
431	0.0196267	0.00525704	0.00233666	0.000855877	0.0129535	0.036778	-0.0465024	0.566856	0.00216248
432	0.00342857	0.00227223	0.000777347	0.0117785	0.0001284	0.0201569	0.0845679	0.297051	0.00715172
433	0.0153294	0.0120543	0.000230302	0.0103405	0.00839265	0.0378983	0.0806975	0.319787	0.00651209
434	0.0220492	0.00215364	0.00567154	0.00411268	0.0525244	0.0793938	-0.0548179	0.499525	0.003005
435	0.0146481	0.000937141	0.00791728	0.00262059	0.0292775	0.055671	-0.132727	0.100807	0.0176165
436	0.00195521	6.37745e-10	0.00200307	0.0111455	0.0216667	0.0457886	-0.0349047	0.667372	0.00121834
437	0.0149297	0.00191569	0.000311398	0.00506088	0.0204268	0.0478692	0.0800906	0.323452	0.00641451
438	0.0120746	0.000355174	0.00489498	0.00474217	0.00928218	0.023643	-0.113601	0.160675	0.0129051
439	0.000489767	0.00123996	0.00027702	0.014749	0.00586022	0.0307095	0.0549328	0.498625	0.00301761
440	0.0126991	0.00182859	0.000121675	0.00233452	0.011027	0.0231934	0.0320947	0.692739	0.00103007
441	0.0391013	0.00490439	0.00977621	4.13278e-06	0.0235094	0.0671823	0.0491936	0.544601	0.00242001
442	0.0156798	3.70462e-05	0.00568736	1.56098e-05	0.00478737	0.0256796	-0.0159356	0.844487	0.000253944
443	0.0180376	0.0045482	0.00659693	0.00272568	0.0193012	0.0455821	-0.0201496	0.804105	0.000406005
444	0.0120088	0.00361417	0.00184461	0.0247928	0.00160736	0.0446172	-0.0145691	0.857676	0.000212258
445	0.0322312	0.000878323	0.00310523	0.00255684	0.0541667	0.0727866	0.0392441	0.628936	0.0015401
446	0.016357	0.00272198	0.00436638	0.00177516	0.0220021	0.0444592	-0.0817827	0.313302	0.00668841
447	0.0166273	0.00045372	0.00587635	0.000323243	0.0482709	0.0602139	-0.066415	0.413141	0.00441096
448	0.0171092	6.82596e-05	0.000534732	0.00143236	0.0167255	0.0279604	0.17284	0.0320673	0.0298736
449	0.000460812	0.00809205	0.0181659	0.0150907	0.00127072	0.0414278	-0.0849813	0.294687	0.00722183
450	0.0153373	0.00188523	0.0113291	0.000108527	0.000186935	0.0292441	-0.0421393	0.603827	0.00177572
451	0.0130076	0.00545812	0.0218693	0.00273176	0.0267369	0.0506213	-0.0610784	0.451756	0.00373057
452	0.00414077	0.0018409	0.00286895	0.0201193	0.0358357	0.0803892	0.027045	0.739175	0.00073143
453	0.00457642	0.000698191	0.00191367	0.00191316	0.0053315	0.0166155	0.195019	0.0153623	0.0380324
454	0.0209775	0.00280194	0.00510052	1.77488e-05	0.0248333	0.045503	0.000130401	0.998719	1.70043e-08
455	0.00432821	0.00328382	8.14355e-05	0.0118789	0.000141677	0.0255703	-0.0487931	0.547886	0.00238077
456	0.0118837	0.00982628	0.000708255	0.000398856	1.59102e-05	0.0225922	-0.189878	0.0183431	0.0360535
457	0.0134629	0.00301316	0.00120134	0.00214212	0.0339849	0.0479185	-0.0357346	0.65995	0.00127696
458	0.0153011	0.000861545	0.0153025	0.00159168	0.000153607	0.0344379	0.11059	0.172129	0.0122301
459	0.0209497	0.0129727	0.000821899	0.00170769	0.0147263	0.0403265	0.13812	0.0875895	0.019077
460	0.0150956	0.00319261	0.0111903	0.000499632	0.00631494	0.0377095	0.0862393	0.287571	0.00743722
461	0.0228867	0.000829365	0.000424974	0.0105486	0.0111079	0.047086	-0.0364727	0.653376	0.00133026
462	0.000248704	0.000403377	0.00419416	0.00547859	0.00618832	0.0249731	-0.0570208	0.48242	0.00325137
463	0.0045863	0.000547976	0.00257188	0.000520968	0.00494476	0.0127481	-0.261413	0.00105754	0.0683367
464	0.00483899	0.00145768	9.52411e-06	9.95292e-05	0.0121338	0.0183549	0.0322037	0.691748	0.00103708
465	0.00814872	4.46045e-06	0.000226403	0.00207452	0.000146658	0.010923	-0.124363	0.124365	0.0154663
466	0.0220553	0.00457487	0.000288486	0.000498039	0.0161522	0.0404534	0.0174744	0.829688	0.000305356
467	0.0246038	0.0034464	0.00162391	0.001071	0.0344313	0.0599576	0.128699	0.111673	0.0165634
468	0.0356931	0.00453762	0.000305193	0.00120153	0.0132355	0.0491214	-0.0964199	0.234217	0.0092968
469	0.00187413	0.00344633	6.60672e-05	0.00208492	0.00263429	0.00967914	-0.214247	0.00762744	0.0459019
470	0.00512268	0.000851933	0.00821381	0.00170974	0.00569791	0.0230907	-0.120771	0.135704	0.0145856
471	0.0158834	0.00238174	7.74572e-05	0.000590429	0.0170912	0.0295448	-0.145983	0.0708357	0.021311
472	0.00996224	0.0126661	0.016554	0.00191891	0.0459119	0.0812897	-0.00335852	0.967026	1.12796e-05
473	0.038283	0.000619779	0.000873511	0.00237546	0.0205468	0.0615054	0.0309035	0.703598	0.000955024
474	0.00755661	0.00159584	0.00433114	0.000134813	0.0402121	0.0534238	-0.0301431	0.710561	0.000908604
475	0.0297568	0.000683408	0.000596431	0.00110865	0.0200491	0.0534935	0.173583	0.0313246	0.0301309
476	0.00442883	0.0152906	0.000541169	0.00256933	0.0288792	0.0502853	0.0525382	0.517556	0.00276027
477	0.0288408	0.0157325	0.0061498	0.00623873	0.0286017	0.0747006	-0.0147166	0.85625	0.000216578
478	0.0340577	0.000972771	1.48715e-05	0.000348507	0.0185968	0.0472128	0.0429412	0.596952	0.00184395
479	0.0435498	0.00347192	0.000983974	2.9403e-06	0.0377313	0.0777374	0.00868745	0.914843	7.54718e-05
480	0.0646395	5.17988e-06	7.58488e-05	0.00883708	0.0445347	0.111382	0.014	0.86318	0.000195999
481	0.00161146	0.00181187	0.00524969	0.00383935	0.000735464	0.0129204	0.162031	0.0446797	0.0262541
482	0.0370407	5.59751e-05	0.000675451	0.041253	0.00926343	0.09337	-0.0492455	0.544177	0.00242512
483	0.0277947	0.00783983	0.0124622	6.23414e-05	0.0192483	0.0539714	0.205345	0.0106254	0.0421664
484	0.0179924	0.00364807	7.66885e-05	3.53185e-05	0.0462259	0.0585898	-0.0418389	0.606411	0.0017505
485	0.00142405	0.00728615	0.000160575	0.00983551	0.0283911	0.0615997	0.00235509	0.976874	5.54643e-06
486	0.00556976	0.00279933	1.53294e-05	0.0101699	0.0121754	0.0436434	-0.0436101	0.591245	0.00190184
487	0.0103525	0.0175609	0.00030856	0.00456911	0.000353744	0.0367187	-0.0376382	0.643051	0.00141664
488	0.00761734	0.00028602	0.000518321	0.00475673	0.00921177	0.0195736	0.12964	0.109055	0.0168065
489	0.0142335	0.0166058	0.00895589	0.00103279	0.0343303	0.0687665	-0.0619628	0.44522	0.00383939
490	0.0182949	0.000932092	0.000179754	0.000127746	0.0242432	0.0389493	0.00734375	0.927975	5.39307e-05
491	0.00269375	0.00782021	0.000495578	0.0009749	0.0392952	0.0591226	0.0863249	0.287091	0.00745198
492	0.0217201	0.00427201	0.000451001	0.0160817	0.0369838	0.0599615	0.0271843	0.737881	0.000738984
493	0.00521836	0.000702199	0.000823089	0.00475643	6.89095e-05	0.014092	-0.111024	0.170441	0.0123263
494	0.042259	0.00297784	0.000499726	5.2798e-05	0.0244086	0.0669504	0.0678944	0.40279	0.00460964
495	0.00973643	0.00573392	0.00148807	0.00156469	0.00585577	0.0232104	0.176389	0.0286492	0.031113
496	0.0227846	0.00237938	0.00171143	0.000118341	0.0293124	0.0520968	0.00301496	0.970397	9.08996e-06
497	0.0123414	5.0738e-05	0.000552717	0.00969419	0.00273106	0.0271348	0.00458855	0.95496	2.10548e-05
498	0.0104924	0.00116351	0.00406866	0.00015518	0.00268342	0.0190421	-0.153562	0.0572475	0.0235812
499	0.025303	0.00239547	0.0093681	0.0027508	0.0314361	0.071062	0.00401818	0.960554	1.61457e-05
500	0.00315265	0.00546066	1.73155e-05	0.00106583	0.0105763	0.0201129	0.124359	0.124379	0.0154651
501	0.0361698	0.000124525	0.00879722	0.000129916	0.00750171	0.0524975	-0.030923	0.703419	0.000956231
502	0.0044444	0.00564442	0.0157785	9.84598e-05	0.0199389	0.034876	0.243439	0.00234785	0.0592626
503	0.0161434	0.00831993	0.0197465	0.000402299	0.0272176	0.0696743	0.0346715	0.669463	0.00120212
504	0.0282657	5.82825e-07	0.00107758	0.00311584	0.0093562	0.0358672	-0.097175	0.230557	0.00944298
505	0.00682241	0.00162873	7.39781e-05	0.0164755	0.0513554	0.0640181	0.00524484	0.948527	2.75084e-05
506	0.0359656	0.0006591	0.00762876	8.12769e-05	0.00232298	0.0475199	-0.064649	0.425701	0.00417949
507	0.0165983	0.000396419	0.00127736	0.0135664	0.0264489	0.062712	0.0104528	0.897625	0.00010926
508	0.0110334	0.00527511	0.000232337	0.00204298	0.00807818	0.0242177	-0.077265	0.340871	0.00596988
509	0.000586066	0.00012443	0.00528129	0.0010124	0.0134848	0.0257983	-0.159153	0.0486636	0.0253296
510	0.000142002	0.00240087	0.000296099	0.00148152	0.0203801	0.0414321	-0.0616738	0.44735	0.00380365
511	0.0356511	0.000268184	0.0103296	0.0243124	0.0122242	0.0901246	0.00544193	0.946595	2.96146e-05
512	0.00615239	0.00027078	0.000358631	0.00214937	0.00654731	0.0173394	-0.0359901	0.657671	0.00129529
513	0.00626871	0.00118437	0.00125551	0.00390107	0.0104241	0.0235798	-0.0375243	0.644057	0.00140808
514	0.0039278	0.000952572	0.000329355	0.000224748	0.000661363	0.00600331	-0.229634	0.0041721	0.0527316
515	0.0124603	0.00373281	6.11233e-05	0.00477113	0.0288917	0.0613659	0.0636162	0.433146	0.00404703
516	0.00513159	0.0045483	0.00455078	0.0034376	0.0116657	0.0247251	-0.08491	0.295094	0.00720971
517	0.024175	0.00536007	0.000212286	0.00473964	0.0154942	0.0422642	-0.0631053	0.436857	0.00398228
518	0.0069328	0.0004685	0.0145613	0.0636573	0.0423269	0.0887515	-0.0848331	0.295533	0.00719666
519	0.0188948	0.00348945	0.000286847	0.019229	0.105626	0.122607	0.108735	0.179483	0.0118232
520	0.008312	0.000283265	0.00318266	0.00153094	0.0129174	0.0275623	-0.0192606	0.812585	0.000370971
521	0.00475206	4.34041e-05	0.000365298	0.00164932	0.0194301	0.0303326	0.0321987	0.691794	0.00103675
522	0.01932	0.00772467	0.00430887	0.000682082	0.0174126	0.0478627	0.0208059	0.79786	0.000432884
523	0.000252606	0.0114163	0.000598174	0.000325059	0.00503204	0.0191322	0.0691554	0.394089	0.00478248
524	0.00877155	2.45475e-05	0.000233664	0.000793166	0.00944485	0.0170298	0.0778818	0.337019	0.00606557
525	0.044075	0.000987879	6.71216e-05	0.0024063	0.0642399	0.0871	0.0025133	0.975321	6.31668e-06
526	0.00153422	1.48741e-05	0.00118639	0.0178021	0.0230038	0.0513158	-0.0460447	0.570683	0.00212012
527	0.0221514	0.00265309	0.00535117	0.0145422	0.0353679	0.0835077	0.0179277	0.82534	0.000321404
528	0.0261304	0.0035867	0.00323982	0.00779372	0.0196717	0.065363	0.00371134	0.963564	1.3774e-05
529	1.32369e-05	0.000508947	0.0005604	0.0102065	0.000389217	0.0172014	0.0506676	0.532597	0.00256721
530	0.0203169	0.000346661	0.00265564	0.002461	0.0270127	0.05676	0.0766381	0.344815	0.00587339
531	0.0331851	0.00876065	3.65274e-07	0.00299537	0.00437766	0.0450784	0.0051237	0.949714	2.62523e-05
532	0.00775893	0.0118598	1.34712e-05	0.00438114	0.000885154	0.0248533	0.20215	0.0119307	0.0408645
533	0.0115858	0.000132471	0.000570548	6.92933e-06	0.0444376	0.053087	0.00852768	0.916403	7.27212e-05
534	0.0364474	2.85795e-05	0.000380354	0.000917692	0.0618314	0.0858272	0.0323536	0.690387	0.00104675
535	0.02827	0.000657409	0.00968649	0.00114301	0.062625	0.0852166	0.0963909	0.234359	0.00929121
536	0.0269378	5.32181e-07	1.34311e-06	0.00306468	0.0187605	0.0562022	-0.0413316	0.610787	0.0017083
537	0.0252733	0.000561478	0.00388518	0.000147717	0.00634467	0.0321023	-0.0634284	0.434509	0.00402316
538	0.0182756	0.0178031	0.00131405	0.0202317	0.0114111	0.0555167	0.00917782	0.910056	8.42324e-05
539	0.0161092	0.00315579	0.000704597	0.00145768	0.0209294	0.0405834	-0.0350928	0.665686	0.00123151
540	0.00641165	0.00102963	0.000732498	0.0012738	0.0237315	0.0293426	0.0365258	0.652905	0.00133413
541	0.0134009	0.00564642	0.00377545	0.00104656	0.0310425	0.0506834	0.0494316	0.542654	0.00244349
542	0.00558817	6.97333e-06	0.00603258	0.0186923	0.0303122	0.0507744	-0.118761	0.142382	0.0141043
543	0.0129544	0.000290004	0.000183287	0.00303937	0.0320391	0.0411392	-0.087798	0.278915	0.0077085
544	0.03766	0.00202367	0.00813416	0.00532183	0.0223741	0.0667322	0.0862835	0.287323	0.00744485
545	0.00968949	5.33097e-05	0.000884335	0.0045885	3.29763e-05	0.0158767	-0.0993431	0.220272	0.00986906
546	0.0265354	2.36652e-05	0.00024364	0.00102648	0.00666442	0.0325712	-0.0179136	0.825475	0.000320897
547	0.0313597	0.00133935	0.00195758	0.00547329	0.0706107	0.0895545	0.0355197	0.661868	0.00126165
548	0.00292298	0.00978243	0.00441876	0.00207882	0.00618106	0.0228963	-0.0416531	0.608013	0.00173498
549	0.0566474	0.00266299	0.00216191	0.000185006	0.00438201	0.0623734	-0.0963519	0.234549	0.00928368
550	0.00114033	0.00317628	0.00597958	0.00675724	2.4481e-06	0.0200453	-0.0583706	0.472097	0.00340712
551	0.0272184	0.000242952	0.0120491	0.00220832	0.000134705	0.0431516	-0.0225451	0.781371	0.000508283
552	0.0120892	0.00619532	4.99278e-05	0.00383824	0.0174719	0.0466151	0.0452145	0.577657	0.00204435
553	0.00877475	0.00303678	0.000463761	0.000498643	5.8985e-06	0.0131354	0.00217424	0.97865	4.72731e-06
554	0.0404993	0.000687116	3.09006e-05	0.000377875	0.028366	0.0567634	-0.0604527	0.456412	0.00365453
555	0.0164383	7.85785e-05	0.00112821	0.00297299	0.0103615	0.0245952	0.0374424	0.644781	0.00140194
556	0.0395053	0.0084386	0.00115899	3.9578e-05	0.0207494	0.0611026	-0.064827	0.424425	0.00420254
557	0.0276424	0.00189094	0.000116624	3.4737e-05	0.00628834	0.0344876	-0.121814	0.132333	0.0148387
558	0.0175361	0.00143336	0.000219267	0.00331676	0.0193886	0.0446622	-0.0156415	0.847322	0.000244658
559	0.0244412	8.52772e-05	5.48364e-05	9.64831e-05	0.00655128	0.027803	-0.0342655	0.67311	0.00117413
560	0.0204953	0.000344665	0.00256929	0.0019173	0.0117017	0.0321814	-0.014997	0.853541	0.00022491
561	0.0416533	0.00253525	0.00116253	0.00117129	0.00224011	0.0501087	0.0642262	0.42874	0.004125
562	0.0254014	0.00788045	1.03879e-05	0.00160051	0.0100419	0.0398177	0.136476	0.091462	0.0186258
563	0.0268302	0.00294784	0.00117741	0.00759067	0.0107424	0.0614546	-0.00947585	0.907148	8.97918e-05
564	0.014877	0.00336687	0.000903517	0.00199189	0.00725762	0.0238256	0.034464	0.671326	0.00118777
565	0.00100018	0.0115715	0.00208367	0.000415987	0.0229922	0.0355466	-0.0382332	0.637806	0.00146178
566	0.00903031	6.48506e-05	0.000545246	0.00238973	0.01335	0.0252048	0.0201314	0.804278	0.000405275
567	0.00450421	0.000122775	0.000911257	0.000206782	0.0245286	0.029175	-0.0272843	0.736952	0.000744432
568	0.0143617	0.010884	0.000419558	0.00411392	0.023219	0.0475754	0.0490025	0.546167	0.00240125
569	0.0161042	0.00372145	9.18644e-05	0.00378584	0.00967588	0.0382188	0.0321748	0.692011	0.00103522
570	0.0311318	0.00463081	0.0027069	0.0220886	0.0377359	0.100385	-0.0037236	0.963444	1.38652e-05
571	0.0204675	0.0037716	0.00360577	0.00217997	0.00600006	0.0345324	0.0540978	0.505185	0.00292657
572	0.028102	0.000113674	9.40238e-07	3.83026e-05	0.0153523	0.0420315	0.14556	0.0716648	0.0211877
573	0.00339166	0.015743	0.00734457	0.00109027	0.00486279	0.0373471	0.110525	0.172383	0.0122157
574	0.00627431	0.0091028	0.003213	0.003211	0.00844594	0.0269812	0.0533528	0.511075	0.00284652
575	0.0183021	0.00866209	0.00538534	0.0232703	0.0275784	0.0630985	0.110673	0.171804	0.0122486
576	0.0244646	0.000495331	0.00622447	0.0101951	0.000617767	0.0457263	0.0593837	0.464429	0.00352642
577	6.3629e-05	0.000997824	0.00694014	0.0137975	0.0178772	0.0475536	0.0699347	0.388769	0.00489086
578	0.00914035	7.82066e-05	0.00225726	0.000963118	0.0388175	0.0433075	-0.0139178	0.863975	0.000193706
579	1.03584e-06	0.00125484	0.0127297	4.13145e-05	0.00015438	0.0157851	-0.177163	0.0279467	0.0313866
580	0.0355605	0.0138569	0.000303268	0.00144331	0.00333094	0.0588968	0.0356193	0.660979	0.00126874
581	0.000476629	6.25641e-06	0.00541885	0.00344224	0.0091245	0.0148773	-0.113624	0.160588	0.0129104
582	0.00684788	0.00013482	0.00220379	3.07823e-05	0.0339635	0.0453846	0.129325	0.109925	0.0167251
583	0.0469275	0.0300453	0.00537038	0.00421037	0.0337693	0.101863	-0.0938843	0.246806	0.00881426
584	0.0228205	1.4648e-05	0.000708847	0.000137666	0.0288176	0.0464049	-0.0140727	0.862476	0.00019804
585	0.0281486	0.00673401	0.0145589	0.0004353	0.0125296	0.0655598	-0.0776811	0.338269	0.00603435
586	0.0146586	0.000648592	0.000240653	0.000842557	0.0282775	0.0404593	5.44907e-05	0.999465	2.96924e-09
587	0.00701095	0.00571686	0.0112729	0.00152684	0.0149823	0.0465459	-0.0459335	0.571615	0.00210989
588	0.0197378	0.00101636	0.00113454	0.00217565	0.00413682	0.0307219	0.00982691	0.903724	9.65681e-05
589	0.0302327	0.000143217	0.00191151	0.00022974	0.00617602	0.0334849	-0.0167877	0.836286	0.000281826
590	0.00391752	0.00126614	1.06754e-05	0.0241806	0.0308675	0.0456394	-0.127846	0.114087	0.0163445
591	0.00510617	0.00645482	0.00938795	0.000244146	0.00328225	0.0248085	0.105467	0.192989	0.0111234
592	0.0166602	8.84335e-06	0.000377242	0.000186598	0.019588	0.0317011	0.0329187	0.685263	0.00108364
593	0.00604574	0.00100868	0.0021547	0.00209548	0.0164886	0.0316458	0.145655	0.0714782	0.0212153
594	0.00395781	0.00222596	0.000605287	0.0030477	0.0134585	0.027687	0.0522615	0.519767	0.00273126
595	0.0172182	1.8138e-06	0.0115624	0.00405399	0.0143561	0.0376192	0.0472544	0.560594	0.00223298
596	0.00937054	0.00138392	0.000898773	7.42173e-05	0.00212	0.0131921	-0.0138974	0.864172	0.000193139
597	0.0036611	0.000190628	0.00345506	0.0162503	0.00117107	0.0238475	0.108048	0.18226	0.0116744
598	0.0207579	0.00917774	0.00325538	0.00285782	0.0272204	0.0545624	0.156544	0.0525259	0.0245059
599	0.0265146	0.00355216	0.0102939	0.00681638	0.0357423	0.080364	-0.0294812	0.716642	0.000869143
600	0.0140765	0.000385692	2.00693e-05	0.0033243	0.00134643	0.020511	-0.00169416	0.983363	2.87017e-06
601	0.0395653	0.00947976	0.00038608	0.00153559	0.0111342	0.0528735	0.00869719	0.914748	7.56411e-05
602	0.0268845	0.00169832	9.55154e-05	0.00189834	0.023777	0.0476478	0.0281196	0.729207	0.000790714
603	0.0152045	0.00464713	0.00422316	0.00398819	0.0261321	0.0452166	0.0784932	0.333228	0.00616119
604	0.041245	0.00101116	0.00136222	8.33425e-08	0.0487273	0.0804805	0.0238776	0.768803	0.000570142
605	0.00696187	0.000584915	0.00122877	3.09312e-06	0.00585203	0.0115297	-0.118603	0.142918	0.0140667
606	0.0253836	0.000375244	0.000828137	0.0172541	0.0503637	0.0761311	-0.000505187	0.995039	2.55213e-07
607	0.0227209	0.00516752	0.000473521	0.00103152	0.000868017	0.028713	-0.0293396	0.717945	0.000860813
608	0.037285	0.000649729	0.00182301	0.00470945	0.0097343	0.0458092	0.0858493	0.289765	0.00737009
609	0.00936853	0.000221019	0.000309124	0.00900163	0.0321951	0.0652067	-0.0519844	0.521986	0.00270238
610	0.00395523	0.0109565	0.00193832	0.00335887	0.00111841	0.0211733	-0.208341	0.00951717	0.0434059
611	0.00872134	0.00544872	0.00261545	0.00707925	0.00116568	0.0226448	-0.044427	0.584308	0.00197375
612	0.0224821	0.0029109	0.000182847	0.000611217	0.00209247	0.0291966	0.0214406	0.791831	0.000459698
613	0.00505897	0.000448266	0.0141873	0.000816815	0.000495925	0.0206737	0.0668107	0.410358	0.00446367
614	0.0429161	0.00979527	0.00715271	0.014643	6.44212e-05	0.0723723	0.0446233	0.582647	0.00199124
615	0.0302773	0.0094472	0.00525468	0.0171138	0.0160759	0.0645138	-0.0435771	0.591525	0.00189897
616	0.0043472	0.00166648	0.00123332	5.90308e-06	0.0037801	0.0123283	0.175092	0.0298605	0.0306571
617	0.0203659	0.00447358	0.00541391	0.000103638	0.0253482	0.0571298	-0.133169	0.0996698	0.0177339
618	0.00858414	0.0310339	0.0259907	0.0196844	0.000281842	0.072796	0.0755266	0.351877	0.00570427
619	0.0198516	0.00148814	0.00136744	0.000261734	0.0101609	0.0311965	0.00148697	0.985398	2.21108e-06
620	0.0247919	0.00200166	0.015158	0.00271264	0.00114152	0.0484076	-0.0915372	0.258871	0.00837906
621	0.054729	0.000366812	0.000221352	0.00368377	0.0140327	0.0637478	-0.0410703	0.613046	0.00168677
622	0.0257386	0.000164159	0.000220509	0.00112548	0.0408438	0.0569357	-0.0976699	0.22818	0.00953941
623	0.0100286	0.00227859	0.00325005	6.31831e-05	0.0381202	0.0532274	0.0789978	0.33012	0.00624065
624	0.00825177	0.000624217	0.000844006	1.07167e-05	0.00411696	0.0126063	0.21806	0.00659201	0.0475502
625	0.0184454	0.00253293	0.000373456	1.64371e-05	0.00353953	0.0223415	-0.167344	0.0380404	0.0280041
626	0.00621538	0.0143919	0.00256957	0.00226774	0.00612167	0.0277522	0.0741039	0.361048	0.00549139
627	0.00562559	0.00185456	0.00291067	0.00551503	0.00157894	0.0184804	0.109821	0.175149	0.0120606
628	0.0126861	0.00148253	0.00469571	0.00632592	0.0242077	0.0609342	-0.00808229	0.920755	6.53234e-05
629	0.0139689	0.0118003	0.00928312	0.000518923	0.0808205	0.113261	-0.00230562	0.97736	5.3159e-06
630	0.00814028	0.000290876	0.00561731	0.0033804	0.0358614	0.0561303	-0.000718562	0.992943	5.16331e-07
631	0.0045756	0.0126962	0.0241704	0.0035953	0.0127773	0.0612922	0.209711	0.00904526	0.0439788
632	0.0187281	0.000303718	0.0126696	0.00405492	0.0312433	0.0582068	0.00658363	0.935413	4.33442e-05
633	0.0167277	0.00668181	0.00131154	0.000920079	0.00424297	0.0270148	-0.0827882	0.307369	0.00685388
634	0.0263995	0.00873519	9.02774e-06	8.78674e-06	0.0120635	0.0431007	-0.0719496	0.375216	0.00517674
635	0.0197719	5.84143e-05	0.001487	0.00460022	0.0257877	0.0532693	0.0850824	0.294111	0.00723901
636	0.00123659	9.7016e-05	0.00112042	0.00107906	0.0185566	0.0233552	0.0437858	0.589749	0.0019172
637	0.0108277	0.000416994	0.00189063	0.00365559	0.0115048	0.0333986	-0.000132235	0.998701	1.7486e-08
638	0.022528	0.000178099	0.000796454	0.0099092	0.0374818	0.0546028	-0.0555242	0.494006	0.00308294
639	0.00654421	5.0541e-05	0.00070851	0.000208712	0.0105698	0.0168991	-0.0243575	0.764291	0.000593289
640	0.0473035	0.00881039	1.1403e-06	0.003536	0.0393342	0.0837261	0.0960257	0.236144	0.00922094
641	0.0162438	0.00111119	2.45175e-05	0.0273408	0.0193138	0.0745425	0.0662014	0.414649	0.00438263
642	0.02047	0.0021267	0.000190261	0.00213543	0.0276729	0.0475013	-0.0995502	0.219306	0.00991025
643	0.00822639	0.009795	0.000799231	0.00163024	0.000990896	0.0262855	-0.0649254	0.423721	0.0042153
644	0.00253206	0.00966052	0.000566286	0.00595551	0.00139259	0.0203915	-0.141959	0.0790503	0.0201525
645	0.0235206	0.000474809	1.18785e-05	0.000663354	0.0187108	0.0402443	0.17142	0.0335289	0.0293847
646	0.00560544	0.00128508	0.0124091	0.0168551	0.000888587	0.0370448	0.115037	0.155416	0.0132335
647	0.00969715	9.02751e-05	3.01333e-05	0.0302683	0.00359383	0.0540699	-0.00453664	0.955469	2.05811e-05
648	0.0141195	0.000398725	0.0028587	0.0094185	0.00998752	0.0414399	-0.148178	0.0666551	0.0219566
649	0.00247354	0.01151	0.00114844	0.00127683	0.00577977	0.0197699	0.148603	0.0658681	0.022083
650	0.0114732	2.70757e-06	0.000629625	0.00236872	0.00422275	0.0176827	0.0271207	0.738472	0.000735531
651	0.00945944	0.00343232	0.000743764	0.00779297	0.053767	0.0609993	0.0616012	0.447886	0.00379471
652	0.0266863	0.00761196	0.00244742	0.000314477	0.00272668	0.0376412	0.13872	0.0862067	0.0192434
653	0.000690639	0.00146587	0.0129416	0.01363	0.0166751	0.0491254	-0.0209152	0.79682	0.000437445
654	0.00190037	2.33859e-09	0.000865551	5.23395e-05	0.0167097	0.020684	0.163907	0.0422331	0.0268654
655	0.0155799	0.00675108	4.68397e-05	0.0209625	0.00126858	0.041232	0.15793	0.0504434	0.0249418
656	0.0346831	1.32532e-05	0.00264936	0.00306024	0.00939912	0.052917	0.0997543	0.218358	0.00995091
657	0.0174384	0.00438824	0.00501748	0.00571147	0.00538647	0.0301817	0.00109406	0.989256	1.19698e-06
658	0.0112737	0.000292148	0.00670326	0.00240396	0.014853	0.0328837	-0.100588	0.214513	0.010118
659	0.0209761	0.00506202	0.000470025	1.22516e-05	0.0384605	0.0555428	0.152913	0.0583196	0.0233823
660	0.0272004	0.00456309	0.0010373	0.00510711	0.00363662	0.0436136	-0.00771203	0.924374	5.94754e-05
661	0.0265092	7.34212e-06	0.000323676	0.00570398	0.0110119	0.0455069	0.0935269	0.248618	0.00874727
662	0.0145667	0.000170894	0.000392854	0.00297103	0.016204	0.0358428	-0.00724186	0.928972	5.24446e-05
663	0.0295291	0.00691275	0.0010381	0.000690721	0.0112345	0.0472797	-0.0260381	0.748554	0.000677984
664	0.0167997	9.06619e-06	5.78191e-05	0.0109484	0.0142847	0.0512901	-0.0676453	0.404522	0.00457589
665	0.0281846	0.000118533	0.00104069	0.00267175	0.0152148	0.042295	0.103887	0.199783	0.0107925
666	0.000259363	0.00401005	0.00131173	1.7454e-07	0.0395553	0.0512829	0.0392826	0.628599	0.00154312
667	0.00330721	0.0001103	0.00360758	0.00323891	0.01443	0.0211893	-0.0415246	0.609121	0.00172429
668	0.0332655	5.84382e-06	0.00221834	0.0110495	0.0351745	0.0640064	-0.0345179	0.670842	0.00119149
669	0.0201315	0.0026549	0.00567566	0.0258701	1.61483e-06	0.0582351	0.102908	0.204077	0.01059
670	0.00379957	0.0026166	0.00840638	0.0120545	0.0153358	0.0554436	-0.0996943	0.218637	0.00993895
671	0.0163339	0.0012199	0.00756364	0.000273275	0.013223	0.039334	-0.143773	0.0752564	0.0206708
672	0.0115192	0.000145183	2.94482e-06	0.00576102	0.0105869	0.022059	0.11376	0.160083	0.0129414
673	0.0125386	0.00221313	0.00596746	0.0111063	0.0221486	0.0643061	0.0566973	0.484911	0.00321459
674	0.0157785	0.0156452	0.00448322	0.00198753	0.0213547	0.0534513	-0.131515	0.103985	0.0172963
675	0.00769291	0.00239961	0.00615497	0.00435336	0.00159933	0.0229737	0.17944	0.025964	0.0321986
676	0.0293766	0.00641381	0.0148357	0.00413955	0.0698015	0.105166	-0.0352959	0.663869	0.0012458
677	0.0558921	0.000783802	0.00285453	0.00233784	0.0151621	0.0655836	-0.0439816	0.588085	0.00193438
678	0.0183285	0.00234687	2.98927e-08	0.00793586	0.00992197	0.0308216	-0.0691507	0.394122	0.00478181
679	0.0192271	0.00201002	0.0124285	0.012801	0.00721279	0.0549108	0.0560729	0.489741	0.00314418
680	0.00754643	0.000215289	0.0184977	1.53443e-06	0.0114126	0.037973	-0.0706692	0.383795	0.00499413
681	0.0229728	0.00662176	0.012983	0.00321712	0.0407717	0.0693253	-0.0239239	0.768368	0.000572352
682	0.0296096	0.00916353	0.000498731	0.0116058	0.0267586	0.058128	-0.070377	0.385769	0.00495292
683	0.00966608	0.000450289	0.00223601	0.00152695	0.00187821	0.0133963	0.00952853	0.906634	9.07929e-05
684	0.0238778	0.0195802	2.67777e-06	0.000321485	0.00329324	0.0422753	0.13466	0.0958989	0.0181334
685	0.00718486	0.00222322	0.00263906	0.00284905	0.0092856	0.0173615	-0.15688	0.0520145	0.0246113
686	0.00747517	0.0111899	0.000218103	0.000148599	0.0189258	0.0324181	-0.0846743	0.296441	0.00716973
687	0.00892757	0.0213169	0.00596069	6.49223e-07	0.0102467	0.0449781	0.0377698	0.64189	0.00142656
688	0.015519	8.13527e-05	0.000545701	0.00179087	0.0367605	0.0551246	-0.0199734	0.805784	0.000398937
689	0.00924257	0.00229108	0.00064156	0.000359972	0.0137127	0.0255756	-0.0219605	0.786902	0.000482265
690	0.00465331	0.0147562	0.00716891	0.0113722	8.16769e-05	0.0473604	-0.0921586	0.255638	0.0084932
691	0.028125	0.000729898	0.000835697	0.000699846	0.0100936	0.0356836	0.0453395	0.576605	0.00205567
692	0.0170578	0.00120334	0.00357149	0.00129407	0.00117869	0.0226295	-0.0406875	0.616362	0.00165548
693	0.0447523	0.0357851	0.00243389	0.0125219	0.0787628	0.141281	-0.116758	0.149285	0.0136325
694	0.0167293	0.0104852	0.000394138	0.0154245	0.018707	0.0620324	0.0279081	0.731165	0.000778864
695	0.016209	0.0117187	0.00535808	0.000983923	0.00136957	0.0339222	-0.0882852	0.276246	0.00779428
696	0.0538085	0.00328558	0.00127983	0.00160562	0.00533919	0.0631222	0.0856931	0.290646	0.00734331
697	0.030246	0.00549738	0.00190144	0.0042619	0.0326131	0.0617654	0.0995236	0.21943	0.00990494
698	0.0299012	3.96858e-07	0.00536176	0.0003923	8.33697e-06	0.0376454	0.0167242	0.836896	0.0002797
699	0.0212135	0.00189005	0.00253768	0.0022136	0.0344932	0.0468585	-0.0249062	0.759142	0.000620318
700	0.0120398	5.48409e-06	0.00178566	0.000357469	0.0340775	0.0470066	-0.0467785	0.564553	0.00218823
701	0.0118107	2.24611e-05	6.0043e-05	0.000109108	0.0316148	0.0421968	-0.00415155	0.959246	1.72354e-05
702	0.0397724	0.00040255	0.00420467	0.00837573	0.00299534	0.0567467	-0.039855	0.623601	0.00158842
703	0.000975102	0.00571072	0.00056329	0.00161982	0.00338189	0.0180252	-0.0260685	0.748271	0.000679564
704	0.0268913	0.0101216	0.012874	0.00800857	0.0159497	0.0704204	0.0516044	0.525037	0.00266301
705	0.0118796	0.0032754	0.00717147	0.00641777	0.00972301	0.0368039	-0.0277489	0.732641	0.00077
706	0.0267186	0.0114899	0.00089276	0.00255378	0.0356445	0.066984	0.00520396	0.948927	2.70813e-05
707	0.0192039	0.00763743	0.000849831	0.00963555	0.0131492	0.0420712	-0.0784155	0.333708	0.006149
708	0.00105901	0.00391121	0.0025464	0.00361398	4.91691e-05	0.0145086	0.0963051	0.234778	0.00927466
709	0.00809	0.00212126	4.49475e-08	0.00392538	0.0120067	0.0283968	0.117966	0.145091	0.0139161
710	0.0282949	3.98271e-07	0.000381611	0.0113827	0.0331437	0.051324	0.103148	0.203017	0.0106395
711	0.0208723	0.00117665	0.0114402	7.82909e-05	0.00390867	0.0373113	-0.0443281	0.585146	0.00196498
712	0.0136722	0.000164462	0.00059526	0.000454451	0.00567991	0.0185455	0.0355717	0.661404	0.00126535
713	0.0242665	0.00269211	0.00738338	0.000621414	0.0512211	0.0675751	0.03351	0.679918	0.00112292
714	0.00482225	0.000667562	0.000273323	0.000746973	0.00590963	0.0120101	0.206501	0.0101847	0.0426428
715	0.0429656	0.00610947	6.91773e-05	0.0032048	0.0152224	0.0731311	-0.00908319	0.910979	8.25043e-05
716	0.0189174	6.02186e-05	0.00697762	0.00248582	0.00435599	0.0314323	0.181354	0.0243915	0.0328892
717	0.0246771	0.00282058	0.000885131	0.00637809	0.036297	0.0658735	-0.112873	0.16339	0.0127403
718	0.00602345	0.00438693	0.0195194	3.75496e-05	0.00280816	0.0359494	-0.152029	0.0598076	0.0231127
719	0.0163085	0.00570031	0.00521109	0.012906	0.0150512	0.0680483	0.0279149	0.731103	0.000779239
720	0.00144068	0.000411531	0.00840144	0.00105882	0.0425471	0.0485041	0.00248824	0.975567	6.19133e-06
721	0.0164117	0.00103594	1.13679e-05	0.00244559	0.00575466	0.0228803	-0.126408	0.118247	0.015979
722	0.00784594	0.00349619	0.00571921	0.000576428	0.0583263	0.0692186	-0.0722162	0.373444	0.00521517
723	0.0119394	0.00283812	8.90758e-05	0.000502497	0.0205351	0.0354756	0.169733	0.035338	0.0288093
724	0.0213087	0.000669863	0.00108377	0.00045295	0.0453252	0.0575481	-0.020801	0.797905	0.000432683
725	0.0185487	0.00563788	0.00348167	0.00432229	0.0486584	0.0652821	-0.0133092	0.869869	0.000177135
726	0.0159681	0.0052556	0.00301251	0.00110015	0.0582372	0.0691797	-0.0246507	0.761539	0.000607656
727	0.0102504	0.0015173	0.000472029	0.00203995	0.00101878	0.018104	-0.0138732	0.864407	0.000192465
728	0.00614383	0.000189618	0.00861142	0.000201343	0.0180609	0.0274998	-0.124622	0.123577	0.0155307
729	0.024939	0.00590349	0.00267634	0.00358284	0.0145579	0.0485721	0.00768995	0.92459	5.91354e-05
730	0.000616362	0.003569	5.64159e-05	0.00471081	2.88851e-05	0.0133164	0.0583271	0.472428	0.00340205
731	0.0325428	0.0013143	0.00253669	0.00398687	0.031274	0.0708777	0.0698018	0.389673	0.00487229
732	0.00541227	0.000134008	0.00233084	0.00225542	0.0128237	0.0234781	0.152292	0.0593602	0.023193
733	0.00129224	0.00248452	2.75988e-05	3.45906e-05	0.00296067	0.00489443	-0.11614	0.151465	0.0134885
734	0.0232855	0.00156906	0.00999741	0.000186395	0.00641936	0.0373685	-0.166374	0.0391871	0.0276802
735	0.0290996	0.00121031	0.00334185	0.00484196	0.0197416	0.0510583	0.0921914	0.255468	0.00849925
736	0.0140165	0.00125928	0.00486788	0.0176689	0.0131978	0.0593405	-0.0161955	0.841984	0.000262294
737	0.0175794	0.00247101	0.00258003	0.0037158	0.00955999	0.0301018	0.00807887	0.920788	6.52682e-05
738	0.02604	0.00362274	0.00189771	0.00129955	0.0495376	0.0841563	0.0196554	0.808817	0.000386334
739	0.00488012	0.00614038	0.000226647	0.00239674	0.00308409	0.0151823	0.210589	0.00875413	0.0443476
740	0.00222664	0.00136221	0.00361389	0.00114195	0.0168864	0.0222916	-0.116358	0.150695	0.0135391
741	0.0278307	0.00405691	0.000428931	0.000437169	0.0164888	0.0456626	0.0933632	0.249451	0.00871668
742	0.012657	0.00690193	0.0285128	0.000120111	0.00327937	0.0488975	0.248674	0.00187197	0.061839
743	0.0280761	0.00119102	0.00394382	0.000609839	0.053054	0.0713372	0.0450966	0.57865	0.0020337
744	0.0111193	5.69207e-05	0.000219546	2.58011e-06	0.0228711	0.030925	-0.161046	0.0460107	0.025936
745	0.0276744	0.000138521	0.0171699	0.000503962	0.0210541	0.0601766	0.0801652	0.323	0.00642647
746	0.0223919	0.0132056	5.54751e-05	0.000514378	0.0238943	0.0590634	0.153544	0.0572756	0.0235759
747	0.00442845	0.0139968	0.00216929	0.0082308	0.0483541	0.0686942	0.0251716	0.756656	0.000633608
748	0.0020447	0.014381	0.000907644	3.59024e-06	0.0217787	0.0422038	-0.00954201	0.906503	9.105e-05
749	0.010545	0.00580239	0.00553393	0.000472864	0.0142663	0.0332055	0.134918	0.0952603	0.0182028
750	0.0163553	0.0102849	0.00691284	0.01059	0.0224948	0.0571309	-0.0993966	0.220022	0.00987969
751	0.0234129	0.0119657	0.00263616	0.00262411	0.0124015	0.0551987	-0.188633	0.019136	0.0355823
752	0.0234889	0.00417561	1.31298e-06	0.000117828	0.0238475	0.0471063	0.0188092	0.816899	0.000353787
753	0.0325727	0.00276533	2.21254e-05	0.00308016	0.0426016	0.0838242	0.0272783	0.737007	0.000744106
754	0.0514306	0.0027198	0.00919227	0.00797357	0.00757762	0.0919774	0.0311807	0.701065	0.000972234
755	0.03676	0.00471082	0.00729484	0.000480389	0.0216328	0.0697721	0.0515209	0.525709	0.0026544
756	0.0198143	0.0144344	0.00484366	5.32618e-06	0.0216997	0.0536961	-0.064162	0.429202	0.00411676
757	0.0140012	0.0104607	0.00161118	0.00308756	0.0118472	0.0366253	-0.184491	0.0219912	0.034037
758	0.00818036	0.00464521	0.000547623	5.7648e-05	0.0124794	0.023208	0.0629717	0.43783	0.00396544
759	0.0353343	0.0054466	1.51512e-05	0.0131123	0.0309439	0.0674686	-0.0203921	0.801796	0.000415836
760	0.0367599	5.26142e-05	0.00129104	0.00175257	0.0382074	0.0806777	-0.0296511	0.71508	0.000879187
761	0.00282967	0.00237673	6.06923e-05	0.000593852	0.0284749	0.044538	0.0754387	0.35244	0.00569099
762	0.0229401	0.00614014	3.38852e-05	0.00699801	0.0113709	0.0403227	-0.100288	0.215891	0.0100578
763	0.0241415	0.0006453	0.000473381	0.00468791	0.050848	0.0660573	-0.0635076	0.433934	0.00403321
764	0.0112749	0.00435673	0.00127478	0.00402034	0.0209835	0.0350198	0.110204	0.173638	0.012145
765	0.0215923	0.0168772	0.00121604	0.00635652	0.00216454	0.0424728	0.136321	0.0918344	0.0185835
766	0.050737	0.00317103	0.000315518	0.000789417	0.0286102	0.0830274	0.00264717	0.974007	7.00751e-06
767	0.0108939	0.0508618	0.0128414	0.026199	0.017478	0.091163	-0.154097	0.0563757	0.0237457
768	0.00799384	7.44343e-06	0.000636287	0.000478336	0.0106902	0.0180739	-0.220448	0.00600909	0.0485975
769	0.0277647	0.0045165	0.000333014	5.5502e-05	0.0190738	0.0474856	0.00539342	0.947071	2.90889e-05
770	0.0098613	0.00278657	0.00142049	0.00738903	0.0217106	0.0385255	-0.0436083	0.59126	0.00190168
771	0.0109848	0.000277207	7.43823e-05	6.90513e-05	0.0333803	0.0421847	0.123626	0.126631	0.0152834
772	0.0151091	4.55739e-05	0.000121874	2.45705e-05	0.0139344	0.0256091	0.0292146	0.719097	0.000853492
773	0.0384705	0.00392777	0.00978816	0.00784069	0.0216136	0.0692939	-0.0798168	0.325115	0.00637072
774	0.0112019	0.00119876	0.00187027	0.00135301	0.0361631	0.0457916	0.0934326	0.249097	0.00872965
775	0.0248852	0.000434005	0.000633378	0.00167178	0.000324366	0.0302441	-0.0473361	0.559916	0.0022407
776	0.00557497	0.0015052	0.00031696	0.000100325	0.0643728	0.0800799	-0.051223	0.528108	0.0026238
777	0.0399255	0.00574532	0.0124596	0.00691723	0.00102549	0.0656698	-0.0709567	0.381858	0.00503486
778	0.0168919	0.000556023	0.00725406	0.00933141	0.00935602	0.0429354	0.0685657	0.398144	0.00470125
779	0.00302121	0.00255246	0.012264	0.0127142	0.000899869	0.0279053	0.0387095	0.633621	0.00149842
780	0.0588182	0.000140404	0.000415525	0.0083425	0.0242901	0.0910558	-0.0317948	0.695467	0.00101091
781	0.00966426	0.00247598	0.000899845	0.000499529	0.0156118	0.028711	0.169561	0.0355274	0.0287508
782	0.0163903	0.00738009	0.00108773	0.000311985	0.00214672	0.0270261	0.126475	0.11805	0.015996
783	0.0148826	0.0097523	0.000666765	0.00405588	0.0114431	0.0337949	0.0458291	0.572491	0.0021003
784	0.00881247	0.000338749	0.00181707	0.00228918	0.024962	0.0321592	-0.13975	0.0838776	0.0195301
785	0.00834321	3.68024e-06	0.0082721	0.0180691	0.00634446	0.0510358	0.0127076	0.875703	0.000161482
786	0.0300253	7.69016e-06	0.0034224	0.000615609	0.0214005	0.0554186	-0.0303656	0.708521	0.000922071
787	0.0080338	0.000856731	1.80976e-05	0.00937798	0.00488424	0.0315604	-0.0975135	0.228929	0.00950888
788	0.0133226	0.000475608	0.00144626	0.00107992	0.0111518	0.028739	0.014183	0.861409	0.000201157
789	0.00229225	0.0105423	2.43031e-05	0.00265953	0.0130852	0.0290731	-0.0647516	0.424965	0.00419277
790	0.00717967	0.000535192	3.88675e-05	0.000525708	0.0232989	0.0336465	0.00369116	0.963762	1.36247e-05
791	0.00715828	0.00166387	2.99822e-05	4.83663e-05	0.00413418	0.012346	-0.0437986	0.58964	0.00191832
792	0.0238325	0.0061554	0.00738787	4.71902e-05	0.0268822	0.0608688	-0.0273172	0.736646	0.000746227
793	0.0204811	1.37427e-06	0.00325206	0.000854856	0.00767896	0.0302938	0.0241432	0.766305	0.000582895
794	0.0246024	0.000538776	0.00106604	0.000372004	0.0109614	0.0310714	0.0130487	0.872395	0.000170269
795	0.00362915	6.58838e-05	0.00187205	0.00865551	0.000794161	0.0159375	-0.0980104	0.226555	0.00960604
796	0.0209922	0.000854707	0.00823205	0.00573156	0.0239693	0.0532876	-0.143616	0.075579	0.0206257
797	0.0120131	1.16809e-05	0.00442687	0.00445577	0.00935682	0.0335751	-0.0153275	0.850351	0.000234932
798	0.0536151	0.00561655	0.000350515	0.00229	0.0138922	0.0722546	-0.0695387	0.391467	0.00483563
799	0.00866026	0.00404589	0.00283438	0.00242637	0.000810952	0.0186296	0.104052	0.199063	0.0108269
800	0.0540776	0.000587208	0.00354421	0.00254989	0.0111801	0.0795564	-0.050164	0.536683	0.00251643
801	0.00943608	0.00235818	0.0538392	0.00592313	0.0230926	0.0950849	0.155797	0.0536772	0.0242726
802	0.014006	3.21366e-05	7.18945e-05	0.0119876	9.62512e-05	0.0319041	-0.0512802	0.527647	0.00262966
803	0.0242651	0.0280283	0.00787729	0.00507999	0.00426086	0.0630732	-0.0211626	0.79447	0.000447854
804	0.00564479	0.0179137	2.02083e-05	0.000976485	0.000272059	0.0242565	0.0232682	0.774544	0.000541407
805	0.0370025	0.0082062	9.1455e-05	0.00274056	0.0227576	0.0596523	0.0664488	0.412904	0.00441544
806	0.0199443	0.000347488	0.00309083	0.0286512	0.0260093	0.0925051	-0.0290298	0.720799	0.000842732
807	0.0358553	0.00315443	0.0027366	0.00180585	0.0136914	0.0554582	-0.0759309	0.349298	0.0057655
808	0.0089362	0.00430475	8.05793e-05	0.00246806	0.00627405	0.0199711	0.0687899	0.396599	0.00473205
809	0.0239637	1.48955e-05	0.00689468	0.00429791	0.0107808	0.0444894	0.0857252	0.290465	0.00734881
810	0.00682843	0.00225153	0.000612792	0.000164924	0.0226974	0.0261309	0.212493	0.00815055	0.0451532
811	0.0651196	0.00149427	1.7771e-05	0.000224516	0.0380154	0.094692	-0.0437973	0.589652	0.0019182
812	0.0151616	0.000621699	0.00305693	0.000644603	0.00789631	0.0253524	0.154354	0.0559605	0.0238251
813	0.0263244	0.00042118	0.00298902	2.39771e-05	0.0356427	0.0617165	-0.00677304	0.933559	4.58741e-05
814	0.0252599	0.00924581	0.00460589	0.00576377	0.00102932	0.0431866	0.140782	0.0815936	0.0198197
815	0.0303403	0.00409154	0.0059995	0.000262266	0.0115742	0.0510799	0.0229988	0.777085	0.000528943
816	0.00386974	0.00373471	0.00249746	5.76547e-05	0.0347723	0.0510345	0.0035525	0.965123	1.26203e-05
817	0.0289376	6.67766e-05	0.00133414	0.00135935	0.014457	0.0432927	0.139346	0.0847848	0.0194174
818	0.0621434	0.0017254	0.00014727	1.225e-05	0.0206091	0.0835065	-0.0414264	0.609968	0.00171615
819	0.0483639	0.009288	0.000498426	0.00197758	0.00837369	0.0703566	0.0398031	0.624053	0.00158429
820	0.0194859	0.0103092	0.0017501	0.00277735	0.0114062	0.046091	-0.139153	0.085221	0.0193637
821	0.015092	0.00928902	0.00238572	0.000736663	0.00577163	0.0315195	0.0915255	0.258932	0.00837692
822	0.0266013	0.000632302	0.00335064	0.00453235	0.0298742	0.0626957	-0.139714	0.0839581	0.0195201
823	0.0170264	0.000120602	2.43441e-06	0.00215207	0.0502354	0.0609451	0.0396477	0.625409	0.00157194
824	0.0163384	0.00328031	7.39e-05	0.00170293	0.0180429	0.0284721	-0.138073	0.087698	0.0190641
825	0.0111901	0.0015361	1.39727e-05	0.000144471	0.00938008	0.0215429	0.00830144	0.918613	6.89138e-05
826	0.012946	0.00517703	8.51879e-05	0.0124324	0.0143143	0.0450021	0.0293746	0.717623	0.000862866
827	0.00333952	0.000375535	0.00543619	0.00460058	0.00687297	0.0226269	-0.104278	0.198086	0.0108739
828	0.0126434	0.000200152	0.000154947	0.000127042	0.0123701	0.0238036	0.00079466	0.992196	6.31485e-07
829	0.00281131	0.00278563	3.49496e-07	0.00305445	0.0184836	0.0322176	0.137847	0.088222	0.0190019
830	0.0379167	0.00194039	0.00261219	0.00137311	0.0214463	0.0613505	0.0757519	0.350438	0.00573835
831	0.00906562	8.41497e-05	0.00199441	0.000104945	0.000701266	0.0135663	0.174025	0.0308897	0.0302845
832	0.0295927	0.0220803	0.00735262	0.0149338	0.0620774	0.10343	-0.128628	0.111871	0.0165452
833	0.00979812	5.87424e-05	0.00081086	0.000858864	0.00250921	0.0123061	0.199559	0.0130904	0.0398239
834	0.0357621	0.000332756	0.00340993	0.000518494	0.00574889	0.0431233	0.110097	0.174062	0.0121213
835	0.0302839	1.73575e-05	0.000960233	0.00219195	0.0460346	0.0894503	-0.0450572	0.578983	0.00203015
836	0.0290914	0.00652108	0.000318918	0.000205852	0.00406088	0.0402334	-0.0719634	0.375124	0.00517873
837	0.0275813	0.00688772	0.000572432	1.15373e-06	0.00834662	0.0428562	-0.0296972	0.714656	0.000881922
838	0.0340439	9.57921e-05	0.00422217	0.0036486	0.00918654	0.0418732	-0.0792872	0.328345	0.00628646
839	0.0233608	0.00165693	0.00291688	0.000124525	0.0267541	0.0506422	0.00768614	0.924627	5.90768e-05
840	0.0159294	0.00011735	0.00546156	0.00120619	0.00389285	0.0262462	-0.13609	0.0923915	0.0185206
841	0.030869	0.00309042	0.00188779	0.00018804	0.0391017	0.0633099	0.00759881	0.925481	5.77419e-05
842	0.00218887	0.00924708	0.00108405	0.00104861	0.0348318	0.0476596	-0.0685994	0.397912	0.00470588
843	0.023244	0.000750603	0.00202147	0.00377351	0.0364874	0.0542802	-0.111105	0.170126	0.0123444
844	0.0321124	0.000744224	0.0019655	0.000935007	0.0256414	0.0441407	0.127539	0.114963	0.0162663
845	0.0109044	0.00175757	0.00127533	0.000326844	0.0120426	0.0202608	0.0123998	0.87869	0.000153755
846	0.0113962	0.00398822	5.39153e-05	0.000975541	0.0103491	0.0311945	0.0181063	0.823628	0.000327839
847	0.0269283	0.00354471	0.00513542	0.0116578	0.00644263	0.0455177	0.0515305	0.525631	0.0026554
848	0.0134639	0.00193566	0.00156352	0.000649519	0.0217304	0.0521671	0.0131829	0.871093	0.000173789
849	0.0113625	0.00276633	0.00433876	2.63799e-05	0.0131722	0.0287801	0.153325	0.0576359	0.0235087
850	0.0120845	1.03512e-06	0.000814045	0.00950247	0.0264499	0.0526259	-0.0354048	0.662895	0.0012535
851	0.00951219	0.00359485	0.00268626	0.00141189	0.0167013	0.0295518	-0.00260166	0.974454	6.76862e-06
852	0.0127844	2.13021e-08	0.00361208	0.00119242	0.0367302	0.0449606	-0.0132577	0.870368	0.000175767
853	0.0304107	0.000568517	0.00698999	0.000380496	0.0413923	0.075846	-0.0125169	0.877554	0.000156673
854	0.01093	6.64311e-05	0.0048315	0.0157826	0.00857357	0.0324887	-0.0696512	0.390699	0.0048513
855	0.0439062	0.000478248	3.08944e-05	0.00310978	0.0364417	0.0723175	-0.0213557	0.792636	0.000456068
856	0.00105246	0.00141201	0.000808042	0.00980983	0.00169737	0.0213357	0.0868295	0.284273	0.00753936
857	0.00112815	0.00330526	0.0121789	0.00378675	0.00145619	0.0203347	-0.0757292	0.350583	0.00573491
858	0.0366704	0.01016	0.000207471	6.46542e-07	1.43115e-05	0.0471672	0.0383606	0.636685	0.00147154
859	0.0381929	0.000439873	0.00218567	0.0086473	0.0267288	0.0587586	-0.000823214	0.991916	6.77681e-07
860	0.00610919	4.59226e-06	0.00546698	0.00919561	0.0328636	0.0592366	-0.130875	0.105695	0.0171283
861	0.0204479	0.0107572	0.00769055	0.00375214	0.0391076	0.0667273	0.11143	0.168875	0.0124165
862	0.00511344	2.24347e-05	0.00317567	0.00613041	0.00438774	0.0265396	0.148323	0.0663864	0.0219996
863	0.0359703	0.00447843	0.00310449	1.6651e-05	0.0348275	0.073145	0.114976	0.155635	0.0132195
864	0.00199495	0.014146	0.000197527	5.84737e-07	0.0294474	0.0552123	0.0245907	0.762101	0.000604704
865	0.0124078	0.00440025	0.0136184	0.000667976	0.0537632	0.0774257	0.0850934	0.294048	0.00724089
866	0.0252085	0.000279333	0.00492719	0.00655223	0.0315421	0.0703044	0.00789138	0.922621	6.22739e-05
867	0.0698093	0.000287557	0.00350525	0.00203491	0.0538835	0.103959	-0.0574793	0.4789	0.00330386
868	0.015798	0.000256816	0.022302	0.00137338	0.00214788	0.0401493	0.0780567	0.335932	0.00609284
869	0.0303583	0.000890681	0.00807666	0.00922862	0.000173258	0.0489025	0.0539856	0.506069	0.00291445
870	0.0187375	0.00502213	0.0212922	0.011318	0.00605294	0.0650661	-0.0137867	0.865244	0.000190072
871	0.0109126	0.0160819	0.00118114	0.000576847	0.0547555	0.0820539	-0.00979628	0.904023	9.59671e-05
872	0.0116792	0.00512455	8.13008e-05	0.00332826	0.0222024	0.0371373	-0.14325	0.0763362	0.0205205
873	0.0159604	0.00182563	0.000176466	0.00124722	0.0252819	0.0432274	-0.0566817	0.485032	0.00321282
874	0.00387814	9.78338e-05	0.00454878	0.0209952	0.00567292	0.039255	-0.0571826	0.481176	0.00326985
875	0.0151681	0.000864619	9.64426e-06	0.0142156	1.46503e-05	0.0319405	-0.192765	0.0166127	0.0371583
876	0.00158125	0.0095947	0.00206421	0.00071962	0.0203065	0.0349666	0.00152604	0.985014	2.3288e-06
877	0.0236058	0.000794018	0.0062877	0.000701517	0.0157856	0.0464556	-0.0537427	0.507988	0.00288827
878	0.0255334	8.01771e-05	0.00812484	0.00513513	0.017854	0.0567496	-0.0102252	0.899842	0.000104555
879	0.0283701	0.00904172	0.000223337	0.0288838	0.00299998	0.0621969	0.0590094	0.467254	0.0034821
880	0.0133568	0.000150759	0.00766684	3.76283e-06	0.0150935	0.0317465	-0.0211867	0.794241	0.000448876
881	0.0144243	0.010927	0.00513218	0.00135813	0.013221	0.0338097	-0.0647083	0.425275	0.00418717
882	0.00513673	0.00562529	0.000240409	0.0016126	0.0195785	0.0302391	-0.0435642	0.591635	0.00189784
883	0.00153248	0.0374195	0.00393002	0.000227194	0.0252575	0.0643378	0.110504	0.172464	0.0122112
884	0.0171873	0.0106121	0.00778703	0.000840905	0.00631245	0.043646	-0.0463504	0.568126	0.00214836
885	0.0136702	0.0107369	0.00151401	0.013802	0.0133216	0.0411516	0.0697155	0.390261	0.00486025
886	0.0271477	1.57185e-06	0.000564145	2.32718e-05	0.0267042	0.0502607	-0.131555	0.103879	0.0173068
887	0.00366857	0.000772236	5.30595e-05	2.32125e-05	0.00701241	0.0109734	0.0379689	0.640134	0.00144164
888	0.0204598	0.00730015	0.0007316	0.00591086	0.0355765	0.0676701	-0.0421972	0.603329	0.00178061
889	0.0170043	0.011968	0.0168157	0.00206109	0.0484292	0.0881628	-0.00964412	0.905507	9.3009e-05
890	0.0485809	0.000723974	0.000124353	0.00012524	0.032075	0.0657056	0.0379955	0.6399	0.00144365
891	0.0696609	0.017585	0.00180876	0.0117165	0.0261957	0.10397	0.0701434	0.387351	0.0049201
892	0.0230604	0.0043688	0.000334277	0.000574444	0.00826095	0.034516	0.122286	0.130829	0.0149539
893	0.0036001	0.0201739	0.000717027	0.000476263	0.00119874	0.0256845	0.157647	0.0508627	0.0248526
894	0.00451693	0.000372301	0.000148369	0.00144777	0.0121597	0.0188844	-0.18357	0.0226736	0.0336981
895	0.0020957	0.000459195	0.000354959	0.0160022	0.00529227	0.0298318	0.0319726	0.693849	0.00102225
896	0.0317424	2.99937e-05	0.000977047	0.00161189	0.00799385	0.0415356	0.0449903	0.579547	0.00202413
897	0.00223668	0.00022458	9.55415e-06	0.00267972	0.00378094	0.0112595	0.0382188	0.637933	0.00146067
898	0.0504289	0.00503111	4.99453e-05	0.0012395	0.0173749	0.0607115	0.0607908	0.453893	0.00369552
899	0.052988	0.0126192	0.012183	0.00260894	0.0322738	0.0968753	0.117152	0.147907	0.0137246
900	2.78232e-05	0.000118365	0.00155646	0.012006	0.000457352	0.018031	-0.00173532	0.982959	3.01132e-06
901	0.0142667	0.00318186	0.00027599	1.93862e-05	0.00541778	0.0211469	0.0078696	0.922834	6.19306e-05
902	0.010178	0.0280134	0.000170314	0.00201709	0.000935112	0.0404487	-0.0695825	0.391168	0.00484172
903	0.0165839	1.11524e-05	0.00109901	0.000790975	0.0153512	0.032919	0.0171992	0.832331	0.000295812
904	0.00613061	0.00333106	0.00178648	0.00405191	0.00283269	0.0156393	0.0255986	0.75266	0.000655287
905	0.000182163	0.000848169	0.00195735	0.000581594	0.0145417	0.0211842	0.0984781	0.224335	0.00969794
906	0.0038694	0.00528318	0.00326481	0.000237611	0.0155767	0.0360206	0.00806196	0.920953	6.49953e-05
907	0.0181129	0.0017823	0.00290268	0.00132599	0.0181159	0.0468929	0.14117	0.0807487	0.019929
908	0.0250276	0.000647552	0.000203338	0.00475032	0.0268926	0.058	-0.112857	0.16345	0.0127367
909	0.0134505	0.00225071	0.00685061	0.00152316	0.0153527	0.0308542	-0.271961	0.000644895	0.0739628
910	0.0227361	0.00263986	6.6195e-05	0.00025949	0.0348119	0.0590667	-0.0184906	0.819947	0.000341904
911	0.0228098	0.00106187	3.5066e-05	0.00648245	0.0188159	0.0552236	0.0978474	0.227332	0.00957411
912	0.0206231	0.00403413	0.00109532	0.00242499	0.00824534	0.0289456	0.0473803	0.559549	0.00224489
913	0.0176489	0.00218264	0.0013717	0.000397486	0.0254425	0.0444877	0.00657546	0.935493	4.32366e-05
914	0.0016858	0.00116229	0.000841177	0.000669713	0.0232207	0.0331984	-0.0159546	0.844304	0.00025455
915	0.0161817	0.000160396	0.00257349	4.56492e-05	0.00356655	0.0204802	0.00544563	0.946559	2.96548e-05
916	0.0220721	4.17213e-05	0.000821697	0.00374765	0.0299642	0.0454276	0.0218274	0.788164	0.000476434
917	0.00693622	0.000607003	0.000890033	0.000158961	0.0143373	0.0228639	0.0901288	0.266301	0.0081232
918	0.0249707	0.00109824	0.000496025	0.000146544	0.0314365	0.0545708	0.00932174	0.908651	8.68948e-05
919	0.0115175	0.0114324	3.81049e-05	0.00260534	0.00870203	0.0294638	-0.0941481	0.245475	0.00886387
920	0.0173314	0.0133945	0.000347037	3.07589e-05	0.0197489	0.0420657	-0.0830437	0.305874	0.00689625
921	0.00295303	0.000555992	0.000130225	0.000459745	0.0286578	0.034013	-0.0103172	0.898946	0.000106444
922	0.0226354	0.0179477	0.00684336	0.00167387	0.0366972	0.0848833	-0.0472121	0.560946	0.00222898
923	0.00741016	0.000115233	0.0143981	0.00704516	0.0442202	0.0697674	0.0731766	0.367105	0.00535481
924	0.00386108	0.00374833	0.00083369	0.00020802	0.000238653	0.00941931	0.161281	0.0456901	0.0260117
925	0.0173715	0.000741945	0.00052789	0.00377156	0.000808332	0.0238246	0.0890952	0.271846	0.00793795
926	0.0466237	6.56309e-07	0.00259123	0.000593713	0.0491343	0.0894651	-0.0075821	0.925644	5.74883e-05
927	0.0216853	0.00025666	0.00163281	0.00946333	0.0534235	0.0740576	0.0637199	0.432395	0.00406023
928	0.00233935	9.05119e-05	0.000106102	0.000560205	0.0185883	0.0220574	0.0308104	0.704448	0.000949284
929	0.0253196	0.00496847	0.00186177	4.38127e-05	0.0229718	0.047632	-0.0818034	0.313179	0.0066918
930	0.0203539	0.0101971	0.00761377	0.00542854	0.007899	0.0522377	-0.0998821	0.217766	0.00997642
931	0.0229143	0.0025094	0.00854363	0.000304935	1.01933e-05	0.0345712	-0.0579812	0.475062	0.00336182
932	0.00649583	8.91724e-08	0.00498332	0.00156247	0.0599059	0.06461	-0.0363102	0.654821	0.00131843
933	0.0151728	0.00780012	0.000164062	0.0204089	0.017197	0.083738	-0.0408043	0.61535	0.00166499
934	0.0253429	0.00993146	0.00130598	0.00157433	0.0239337	0.0562843	-0.00346057	0.966025	1.19755e-05
935	0.00926736	0.000412816	0.00235778	0.00187498	0.00110693	0.0151694	0.149128	0.0649093	0.022239
936	0.0196544	0.000583861	3.03177e-05	0.000181748	0.000878958	0.0211202	-0.0187594	0.817376	0.000351915
937	0.0228323	0.00225511	0.000384708	0.00326281	0.0101057	0.0332814	0.00328312	0.967766	1.07789e-05
938	0.0267186	0.00104866	0.00188208	1.52696e-05	0.0258324	0.0496833	-0.0474746	0.558767	0.00225384
939	0.00484627	0.00473783	0.00291518	0.00277448	0.00710558	0.029596	-0.0529697	0.514118	0.00280579
940	0.0155919	0.000165456	3.61407e-06	0.00760928	0.000377877	0.0263918	0.103036	0.20351	0.0106165
941	0.0202433	0.0134482	0.000841595	0.0120289	0.00688134	0.0533379	-0.124815	0.122993	0.0155788
942	0.00478439	0.00419073	0.00243956	0.000797752	0.0109241	0.0222207	0.152873	0.0583855	0.0233702
943	0.0177867	0.00131205	0.000616695	0.00770306	0.0119083	0.0449882	0.0979656	0.226768	0.00959725
944	0.00998392	0.000294308	0.000829002	0.000493354	0.0135835	0.0216029	-0.189145	0.0188063	0.0357757
945	0.0382995	0.00544194	0.00416867	4.3036e-07	0.0701967	0.110179	0.0197688	0.807735	0.000390805
946	0.00501683	0.0176171	5.47333e-07	0.000176763	0.0101379	0.0348029	-0.0805239	0.320833	0.0064841
947	0.064253	0.00374515	0.0037588	5.41365e-05	0.0593783	0.109232	-0.0490282	0.545957	0.00240376
948	0.043892	0.000302	0.00317681	0.00676356	0.0264698	0.0796057	-0.0832085	0.304912	0.00692365
949	0.0238009	0.000768347	0.00694951	0.00162776	0.026688	0.0583257	-0.0167324	0.836818	0.000279972
950	0.00988781	0.00121011	0.00485347	0.00152176	0.0287965	0.0530178	0.133405	0.0990652	0.0177968
951	0.00584509	0.00301673	0.00324682	0.000616688	0.0253688	0.0404799	-0.0091941	0.909897	8.45314e-05
952	0.0110788	0.000315768	0.00362694	0.000151501	0.0726662	0.0881406	0.061972	0.445153	0.00384052
953	0.0197099	0.00151562	0.00215739	0.000651052	0.0341477	0.0560821	0.10542	0.19319	0.0111134
954	0.0166993	0.000393521	0.00640601	9.26079e-05	0.015962	0.0412058	-0.0212672	0.793477	0.000452293
955	0.00830851	0.0362251	9.37582e-08	0.00192702	0.0394546	0.0691158	-0.0791935	0.32892	0.00627161
956	0.0140495	0.000101459	8.45446e-05	0.00364981	0.0347132	0.0552452	-0.0799864	0.324084	0.00639783
957	0.00666602	0.00250568	0.00283167	0.00913014	0.0310038	0.040916	0.0233501	0.773771	0.000545228
958	0.0257822	0.000757673	0.00261426	0.0155605	0.0302418	0.0810303	-0.0534798	0.510068	0.00286009
959	0.0123339	0.000830154	1.92887e-05	0.00921597	0.00950694	0.0238612	0.0128016	0.874791	0.000163882
960	0.00080288	0.00436917	0.00370504	5.59644e-05	0.0449574	0.0476517	-0.0890616	0.272028	0.00793197
961	0.0398137	0.000171289	0.000833672	0.0141222	0.090743	0.109839	0.0541183	0.505023	0.00292879
962	0.0167934	0.000191804	0.000683127	0.00530915	0.012235	0.037904	0.148173	0.0666636	0.0219553
963	0.0167067	0.000783414	0.00351654	0.00310402	0.00447305	0.0347483	-0.16645	0.0390953	0.0277058
964	0.0244447	0.0260062	0.000447888	0.00258175	0.005401	0.0612084	0.0334862	0.680132	0.00112133
965	0.0219154	0.000543898	0.00456552	0.00117892	0.0398369	0.0541471	0.13089	0.105653	0.0171323
966	0.00037893	0.00950959	0.00579481	0.00034107	0.0196338	0.0341223	-0.00344175	0.966209	1.18456e-05
967	0.00252465	5.39836e-06	0.0060325	0.00961719	0.00397961	0.0279483	0.164152	0.0419211	0.026946
968	0.00151654	0.00648839	0.00960163	0.000115736	0.00631839	0.0282017	-0.0927566	0.252554	0.00860378
969	0.00212679	7.31658e-05	8.652e-05	0.0141453	0.0312255	0.0642402	-0.0553348	0.495483	0.00306194
970	0.0155127	4.72945e-06	0.00123923	0.0149023	0.0438193	0.0863633	-0.0723915	0.372282	0.00524053
971	0.0308569	0.00140905	0.000705227	0.000712704	0.0428074	0.0689385	0.08192	0.312487	0.00671088
972	0.0018827	0.000271211	0.000218958	0.0210282	0.00484288	0.0395982	-0.0202462	0.803185	0.00040991
973	0.017831	0.00189271	0.00273743	0.000866146	0.0866935	0.0983613	-0.0899688	0.267155	0.00809438
974	0.00264037	0.0168101	0.000970748	1.09646e-05	0.00418109	0.0249189	0.256103	0.00134638	0.065589
975	0.0234854	0.00104715	0.000579152	0.0204827	0.00134296	0.0573951	0.000106952	0.99895	1.14387e-08
976	0.0123277	0.0161408	0.00197793	0.00141769	0.0334509	0.0777805	0.0687373	0.396961	0.00472482
977	0.015913	0.000280374	5.09484e-06	0.00190447	0.0241286	0.0355113	-0.150173	0.0630318	0.0225518
978	0.0190715	0.00136953	0.000864094	0.000651485	0.0345	0.0621324	0.112828	0.163558	0.0127302
979	0.0143904	0.0093252	0.00808205	0.000128915	0.100713	0.119249	0.0158748	0.845074	0.000252008
980	0.0183082	0.00982897	0.000494432	0.00724923	0.00567047	0.0370567	-0.0553504	0.495361	0.00306367
981	0.0222489	0.0104223	0.000785013	0.00500547	0.00994324	0.0452913	-0.0908615	0.262418	0.00825582
982	0.0108616	0.0250832	8.11721e-05	0.0110528	0.00878503	0.0491029	0.126	0.119449	0.015876
983	0.00627355	0.00594141	0.00346205	0.00337749	0.0184623	0.0466919	-0.0882301	0.276547	0.00778455
984	0.0176987	0.00012665	0.00563795	0.00134547	0.0120742	0.0320827	-0.200331	0.0127351	0.0401325
985	0.0283843	0.00426411	0.00158076	5.22594e-05	0.0218764	0.0466552	-0.0477047	0.556861	0.00227574
986	0.0115458	0.00388169	0.00779677	0.0224157	0.0306507	0.0707484	-0.0558154	0.49174	0.00311536
987	0.0120148	0.000893605	9.28431e-06	0.000165934	0.0251955	0.0337827	-0.00429321	0.957857	1.84317e-05
988	0.0232601	0.00229237	0.000787112	0.000456602	0.0545985	0.0756516	-0.0302634	0.709458	0.000915874
989	0.00513262	0.00204163	0.000685561	0.0211504	0.00362442	0.033607	0.0650741	0.422657	0.00423464
990	0.0135901	0.00986648	0.000114064	0.00013383	0.023144	0.0389089	-0.0604508	0.456426	0.0036543
991	0.0164434	0.00960807	0.000443058	0.000566517	0.0456225	0.0642291	0.0861816	0.287895	0.00742727
992	0.0107337	0.00438283	0.00316608	0.000300751	0.0025358	0.0198389	-0.00940191	0.907869	8.83958e-05
993	0.00761917	0.000619649	4.3882e-05	0.000404087	0.00192071	0.00986861	-0.00843802	0.917279	7.12001e-05
994	0.0178026	0.00806489	0.000635345	0.00655295	0.0214594	0.0451146	-0.0776204	0.338648	0.00602492
995	0.00176138	0.00170466	9.05093e-05	0.0176395	0.0701137	0.0747802	0.00174778	0.982837	3.05474e-06
996	0.000255563	5.67459e-06	0.00529071	0.00101179	0.0129274	0.0205439	-0.0432784	0.594072	0.00187302
997	0.00079887	0.00846624	7.56715e-07	0.00813954	0.00118323	0.0206153	-0.000741936	0.992714	5.50469e-07
998	0.00852959	0.00300902	0.00140234	0.00186111	0.0037148	0.0159637	-0.0234723	0.77262	0.000550948
999	0.000366436	0.00348313	0.00510034	0.00753747	0.0469214	0.0529934	-0.0451849	0.577906	0.00204167
1000	0.0124071	0.00868453	0.00583932	0.00102149	0.0137524	0.0427772	-0.0238447	0.769112	0.000568572

## Sheet: prediction_accuracy_bPC2
Index	partialR2_nPC1	partialR2_nPC2	partialR2_nPC3	partialR2_age	partialR2_sex	R_squared	cross_corr.cor	cross_corr_p	cross_r_squared
1	0.002612	0.000451772	0.000319	0.0411248	0.000305345	0.046179	0.129416	0.109674	0.0167485
2	0.00830029	0.00118001	0.00202578	0.00896762	0.0575695	0.0747731	-0.193861	0.0159939	0.0375822
3	0.000308275	7.77008e-05	0.0173939	0.0219601	0.00247053	0.0451791	0.0312373	0.700548	0.00097577
4	0.00343966	1.07524e-05	0.0232239	0.00713006	0.0203606	0.0546318	-0.0838718	0.301059	0.00703449
5	0.00662601	0.0228962	0.00540456	0.0061616	0.042157	0.0648808	-0.137149	0.08986	0.01881
6	0.000481498	0.0479449	0.00165199	0.0226455	0.0716064	0.119403	0.00475754	0.953304	2.26342e-05
7	0.00708279	0.000921326	0.00344928	0.0211308	0.00224307	0.0352176	0.00668803	0.934391	4.47298e-05
8	0.00286892	0.00289069	0.0198957	0.0284075	0.0313097	0.107151	-0.0921128	0.255876	0.00848476
9	0.00250743	0.000381877	0.00863974	0.0215653	0.00887447	0.0421112	-0.0187775	0.817203	0.000352593
10	0.000926192	0.00015228	0.014693	0.0143463	0.00480341	0.0404094	-0.0877932	0.278941	0.00770765
11	0.0152391	0.006008	0.0133425	0.000488918	0.00535436	0.0397822	-0.0471877	0.561148	0.00222668
12	0.00161564	0.00015289	0.00723646	0.01899	0.00229263	0.0250004	-0.095436	0.239048	0.00910803
13	0.000398874	0.00843564	0.0293502	0.0158299	0.0395143	0.0694502	0.122804	0.129195	0.0150807
14	0.00244081	0.00467578	0.00188504	0.0242468	0.0333504	0.084454	0.109692	0.175659	0.0120323
15	0.00811688	0.000765853	8.47248e-05	0.0386999	0.00555278	0.0549482	0.00978553	0.904128	9.57567e-05
16	2.3203e-05	0.0438395	0.00134517	0.00213119	0.00388834	0.0590035	-0.015443	0.849236	0.000238487
17	0.00526841	0.000351476	0.000257028	0.00745215	0.0143586	0.0368271	0.157065	0.0517345	0.0246694
18	0.00210376	0.0231536	0.000137178	0.00687702	0.0278073	0.0526583	-0.078617	0.332463	0.00618064
19	0.0156851	0.00296505	0.000154945	0.0134234	0.00173236	0.0335343	-0.125322	0.121466	0.0157056
20	0.00778112	0.0265999	0.000570173	0.00355752	0.0560741	0.076204	0.142506	0.0778908	0.020308
21	0.00379522	0.00250795	0.000832968	0.00581322	0.0155918	0.0229945	-0.0516026	0.525051	0.00266283
22	0.00277528	0.000240846	0.0267868	0.00429531	0.0111512	0.0479174	-0.0697084	0.39031	0.00485926
23	0.000258245	0.00760725	0.00422262	0.0136703	0.00237555	0.0242599	-0.065265	0.421295	0.00425953
24	0.00292561	0.00201947	8.57642e-05	0.00609	0.0265034	0.0359288	-0.00844692	0.917192	7.13505e-05
25	1.02485e-06	0.000101732	0.000965228	0.0132694	0.0230157	0.0311138	-0.211976	0.00831054	0.0449339
26	0.00219083	0.0029628	0.00714572	0.0286664	0.00776249	0.052654	0.166943	0.0385106	0.0278701
27	0.00176956	2.34682e-05	0.00124387	0.00714153	0.0069392	0.0158182	-0.0266449	0.742897	0.000709951
28	0.00844649	0.00057873	0.00303734	0.00838874	6.86753e-06	0.0228668	-0.0291621	0.71958	0.000850428
29	0.00117278	0.000526365	5.17473e-06	0.0342778	0.0031623	0.0433615	0.0476614	0.557219	0.00227161
30	0.00497682	0.000464601	8.19764e-06	0.0112307	0.00164395	0.0228373	0.133411	0.0990499	0.0177984
31	0.000296737	0.0305438	0.000146011	0.0119953	0.00646948	0.0425582	0.0258925	0.749914	0.000670422
32	0.000337031	3.36485e-07	0.00737839	0.00790639	0.000940245	0.0190091	0.0482178	0.55262	0.00232496
33	0.0108787	0.00931478	3.33981e-05	0.0303569	0.0463408	0.0742825	-0.00501721	0.950758	2.51723e-05
34	0.00170219	0.0182944	0.0039151	0.0289126	0.0614968	0.0902832	0.158388	0.0497701	0.0250868
35	0.0050869	0.000284531	0.00335453	0.0263714	0.000508344	0.0369759	0.139614	0.0841825	0.0194921
36	0.00157457	0.00433255	2.78549e-05	0.0348331	0.000445273	0.041696	-0.00708568	0.9305	5.02069e-05
37	6.94527e-06	0.00676192	0.00303815	0.0065551	0.000932339	0.0211152	0.0223081	0.783612	0.000497652
38	0.0026848	0.000293161	0.0423775	0.0559628	0.00589835	0.110139	-0.0286961	0.723878	0.000823466
39	0.0040973	0.000344022	0.00313296	0.0244999	0.0303272	0.0752675	-0.167528	0.0378262	0.0280657
40	0.00440825	0.00195544	3.05163e-05	0.00692912	0.00985536	0.0168204	-0.241491	0.00255121	0.0583181
41	0.000717841	0.00159295	0.00217978	0.0209291	0.00144976	0.0335323	-0.126886	0.116849	0.0161002
42	0.00300826	0.00963624	0.00239451	0.00210148	0.0127292	0.0274153	0.000313282	0.996923	9.81455e-08
43	0.00182546	0.00179834	0.0115249	0.039543	0.0141996	0.0596282	0.00381619	0.962536	1.45633e-05
44	5.29678e-07	0.00665083	3.24284e-06	0.000839733	0.0564774	0.0627446	0.0418373	0.606425	0.00175036
45	0.00160578	0.00663252	0.000434435	0.0478662	0.0144114	0.069684	-0.0610588	0.451901	0.00372818
46	0.000538521	0.000470514	0.00676441	0.0259713	0.0137001	0.0406024	0.11274	0.163888	0.0127104
47	0.0154649	0.00628304	0.000198701	0.0226597	6.07799e-05	0.0474925	-0.132316	0.101877	0.0175075
48	0.000535488	1.52999e-07	0.00499769	0.125031	0.0166135	0.129985	0.00472304	0.953642	2.23071e-05
49	1.23742e-06	0.000500092	0.00151432	0.0352661	0.00581452	0.0517485	-0.215698	0.00721771	0.0465254
50	0.0111199	0.00458865	6.04299e-05	0.0212816	0.0407648	0.0580839	-0.0263625	0.745529	0.00069498
51	2.72654e-05	0.00102435	7.87237e-06	0.0325506	0.00827247	0.0351122	0.041116	0.61265	0.00169053
52	0.000516895	0.00200993	0.00344427	0.0269101	0.0239844	0.0451549	-0.0308018	0.704528	0.000948749
53	0.00553711	0.000633138	0.000202033	0.0242641	0.00126859	0.029331	-0.100234	0.216141	0.0100469
54	0.00623371	0.0241568	0.00478629	0.0329712	0.00256304	0.0607116	-0.076386	0.346408	0.00583483
55	0.00710164	0.0079141	0.00103128	0.0408694	0.000821579	0.0562936	-0.0707158	0.38348	0.00500073
56	0.00176898	0.0787498	0.00400696	0.000217241	0.0349952	0.101204	0.056174	0.488957	0.00315552
57	0.0103018	0.000621358	0.000655283	0.012207	0.00203436	0.0203644	-0.0911926	0.260676	0.00831609
58	0.00507444	0.00967273	4.43286e-07	0.0118981	0.00489563	0.0286815	-0.0116034	0.886428	0.000134638
59	0.00109999	0.00399186	0.00176652	0.0421099	0.00244544	0.0565295	0.113841	0.159784	0.0129599
60	0.000150679	0.00601129	0.00350782	0.0119941	0.0294784	0.0431292	-0.012538	0.877349	0.000157201
61	1.79507e-06	0.000100717	0.000145009	0.00727354	0.00301192	0.0082512	-0.0337629	0.677636	0.00113993
62	0.00166456	0.023914	0.000298141	0.0330743	0.017573	0.0708237	0.0640416	0.430071	0.00410132
63	0.00127642	0.00598662	0.00758533	0.0232658	0.00418419	0.036334	-0.0894581	0.269891	0.00800275
64	6.94102e-06	0.00543523	0.0186534	0.0218381	0.00374728	0.0452456	-0.00451717	0.95566	2.04048e-05
65	0.00217416	3.39611e-05	8.3195e-05	0.0113247	0.00419797	0.0263608	-0.0672246	0.407457	0.00451915
66	0.0159078	0.0266648	0.000598296	0.0319283	0.038303	0.0933986	-0.0772423	0.341013	0.00596638
67	6.81143e-05	0.0159072	0.0182137	0.000442779	0.0429861	0.0818655	-0.0745888	0.357906	0.0055635
68	0.00136035	0.0241485	1.81992e-05	0.0129251	0.0550149	0.085788	0.0682755	0.400149	0.00466154
69	0.0156395	0.000704885	9.02495e-05	0.0151223	0.0167387	0.0439315	-0.147912	0.0671509	0.0218778
70	0.0016719	0.00441909	0.00522739	0.00459671	0.00283451	0.0189929	0.0412645	0.611367	0.00170276
71	0.00310733	0.0108786	0.00122599	0.00382415	0.000154972	0.0223404	0.0902812	0.26549	0.0081507
72	0.00324138	0.000848358	0.000225119	0.0274102	0.00471253	0.0359738	-0.0205571	0.800225	0.000422595
73	0.00201119	0.00781288	6.11552e-06	0.0510008	0.000669717	0.0616216	0.0283865	0.726738	0.000805796
74	7.98761e-05	0.0123853	0.000237123	0.044563	0.011343	0.0511618	0.0671409	0.408043	0.0045079
75	0.00129567	0.00454461	0.00807466	0.0375549	0.00537166	0.0547748	0.0967385	0.232668	0.00935834
76	0.00051648	0.0116676	0.000107631	0.0167449	0.00705062	0.0375801	0.0663853	0.413351	0.004407
77	0.0026198	0.0143098	0.00898403	0.0363746	0.0128886	0.0722907	0.0335761	0.679321	0.00112735
78	6.2338e-06	0.0539999	0.0127284	0.000226175	0.0855537	0.121255	-0.0665624	0.412103	0.00443056
79	6.63772e-05	0.00393309	0.00279116	0.00241986	0.00752423	0.0242076	0.0752841	0.35343	0.00566769
80	0.00589117	0.00249412	0.000944983	0.0177611	0.00441519	0.0293068	-0.0843974	0.298029	0.00712292
81	0.00740434	7.92518e-05	0.000341522	0.016994	0.0110855	0.0356182	0.140973	0.0811779	0.0198733
82	0.000115128	0.0207921	0.0105821	0.0180124	0.0139883	0.0612084	-0.0295562	0.715952	0.000873571
83	0.00542434	0.00310784	0.0113621	0.025918	0.000955822	0.0472214	-0.00956066	0.906321	9.14062e-05
84	0.00170917	0.0403933	0.000444657	4.23106e-05	0.0398766	0.0786843	-0.0687745	0.396705	0.00472993
85	0.0011822	0.00654928	0.0444847	0.00012501	0.0331332	0.0784728	-0.078344	0.33415	0.00613778
86	0.00802742	0.00114838	0.00132763	0.0157067	0.00569243	0.0394223	0.0545914	0.501301	0.00298023
87	0.000254634	0.00662615	0.00240035	0.107967	0.00143554	0.115951	0.0236025	0.771393	0.000557076
88	0.00268713	0.00495678	0.000565868	0.0163227	0.00459064	0.0238845	-0.134257	0.096907	0.018025
89	5.67086e-05	0.0258723	0.00145475	0.0124427	9.71799e-05	0.0362843	0.0677398	0.403864	0.00458868
90	0.00799755	0.0227714	0.00229297	0.0111545	0.0560286	0.0783081	-0.206242	0.0102822	0.0425356
91	0.0012209	0.00475106	0.00214085	0.0267233	0.00397771	0.0368572	0.0680699	0.401572	0.00463351
92	0.010523	0.00494242	0.0109131	0.00677713	0.00117649	0.0338217	-0.0767192	0.344303	0.00588583
93	0.0138521	1.62096e-05	0.00129459	0.015392	0.0215158	0.0378653	-0.0687735	0.396713	0.00472979
94	0.0085814	0.00216749	7.29834e-06	0.00315518	0.00851863	0.0294357	-0.0877309	0.279284	0.00769671
95	0.0274107	0.0256419	0.00345406	0.000902703	0.034369	0.0928884	-0.0580277	0.474708	0.00336721
96	0.00102334	0.00505602	0.00290954	0.00109579	0.0286397	0.0387518	0.173473	0.0314335	0.0300928
97	0.00570339	0.00176996	0.016352	0.00467602	0.0522666	0.0800791	0.155579	0.0540161	0.0242049
98	0.00920728	0.018023	0.0030777	0.00217643	0.0224372	0.046727	-0.156707	0.0522766	0.0245571
99	2.4801e-05	0.0132253	0.0188657	0.00912732	0.00423576	0.047436	0.0361705	0.656064	0.00130831
100	0.00709722	5.31929e-05	0.00210698	0.0175392	0.00425388	0.024952	-0.0971148	0.230848	0.00943128
101	0.00252594	0.018883	0.00251714	0.0358536	0.000835706	0.0538361	0.0669028	0.409712	0.00447598
102	0.0145997	0.00291533	2.86714e-05	0.0183118	7.09129e-05	0.043375	0.0926477	0.253113	0.0085836
103	0.00232531	0.000829647	0.00903974	0.0194276	0.00189665	0.0318226	0.151787	0.0602191	0.0230393
104	0.000187284	0.00238465	0.00238151	0.0110392	0.00626109	0.0256505	0.20935	0.00916754	0.0438275
105	5.39397e-08	0.00479944	3.14048e-06	0.0138713	3.78226e-05	0.0244787	0.002514	0.975314	6.32021e-06
106	0.00257906	0.000455274	1.46742e-05	0.0530407	4.70174e-05	0.0653056	-0.0314625	0.698494	0.000989889
107	0.0020954	0.0224004	0.00244036	0.0169935	0.0384601	0.0756051	-0.125304	0.12152	0.0157012
108	0.0043263	0.00452948	0.00806485	0.0116702	0.0192075	0.0458052	-0.17604	0.0289708	0.0309901
109	0.00117219	3.51092e-11	0.00218624	0.0522282	0.00231771	0.0559548	-0.0317856	0.69555	0.00101033
110	6.67649e-06	0.00875946	0.00829937	0.0361715	0.0240561	0.0714331	-0.0966965	0.232872	0.00935021
111	0.0294354	0.00437966	0.0012939	0.0161883	1.07626e-05	0.0610482	0.0644228	0.427325	0.0041503
112	6.02101e-06	4.73371e-05	8.47989e-07	0.0177805	0.000275199	0.019372	-0.0832992	0.304383	0.00693875
113	0.00663781	0.0345187	0.000246271	0.000767346	0.024808	0.0575226	0.110681	0.171773	0.0122503
114	1.50153e-06	0.0256348	0.000158922	0.0269615	0.0103867	0.0546082	0.0571092	0.48174	0.00326146
115	0.00168473	0.0065085	0.0073282	0.035172	0.00383442	0.0581845	0.0228905	0.778107	0.000523976
116	0.000939865	0.000536449	0.00131214	0.0209362	1.68175e-06	0.0246211	0.0100069	0.90197	0.000100138
117	0.00206114	0.00489166	0.00169799	0.0413284	0.00250491	0.0458396	0.0359798	0.657763	0.00129455
118	0.0133059	0.00912335	0.000932737	0.0194758	6.0508e-05	0.04621	0.105094	0.194581	0.0110447
119	0.003785	0.00488167	0.00434302	0.018887	0.00553305	0.0345089	0.0173108	0.831259	0.000299665
120	0.00697362	0.0330557	0.0135486	0.0748129	0.00107656	0.12007	-0.0434615	0.592511	0.0018889
121	0.00100341	0.0310243	0.00394804	0.0362945	0.000154449	0.0822184	-0.0514758	0.526072	0.00264976
122	0.00923808	0.0011637	0.0028522	0.00624741	0.000456816	0.0218113	0.0172355	0.831982	0.000297062
123	0.00135342	0.0507235	0.00657722	0.0385249	0.0165238	0.108606	-0.0563256	0.487783	0.00317258
124	0.00790182	0.0286991	0.00150739	0.00750912	0.0729575	0.0943335	0.123759	0.12622	0.0153162
125	0.00912176	0.00136782	3.90675e-06	0.0276736	0.000527085	0.0414081	0.112743	0.163878	0.012711
126	0.0101954	0.00411441	0.00124363	0.0119218	0.000338147	0.0350119	0.0593994	0.46431	0.00352829
127	0.000251735	0.000605366	0.000528801	0.0037817	0.00467533	0.00875583	-0.00413323	0.959426	1.70836e-05
128	0.00229918	0.0123967	0.00403648	0.0248687	0.0178377	0.0536929	-0.11668	0.149557	0.0136143
129	7.8531e-05	0.0210091	0.0135359	0.00136827	0.0708892	0.0903174	0.0327129	0.687127	0.00107014
130	0.00290923	0.00112544	0.0123229	0.000392973	0.000925704	0.0212792	0.0320738	0.692929	0.00102873
131	0.00152006	0.00017507	0.00204825	0.0136071	0.0227264	0.0382536	-0.148458	0.0661367	0.0220396
132	0.00035496	0.0214068	0.00839714	0.00204135	0.0639562	0.082801	-0.112223	0.165842	0.0125941
133	6.65033e-06	0.0543603	0.000507452	0.000836438	0.0622334	0.110917	0.0495514	0.541675	0.00245534
134	0.0211392	0.0292831	0.000659505	0.00243585	0.00966061	0.0605744	0.0346137	0.669982	0.00119811
135	0.0017696	0.0419413	0.00711675	0.0120187	0.0132775	0.0781619	-0.109644	0.175848	0.0120219
136	0.0109897	2.55256e-09	5.15017e-05	0.00692478	0.00601195	0.0314775	0.0863912	0.28672	0.00746344
137	0.00107447	0.000604548	2.2902e-06	0.0216253	0.000520394	0.0235424	0.037176	0.647138	0.00138205
138	0.00823349	0.0488256	0.000992549	0.00749544	0.00185159	0.0675303	-0.0536912	0.508395	0.00288274
139	0.00349096	0.0164637	0.0233724	0.000951176	0.000183072	0.0454546	-0.112264	0.165687	0.0126032
140	8.18875e-06	6.846e-05	0.00818743	0.00904046	0.000711195	0.0197023	-0.12755	0.114934	0.0162689
141	0.00061297	0.0161237	0.00933975	0.0302758	0.0153345	0.0637538	-0.055619	0.493268	0.00309347
142	9.01146e-05	2.75592e-05	0.000447336	0.0114111	0.00258894	0.0127479	0.0161599	0.842327	0.000261141
143	0.000880939	0.00036864	1.62176e-07	0.0197074	0.00523302	0.0328026	0.0243933	0.763955	0.000595033
144	0.00348593	0.036773	0.0331924	0.0193671	0.00743487	0.0880385	-0.0270649	0.73899	0.000732508
145	0.00923949	0.00132106	7.09636e-06	0.0117078	0.00759957	0.0319059	-0.111123	0.170058	0.0123483
146	0.00346895	0.00618892	0.000293243	0.0298316	0.00114095	0.0475512	-0.0458022	0.572716	0.00209784
147	0.00382362	0.00950288	0.00455934	0.0514601	0.0199482	0.072084	0.0273323	0.736506	0.000747053
148	0.000373186	0.00418865	0.000136848	0.017709	0.00362963	0.0275186	0.130432	0.106891	0.0170125
149	0.00211402	0.0176344	0.00315242	0.0477984	0.0310769	0.0814414	0.00958658	0.906068	9.19025e-05
150	0.000517416	0.00601072	0.000164377	0.0171946	1.26884e-05	0.031214	-0.100891	0.21313	0.010179
151	0.00552462	1.90037e-06	0.00108496	0.0200289	0.00253492	0.0257316	0.0381601	0.63845	0.00145619
152	0.0120267	0.0101936	0.0010036	0.0624046	0.000600358	0.0861297	-0.0408753	0.614735	0.00167079
153	6.43691e-05	0.0181033	0.000195111	0.0137246	0.00519969	0.0419652	0.0385036	0.635428	0.00148253
154	0.00446836	0.0153506	0.00745505	0.0357874	0.0159486	0.0695491	-0.0135474	0.867561	0.000183533
155	0.0176982	0.0106784	0.00975359	0.0404676	0.000533106	0.0715307	0.0919138	0.256908	0.00844815
156	0.00125781	0.00232992	0.0001921	0.0208307	0.00312332	0.0331845	-0.0107042	0.895176	0.00011458
157	0.00198997	0.000378834	0.00662034	0.0587656	0.0402797	0.0733311	0.157634	0.0508818	0.0248485
158	0.00452714	0.00847871	0.00169081	0.0289242	0.000869097	0.0493571	0.111619	0.168146	0.0124589
159	0.00269086	7.51045e-05	0.00494851	0.00332923	0.011866	0.0226838	-0.15612	0.0531761	0.0243735
160	0.0154817	0.00333673	0.00254849	0.0145993	0.00074953	0.0321179	-0.135685	0.0933761	0.0184103
161	1.91582e-05	0.00196011	0.000665098	0.0219682	0.0026745	0.0282516	0.0016412	0.983883	2.69353e-06
162	1.97272e-05	0.0036603	0.00203418	0.0214067	1.99891e-05	0.0263061	0.0420906	0.604246	0.00177162
163	0.00320603	0.00258586	3.43059e-05	0.0409609	0.064723	0.0909428	0.0647964	0.424644	0.00419857
164	0.000704274	2.16391e-05	0.00224987	0.0135997	0.0131421	0.0293185	0.0400913	0.621543	0.00160731
165	0.000134882	0.0143475	0.010892	0.00493434	0.000134136	0.0339677	-0.0501208	0.537035	0.00251209
166	0.00352135	0.0328328	0.000434447	0.0137512	0.0147859	0.0647555	0.0904134	0.264788	0.00817458
167	7.50061e-06	0.0265696	0.000255135	0.0171659	0.000401434	0.0543501	0.0718389	0.375952	0.00516083
168	0.00122156	0.00332644	0.0004012	0.018381	0.0062254	0.031407	-0.0182523	0.82223	0.000333145
169	0.00392961	8.06534e-06	3.31549e-06	0.0694001	4.54553e-05	0.0797134	-0.061441	0.44907	0.00377499
170	1.62502e-05	0.00347408	0.00387216	0.041512	0.000555424	0.0544266	0.0373748	0.645379	0.00139687
171	4.49638e-06	0.00358337	0.007442	0.00554772	0.000203135	0.019967	0.049442	0.542569	0.00244451
172	0.00141232	0.00425136	0.00551263	0.0273784	0.00195493	0.045145	0.00576547	0.943425	3.32407e-05
173	0.00337356	0.00542058	0.00227379	0.0102582	0.0116183	0.0344537	0.103186	0.20285	0.0106473
174	0.000851828	0.00513146	0.00516244	0.0189486	0.00358936	0.0386481	0.112771	0.163771	0.0127174
175	0.0014265	8.57202e-07	0.00342325	0.00579665	0.0188941	0.0266884	-0.00260112	0.974459	6.76581e-06
176	0.00253113	0.00278505	0.0074274	0.0444274	0.000483563	0.0582332	0.111304	0.169359	0.0123886
177	0.00338134	0.00213532	0.000241027	0.0125356	0.00674079	0.0270576	0.0324618	0.689404	0.00105377
178	0.0109075	0.000567329	0.00701653	0.0417822	0.0153852	0.0618144	0.0478897	0.55533	0.00229342
179	0.000818942	0.0170284	0.0129949	0.0057728	0.0360793	0.0696402	-0.0678129	0.403356	0.00459859
180	0.0008008	0.00275256	2.8767e-06	0.0390688	0.00102939	0.0428241	-0.00984299	0.903567	9.68844e-05
181	7.68784e-06	0.0144712	0.00167558	0.0272315	0.0163898	0.055107	-0.04914	0.54504	0.00241474
182	0.0140194	0.00260287	0.0121388	0.00890743	2.96621e-05	0.0357763	-0.0963942	0.234343	0.00929185
183	8.33351e-05	0.00184947	0.00109018	0.0208754	0.00198759	0.026599	0.159339	0.048397	0.0253889
184	0.00685418	0.0049437	0.0217284	0.0185466	0.00152112	0.0587307	0.0837211	0.301931	0.00700922
185	0.00187084	0.000207246	0.000218285	0.0294354	0.000290852	0.0345642	0.0972255	0.230314	0.0094528
186	0.00468366	0.00488643	0.00996075	0.00676703	0.00361057	0.0267107	0.0852012	0.293435	0.00725924
187	0.00163514	0.00151821	0.000220788	0.0210168	0.000398779	0.0267109	-0.0157497	0.846279	0.000248054
188	0.00182862	3.7115e-05	0.00372966	0.00744229	0.00385304	0.0152336	-0.11939	0.140265	0.0142541
189	0.00350412	4.93812e-06	0.00243835	0.00894677	0.0190833	0.0290964	-0.00713527	0.930015	5.0912e-05
190	3.13654e-05	0.000246687	0.00566291	0.00384602	0.0016576	0.0134638	-0.0931168	0.250708	0.00867073
191	0.00807708	0.00503227	0.00376876	0.0025671	0.0464414	0.0520823	0.138298	0.0871769	0.0191264
192	0.016801	0.00170807	0.00741172	0.00590342	0.00454825	0.033866	-0.0401293	0.621212	0.00161036
193	0.00325698	0.0180811	0.00517474	0.00556535	0.0383151	0.0582804	0.0903097	0.265339	0.00815584
194	0.00134591	0.0251099	0.00346621	0.00396196	0.0191982	0.0434947	0.0447631	0.581465	0.00200373
195	0.0104974	0.040095	0.00871329	0.0127431	0.0735636	0.119714	-0.0458029	0.57271	0.00209791
196	0.00233315	0.0131247	3.84415e-05	0.0283136	0.000426611	0.0376875	0.0907148	0.263192	0.00822918
197	1.30327e-05	0.00642778	0.0124016	0.0149885	0.0299702	0.0642906	-0.137062	0.0900676	0.0187859
198	1.52595e-05	0.00492065	0.010657	0.0406736	0.00417576	0.0566452	0.00725846	0.92881	5.26852e-05
199	0.00104131	7.70082e-06	0.0054594	0.0128515	0.00118746	0.0259924	-0.000763487	0.992502	5.82913e-07
200	9.7494e-05	0.0101856	2.97987e-05	0.0245846	1.11296e-05	0.0304746	0.00410537	0.959699	1.68541e-05
201	8.14866e-05	0.00250485	0.00275848	0.0387255	0.000761395	0.0473721	0.0757055	0.350734	0.00573132
202	0.000280082	0.00160278	0.00374308	0.0106222	6.27749e-05	0.0161324	0.0856578	0.290846	0.00733726
203	0.00269717	0.0125332	0.0121255	0.000382889	0.023255	0.0501862	-0.0165833	0.838251	0.000275007
204	0.00284238	0.00204768	0.00386069	0.061666	0.0101143	0.0740996	0.0500832	0.53734	0.00250833
205	0.00485365	0.00288665	0.000986161	0.003381	0.0143441	0.019311	0.208539	0.00944768	0.0434885
206	0.00337674	0.00828366	0.00811214	0.0133966	2.69709e-05	0.0357936	0.0910672	0.261334	0.00829324
207	0.000285223	0.00948115	6.18951e-05	0.0121121	0.0101227	0.0285046	-0.00588965	0.942209	3.46879e-05
208	0.00042963	0.0202471	0.00103241	0.00688471	0.0126222	0.0374613	0.111864	0.167208	0.0125136
209	0.0105481	0.00456998	0.000248522	0.0405214	0.0152031	0.0530509	-0.129363	0.109821	0.0167347
210	6.09217e-06	0.0101019	0.00276369	0.0112664	0.0326953	0.068343	-0.121205	0.134294	0.0146906
211	0.0011534	0.00868524	0.000118126	0.0706728	0.000957828	0.0826866	0.00529597	0.948026	2.80473e-05
212	0.00142049	0.0100436	0.000990869	0.0175606	0.0196707	0.039001	0.00280738	0.972435	7.88138e-06
213	0.0026421	0.00989246	0.00155473	0.00909963	5.25887e-05	0.0283508	0.154025	0.0564914	0.0237237
214	0.00690592	0.00244756	0.00814351	0.026803	4.53566e-05	0.0391322	-0.0746955	0.357217	0.00557941
215	0.00385937	0.00353671	0.0191233	0.0250148	0.0197163	0.0532235	-0.0486602	0.548978	0.00236781
216	0.0217278	0.0138018	0.00101043	0.00516207	0.0642439	0.114292	0.247518	0.00196877	0.0612654
217	0.0018748	1.99878e-06	1.74818e-05	0.0395291	0.00354392	0.0451147	-0.0185737	0.819153	0.000344981
218	0.0102674	0.00465911	0.00408436	0.0398131	3.06609e-05	0.0537971	-0.10298	0.20376	0.0106048
219	0.0012926	0.0143521	0.000110567	0.010971	0.0256196	0.0496272	-0.153323	0.0576399	0.0235079
220	0.000972229	0.00111398	0.00100188	0.0368998	8.10352e-05	0.0479586	0.0301693	0.710321	0.000910186
221	0.00560197	0.0260746	0.00130864	0.0170189	0.0662457	0.112745	-0.0473625	0.559697	0.0022432
222	2.3739e-05	0.0115979	0.00169076	0.0482581	0.00687272	0.071073	-0.00832022	0.91843	6.9226e-05
223	0.00698106	0.0163631	0.0037387	0.00683635	0.0537806	0.0829225	-0.212811	0.00805334	0.0452886
224	0.00723013	0.0179182	0.000509758	0.00155381	0.0850348	0.102155	-0.119717	0.139176	0.0143321
225	0.0161457	0.0166925	0.00555191	0.0501953	0.0164123	0.0977369	0.0597632	0.461574	0.00357164
226	0.00532909	0.00141906	0.0145203	0.0198419	0.038967	0.0560775	0.0817288	0.313622	0.0066796
227	0.0024908	0.00534419	0.00355946	0.0158419	0.00565097	0.0336888	0.0603392	0.45726	0.00364082
228	0.00136611	2.7782e-05	0.0070352	0.030092	0.0356522	0.0571744	-0.0750325	0.355046	0.00562987
229	0.00177208	0.000843943	0.000774789	0.0314209	0.00431545	0.0340324	-0.0704771	0.385092	0.00496702
230	0.00113138	0.000430871	0.00316439	0.0101014	0.0108024	0.0250319	-0.00261511	0.974322	6.8388e-06
231	0.0011454	0.000668927	0.000651724	0.0637002	0.00121515	0.066921	0.041707	0.607548	0.00173947
232	0.007208	0.00088012	0.000482613	0.0279971	0.0338385	0.0496177	-0.126002	0.119443	0.0158765
233	0.000310887	0.00302683	6.49371e-05	0.0144481	0.000264169	0.0198091	0.0764389	0.346073	0.00584291
234	0.00164056	0.00177424	0.00785258	0.0208216	0.000762538	0.0352996	-0.0309947	0.702764	0.000960673
235	0.00452014	0.00150927	0.00129763	0.0189732	0.00180592	0.0259643	0.0546437	0.500891	0.00298594
236	0.00090494	0.00130829	0.00187416	0.0287206	0.00023048	0.042513	-0.0286341	0.724451	0.000819911
237	0.00171243	0.000718347	0.00588156	0.0626937	0.00128525	0.0760748	-0.169561	0.0355266	0.028751
238	0.000911061	0.000264658	0.0101367	0.00456138	0.000790303	0.0191781	-0.0982277	0.225522	0.00964868
239	0.00877254	0.00929879	7.06703e-06	0.0286235	0.00645423	0.0482452	-0.0832398	0.304729	0.00692886
240	0.000585514	0.00269293	1.34813e-05	0.0116265	0.00767391	0.0187927	0.0085986	0.915711	7.3936e-05
241	0.00617711	0.0204663	0.0142755	0.0163493	0.00290353	0.0601759	-0.0416565	0.607983	0.00173526
242	0.0061734	0.00110333	0.00617589	0.022816	0.0137275	0.0358692	-0.0752796	0.353459	0.00566701
243	0.0128064	0.0110516	6.40349e-05	0.0518536	0.0110724	0.075861	-0.0982626	0.225356	0.00965554
244	0.00299252	0.00868299	0.00650707	0.00795579	0.0155484	0.0359948	0.0791201	0.329369	0.00626
245	1.91894e-06	0.000112687	0.00105931	0.017789	0.000492436	0.0226768	0.100714	0.21394	0.0101432
246	0.0011137	0.016204	0.000765562	0.0446596	0.00201116	0.0841538	-0.0810066	0.317931	0.00656207
247	0.000822583	0.000947041	0.000242115	0.0309123	0.0105065	0.0374587	-0.083897	0.300914	0.0070387
248	0.00223118	0.00420988	0.000314249	0.00653218	0.00749003	0.0152375	0.063835	0.431563	0.0040749
249	8.79279e-06	5.97008e-06	0.00147536	0.00811456	0.00046138	0.00964786	0.0334797	0.680191	0.00112089
250	0.00579293	0.00781866	0.00358228	0.00469266	0.0064207	0.0248735	-0.0382717	0.637467	0.00146473
251	0.00929842	0.000878383	0.00578153	0.0201654	1.70051e-06	0.0364044	-0.0809227	0.318434	0.00654849
252	0.00261807	0.00587344	0.000995799	0.00282302	0.0245705	0.0336963	-0.0746749	0.35735	0.00557634
253	0.00341119	0.00266794	4.04254e-06	0.0216606	0.00027829	0.0234181	-0.0260604	0.748346	0.000679147
254	0.00641485	1.04835e-05	0.000253339	0.00912276	0.00017616	0.0180178	0.0699082	0.388949	0.00488715
255	0.000523655	0.00408938	0.000370383	0.0266614	0.000603171	0.0314339	0.0491306	0.545117	0.00241382
256	0.000193894	0.00551675	0.00307651	0.0228137	0.000393237	0.0379156	0.033107	0.683559	0.00109607
257	0.00264793	0.00168604	1.54973e-07	0.0375021	0.00329888	0.0555572	-0.135802	0.0930914	0.0184421
258	0.00060618	0.00835705	0.0235145	0.000204727	0.00711047	0.0357081	0.00825835	0.919034	6.82004e-05
259	5.11319e-05	0.00474998	0.00308498	0.0376691	0.0223899	0.0570678	0.207384	0.00985946	0.0430081
260	1.69619e-05	0.0226334	0.00649967	0.00397651	0.0024392	0.0410129	0.0495622	0.541587	0.00245641
261	0.000800913	0.00576616	0.00919296	0.000964436	0.000144074	0.0172703	0.0937366	0.247554	0.00878655
262	0.00562965	0.00399494	0.000882511	0.0113711	0.0508137	0.0555554	0.137839	0.0882418	0.0189995
263	0.000290064	0.000148383	0.0266312	0.00136869	0.00795349	0.0377849	0.0211527	0.794564	0.000447437
264	9.36551e-06	0.0181661	0.00222354	0.0100029	0.0221403	0.0450297	0.0565277	0.486221	0.00319538
265	0.0037558	0.000164196	0.000919858	0.0499045	0.00203879	0.0544989	-0.047655	0.557272	0.002271
266	0.0118929	0.00379112	0.0029587	0.0118792	0.0353385	0.0468377	-0.00311716	0.969394	9.71672e-06
267	0.000262521	0.00502659	0.00438941	0.0235642	0.00246298	0.0357328	-0.146208	0.070398	0.0213767
268	0.0055796	0.00304943	0.00181044	0.00629344	0.00230764	0.0271445	0.0308925	0.703698	0.000954348
269	0.0138771	0.000919112	0.000425832	0.0136828	0.0138676	0.0340508	-0.146361	0.0701003	0.0214216
270	0.00999964	0.00143005	0.000123987	0.0188576	0.0297418	0.0518064	0.0194868	0.810425	0.000379737
271	0.000361535	0.00299243	0.00195645	0.0177918	0.0157904	0.0320769	-0.105988	0.190787	0.0112336
272	0.0145122	5.56692e-05	0.0563381	0.0129231	0.00605559	0.0866043	0.206515	0.0101798	0.0426483
273	0.000162863	0.00141059	0.00776996	0.0155084	0.0444049	0.0525745	0.134712	0.0957693	0.0181475
274	0.000345145	2.47913e-06	3.88362e-05	0.0263769	0.0133316	0.0314789	-0.0981035	0.226112	0.0096243
275	0.00565031	0.00252577	0.00270617	0.0162231	0.000222596	0.0301722	-0.117835	0.145542	0.0138852
276	0.00708068	0.0492771	0.0146549	8.95009e-05	0.0416114	0.0960862	0.0732796	0.366429	0.0053699
277	0.00184579	0.00188526	0.00466266	0.047128	3.40994e-05	0.0666968	0.0702754	0.386457	0.00493863
278	0.00218271	0.00904975	0.000446481	0.039653	0.0164454	0.0588788	0.0250691	0.757616	0.000628458
279	0.00464122	0.000617769	0.00159302	0.0255877	0.00561407	0.0284808	-0.0627464	0.439475	0.00393711
280	0.00241688	0.0153672	0.0155189	0.0292843	0.000812495	0.063452	0.0963412	0.234601	0.00928163
281	0.000886053	0.0107625	0.00192909	0.024361	0.0412949	0.0960935	0.181724	0.0240972	0.0330236
282	0.011575	2.54851e-05	0.00390476	0.0427239	4.78612e-06	0.0576283	-0.0134529	0.868477	0.000180981
283	2.66233e-06	0.0191666	0.00156496	0.0120705	0.0140615	0.046557	-0.151673	0.060415	0.0230046
284	0.00324803	0.00207189	3.43488e-05	0.0126583	0.0359837	0.0507778	0.0704715	0.38513	0.00496623
285	0.000521413	0.000159816	0.0142865	0.0117352	0.0105547	0.0377291	0.0427379	0.598692	0.00182652
286	0.000558386	0.039928	1.19195e-05	0.0151496	0.0552304	0.09422	0.0231594	0.77557	0.000536357
287	9.65702e-05	0.00180601	0.00277974	0.0310419	0.000265942	0.0390954	-0.0179559	0.82507	0.000322413
288	0.00191171	0.0192243	0.00021268	0.0276605	0.0312652	0.0679666	-0.100598	0.214471	0.0101199
289	0.000590228	2.06925e-05	0.000274247	0.0208938	0.00459874	0.0237377	-0.0403284	0.61948	0.00162638
290	0.0189107	0.0128972	0.00838336	0.00821596	0.0822469	0.114906	-0.0716614	0.377136	0.00513536
291	0.00261981	0.000402355	0.000192447	0.0134197	0.0368863	0.0409641	0.00178684	0.982453	3.19281e-06
292	0.00490396	0.000959526	0.0101353	0.015641	0.0264716	0.0499727	0.0417169	0.607462	0.0017403
293	0.0284572	0.00751603	0.0086643	0.0108023	0.00111367	0.0604622	-0.0190652	0.814452	0.000363483
294	0.0229446	0.000476411	0.000563086	0.041496	0.00952752	0.0582894	0.0910725	0.261307	0.0082942
295	0.00113437	0.00271389	2.50985e-05	0.0317181	0.000553144	0.0329627	-0.0101746	0.900335	0.000103523
296	0.000538856	0.00180786	0.000327151	0.00491804	0.00909758	0.0172018	0.0850077	0.294536	0.00722631
297	5.71676e-05	0.000599929	0.000408437	0.00678379	0.000479702	0.00955107	0.0862706	0.287395	0.00744262
298	0.00244759	0.000328162	9.02885e-05	0.00869227	0.00428943	0.024303	0.0505178	0.533811	0.00255205
299	0.000837169	0.0225878	0.0159799	0.00855356	0.00611307	0.059118	0.0109765	0.892525	0.000120484
300	0.00156672	0.0189839	4.82031e-07	0.0165849	0.00991962	0.0420877	0.00393037	0.961415	1.54478e-05
301	0.00565954	0.00242118	0.00108392	0.0201477	0.000216777	0.028782	0.0764409	0.346061	0.00584321
302	0.00786822	1.4318e-07	0.00117304	0.00857707	0.0051166	0.0178217	-0.0204455	0.801287	0.000418019
303	0.00120596	0.00182257	0.00960537	1.94465e-06	1.1833e-05	0.013173	-0.00489966	0.95191	2.40067e-05
304	0.000924516	0.000475398	6.0095e-05	0.0236411	0.000755408	0.0244185	0.00424892	0.958291	1.80533e-05
305	0.000980079	0.015363	0.000570705	0.0114018	0.00621176	0.0320626	0.0388682	0.632229	0.00151073
306	0.00115095	0.00390368	0.00758492	0.0272977	0.00141768	0.0374482	0.00266867	0.973796	7.12179e-06
307	0.00476536	0.00187655	0.000709195	0.03986	0.00210409	0.0590055	0.0808894	0.318635	0.00654309
308	0.000410809	0.0429997	0.00253678	0.0325341	0.0549722	0.112628	-0.170884	0.0340944	0.0292015
309	0.0151837	0.012453	2.704e-05	0.037494	0.0472951	0.0841452	0.0359098	0.658387	0.00128952
310	0.0013129	0.0045508	0.0118248	0.0106388	0.0362583	0.0555448	-0.061672	0.447364	0.00380343
311	0.00592988	0.0207869	0.000382102	0.00549087	0.0161997	0.04349	0.000219101	0.997848	4.8005e-08
312	0.00728841	0.00369078	0.0024626	0.0624941	0.000436341	0.0768776	0.0941359	0.245537	0.00886156
313	0.0128902	0.0400164	1.65106e-05	0.0344447	0.0269707	0.0964905	0.0894571	0.269896	0.00800258
314	0.00725875	0.0350621	0.00184139	0.014382	0.0659983	0.124298	0.0126252	0.876503	0.000159395
315	6.54842e-05	0.00221759	0.00127164	0.0193886	0.01102	0.0297619	0.0539821	0.506097	0.00291406
316	0.000109562	0.000430104	1.65333e-05	0.012168	0.000394948	0.0126354	-0.056887	0.483449	0.00323613
317	1.02959e-05	0.000125105	0.000388326	0.0464445	1.0775e-05	0.0564359	-0.0112311	0.890048	0.000126138
318	0.000316736	0.011779	0.0159977	0.0142044	0.0440199	0.0878002	-0.0971809	0.230529	0.00944413
319	9.01163e-06	0.00495756	0.00744175	0.00202757	0.00536676	0.0171137	0.126496	0.11799	0.0160011
320	2.49013e-05	0.0122721	0.000440933	0.0392891	0.00915138	0.0473055	-0.085487	0.291813	0.00730802
321	0.00218846	0.0106309	0.00464538	0.00643319	0.0132766	0.0382998	-0.0364357	0.653705	0.00132756
322	0.00865129	0.0259228	0.0176659	0.0632712	0.00115133	0.100053	-0.153124	0.0579691	0.0234469
323	0.000208806	0.0263047	3.82583e-06	0.0121224	0.0346399	0.0661012	-0.10479	0.195881	0.0109809
324	0.00365214	0.000511759	7.81951e-05	0.00179597	0.0697595	0.0712478	0.222891	0.00546096	0.0496802
325	0.0079046	0.0398319	2.2446e-06	0.00283166	0.0231282	0.0610048	0.101955	0.208321	0.0103947
326	0.00218191	0.00389465	0.000166171	0.00106901	0.0422441	0.0432019	0.109914	0.174782	0.012081
327	0.00659847	0.00472206	0.000220363	0.00384618	0.0337958	0.0516034	-0.239865	0.00273307	0.0575354
328	0.000757464	0.000952184	1.0475e-05	0.0253928	0.00494148	0.027884	-0.0731057	0.367571	0.00534444
329	0.00181404	0.0522945	0.000262412	0.00160962	0.0324913	0.0773469	0.0936011	0.248241	0.00876117
330	0.00408398	0.0101495	0.00290196	1.20452e-05	0.00883774	0.023062	-0.185765	0.021076	0.0345088
331	0.0199334	0.00237244	0.00716816	0.000387052	0.00606934	0.0368272	0.0800569	0.323657	0.0064091
332	0.0187828	0.048118	0.0172192	0.0232293	0.125084	0.163645	0.0171337	0.83296	0.000293563
333	0.000340397	0.000269485	0.000833575	0.0173179	0.0222574	0.035492	-0.0933751	0.24939	0.00871891
334	0.000370692	0.00192935	0.00939679	0.042591	0.00527466	0.0583203	0.0170042	0.834205	0.000289142
335	0.00196627	0.0647347	0.0162819	0.00218472	0.0217901	0.0986138	-0.074313	0.359691	0.00552242
336	0.00511605	0.00058017	0.0280914	0.0216749	0.00753103	0.0688619	0.0812596	0.316417	0.00660313
337	0.037837	0.0137304	0.00239494	0.00212899	0.0112766	0.0630827	0.104206	0.198399	0.0108588
338	0.0061683	0.00183449	0.00296192	0.0312854	0.000105652	0.0473538	-0.0627723	0.439285	0.00394036
339	0.0044099	0.0108074	0.000218826	0.000429403	0.0554142	0.0608221	0.0349604	0.666873	0.00122223
340	0.00724061	0.00912166	0.0015548	0.012553	0.0165397	0.0342908	0.0978034	0.227542	0.00956551
341	0.000596927	0.00849818	4.11671e-05	0.0400467	0.00142816	0.0559324	0.0309133	0.703508	0.000955634
342	0.011318	0.0062042	3.1611e-06	0.00602208	0.0246619	0.0419334	0.0983141	0.225112	0.00966566
343	0.0002837	0.0193938	0.00598054	0.000698227	0.0546193	0.0697881	0.0808177	0.319065	0.0065315
344	0.00722342	0.00950709	0.0239281	0.000818993	0.00121963	0.0409073	0.0120279	0.882302	0.000144669
345	0.00653781	0.0180564	6.77188e-05	0.000208629	0.0301974	0.0443434	0.120433	0.13681	0.0145041
346	0.00152508	0.000843994	0.00575338	0.0382172	0.0345877	0.0719199	0.00392474	0.961471	1.54036e-05
347	0.021937	0.0117507	0.00453451	0.0373329	0.0326325	0.076084	0.157949	0.0504155	0.0249478
348	0.00130048	0.01345	0.00409111	0.0397745	0.000209772	0.0563349	-0.147095	0.0686918	0.0216369
349	0.00407064	7.18322e-05	0.00296659	0.0189434	0.0184857	0.0356413	0.0759319	0.349291	0.00576566
350	0.00666224	0.00468725	0.00366756	0.0124677	0.0313529	0.0448432	-0.193134	0.0164019	0.0373009
351	0.000166502	0.0123758	0.00151767	0.0226958	0.0499132	0.0956145	0.107091	0.186187	0.0114685
352	0.000595435	0.000556909	5.03098e-05	0.0146652	0.00828272	0.0199959	-0.0234784	0.772562	0.000551237
353	0.0153924	0.0141053	0.00606428	0.00306985	0.0106284	0.0474957	-0.105925	0.191056	0.01122
354	0.000407978	0.00758071	0.00794656	0.0227711	0.00388907	0.0426957	0.00426296	0.958153	1.81728e-05
355	7.93097e-05	0.00689623	0.00589912	0.0049719	0.00351789	0.0229714	0.000715793	0.99297	5.1236e-07
356	0.000175166	5.39526e-05	0.0133	0.0299498	0.0216996	0.0449657	-0.0429063	0.59725	0.00184095
357	0.00651512	0.0112212	0.000293305	0.0406151	0.000302207	0.0598869	0.0946153	0.24313	0.00895206
358	0.00618378	0.00308369	0.00145422	0.00610709	0.0100045	0.0306668	-0.00921223	0.90972	8.48652e-05
359	0.000990289	0.00373898	0.0154768	0.0599998	0.00894854	0.0788828	-0.0553468	0.495389	0.00306326
360	0.0010167	0.0250905	0.00659538	0.0279421	0.0270859	0.0773329	0.00580034	0.943084	3.3644e-05
361	0.0218374	0.00158309	0.00314793	0.016592	0.0123094	0.0459773	0.0317821	0.695582	0.0010101
362	8.15075e-05	0.0110488	5.4339e-05	0.0164117	0.0212862	0.0478437	0.147998	0.066989	0.0219035
363	0.000354264	0.0046099	0.000181516	0.0201676	0.00569937	0.024617	0.143393	0.0760391	0.0205616
364	0.000725468	0.00275424	0.000301791	0.0453836	0.0089396	0.0502909	-0.0143274	0.860012	0.000205276
365	2.69522e-05	0.000266389	0.00707302	0.0530397	0.000331616	0.0617003	-0.0467689	0.564633	0.00218733
366	0.00638301	0.00121143	0.0108154	0.0300753	0.0139202	0.0495149	-0.0444527	0.58409	0.00197604
367	0.00622578	0.0810507	0.000356979	0.0124514	0.0649066	0.137957	-0.0900111	0.266929	0.008102
368	0.00124202	0.00161353	0.000207878	0.0328329	0.00755891	0.0449987	-0.0147704	0.85573	0.000218165
369	0.00134956	0.00562457	0.000567139	0.0460748	0.00863777	0.0572537	0.0446726	0.58223	0.00199564
370	0.00834484	0.0389815	0.000153148	0.00716786	0.0413049	0.0855425	-0.0271255	0.738426	0.000735795
371	0.00782766	0.00697731	8.98962e-06	0.0165058	0.00486575	0.0331881	0.054844	0.49932	0.00300786
372	0.00160108	0.056628	9.42357e-05	0.0059692	0.10392	0.138935	-0.0738236	0.362872	0.00544993
373	0.0170899	0.000194493	0.00231054	0.011346	0.0111043	0.0524233	0.0777328	0.337947	0.00604239
374	0.00259931	0.0100326	0.00107107	0.0268082	0.00462491	0.0448353	-0.0105894	0.896295	0.000112135
375	0.000893371	0.00238484	0.00249067	0.0289655	0.000540833	0.0406326	-0.133435	0.0989871	0.017805
376	0.000561978	0.0319383	0.00504339	0.0194367	0.0212991	0.076472	-0.0452218	0.577595	0.00204502
377	0.0079545	0.00440798	0.0128354	0.00638569	0.0353609	0.0654401	-0.0435799	0.591502	0.00189921
378	1.82736e-05	0.00883385	0.000609354	0.0291305	0.00534743	0.0430339	-0.0237965	0.769567	0.000566271
379	0.0102004	3.57232e-05	0.000214209	0.00126108	5.90756e-05	0.0122046	-0.0205218	0.800561	0.000421144
380	3.652e-05	0.0247868	0.0114538	0.000208743	0.0916056	0.116163	0.0553173	0.495619	0.00306001
381	0.0106206	0.0211085	0.00919311	0.0126883	0.0400692	0.0779331	-0.116406	0.150525	0.0135503
382	0.000440717	0.00319814	8.2135e-05	0.0128789	0.0366097	0.0424021	-0.00975847	0.904392	9.52278e-05
383	0.00558999	0.0112041	0.0148733	0.00663818	8.50052e-05	0.0403796	0.0424712	0.600977	0.00180381
384	0.00116679	0.000449095	0.00925735	0.0144201	4.00972e-06	0.0276337	-0.0287271	0.723592	0.000825244
385	0.007632	0.0147767	0.00511045	0.0176214	0.00115199	0.0495751	0.0341727	0.673945	0.00116778
386	0.0314352	0.000134135	0.00052954	0.0370533	0.0449288	0.0772009	-0.0399522	0.622754	0.00159618
387	0.000246007	0.00946839	0.00418804	0.0190532	0.00727014	0.0365659	-0.00415909	0.959172	1.72981e-05
388	0.000130224	0.019634	0.00225146	0.00066535	0.10171	0.117068	0.218449	0.00649391	0.0477198
389	0.00288538	0.0081033	0.00188032	0.0135195	0.00199855	0.0218082	0.00533904	0.947604	2.85053e-05
390	0.00801087	0.00754239	0.00477656	0.0175861	0.00544792	0.0381521	-0.00382788	0.962421	1.46526e-05
391	0.0151629	0.00181968	0.00818461	0.00356723	0.000196028	0.0287425	0.132756	0.100733	0.0176242
392	4.95874e-05	0.00341851	0.00561289	0.0132091	0.00671514	0.0296064	0.133019	0.100055	0.017694
393	0.000148954	3.2149e-05	0.000488112	0.0175073	0.000147854	0.0200879	0.054173	0.504592	0.00293472
394	0.000314496	0.000920486	1.88748e-06	0.0248041	0.0130977	0.0349162	0.0406561	0.616635	0.00165292
395	7.18309e-08	0.000686783	0.00401253	0.00698766	0.0401727	0.045723	-0.15882	0.049143	0.0252237
396	0.000725101	0.0429647	0.000275577	0.0171115	0.0283982	0.0711555	-0.0909376	0.262016	0.00826965
397	0.00879387	0.0219769	0.00514612	0.0148861	0.00764947	0.0643327	-0.00964891	0.90546	9.31015e-05
398	0.00071329	0.000339533	0.000819339	0.0349462	4.6522e-05	0.0382217	-0.164307	0.0417263	0.0269967
399	0.00483708	0.0074509	8.44494e-05	0.0335017	0.0233554	0.0627153	0.256763	0.00130697	0.065927
400	0.0266757	0.0010633	0.000441795	0.00944748	1.54094e-06	0.0398357	-0.0339547	0.675907	0.00115292
401	0.0144541	0.0250275	0.0121954	0.0109641	0.0155686	0.0756828	-0.0214882	0.79138	0.000461743
402	3.34583e-05	0.0126082	0.000846986	0.00908681	0.00283297	0.0259803	0.0273049	0.73676	0.000745556
403	0.00925323	0.0157738	0.00559215	7.01204e-05	0.0177867	0.0401657	-0.0762202	0.347459	0.00580952
404	0.00652619	0.0015597	0.000150155	0.0578709	0.00905268	0.0687083	0.140151	0.0829842	0.0196424
405	0.00394174	0.00781541	0.00109793	0.0229422	0.00384554	0.0412948	0.0241738	0.766018	0.000584372
406	0.00040964	0.00501708	0.0102472	0.0256724	1.03531e-05	0.0394678	0.000999673	0.990183	9.99346e-07
407	0.00462711	0.00060868	0.00569939	0.00436622	0.000491676	0.0191563	-0.207032	0.00998817	0.0428621
408	0.0246413	0.00143626	0.0216426	0.0656449	0.052773	0.111925	-0.0161731	0.8422	0.000261568
409	5.75615e-08	0.00465235	0.00434694	0.00114165	0.0819924	0.0990395	-0.265545	0.00087334	0.0705141
410	0.000431753	3.73835e-06	0.000866868	0.024516	0.0118291	0.0296779	0.093635	0.248069	0.00876752
411	0.000284839	0.00987073	0.00185166	3.54258e-05	0.0205915	0.0323344	0.0963233	0.234689	0.00927818
412	0.000604137	0.000672134	0.0151383	0.0113589	0.00216851	0.0317587	-0.0136789	0.866288	0.000187112
413	0.0038254	0.0294124	0.00421356	0.00818311	0.0520422	0.0816361	0.122038	0.131616	0.0148934
414	0.00148549	0.00374163	0.00493452	0.0221299	1.9208e-05	0.0310665	-0.0339127	0.676286	0.00115007
415	0.00334364	0.000648952	0.0212859	0.0116351	0.0106068	0.049459	0.161752	0.0450536	0.0261637
416	0.00136461	0.000891511	0.000244792	0.0386571	0.000421377	0.0477008	-0.0405228	0.617792	0.0016421
417	0.00664016	2.48492e-05	0.00483808	0.0306825	0.00963885	0.0423999	0.089201	0.271275	0.00795681
418	0.000652626	1.67147e-05	0.0364363	0.0367392	0.0109159	0.0942643	0.154506	0.0557151	0.0238722
419	0.000715321	0.0090689	9.83225e-05	0.0053194	0.0352825	0.0434634	-0.104656	0.196457	0.0109528
420	0.00654419	0.022306	0.00173823	0.000452969	0.0640265	0.0867143	-0.0395948	0.625871	0.00156775
421	0.00054787	0.00990689	0.000425246	0.0488645	0.0144368	0.0848364	0.104919	0.195326	0.011008
422	0.0026686	0.0403056	0.00124142	0.0224915	0.0548643	0.122666	-0.124559	0.123768	0.015515
423	0.0159065	0.0163023	2.72541e-05	0.00993635	0.0627934	0.0819531	-0.158213	0.0500266	0.0250313
424	0.000283847	0.00111311	0.0102304	0.0617104	0.0154649	0.0731275	-0.03208	0.692872	0.00102912
425	0.000923557	0.00147756	0.000419028	0.0457205	0.000704414	0.0576705	-0.00265434	0.973937	7.04552e-06
426	0.000103166	0.015005	0.000577851	0.0252096	0.0479283	0.114347	-0.0488137	0.547716	0.00238278
427	0.000647926	0.0113424	0.00219268	0.0295801	3.45191e-06	0.0388624	-0.0307384	0.705107	0.00094485
428	0.00164351	0.0176146	0.00354513	0.0145034	0.000104134	0.0316652	-0.0755033	0.352026	0.00570075
429	4.62725e-10	0.00388496	6.27341e-06	0.0124516	0.0169175	0.0389178	0.208737	0.0093786	0.0435711
430	0.00144659	0.00166309	0.00142873	0.0282221	0.0139214	0.0370764	0.0135258	0.867771	0.000182946
431	0.00553655	0.019468	0.0286781	0.00201046	0.0195369	0.0777438	-0.0135571	0.867468	0.000183794
432	0.00653697	0.0083802	0.0131859	0.0360437	0.0200367	0.0984985	-0.0717481	0.376558	0.00514779
433	3.99471e-05	0.0129988	0.0019349	0.00208574	0.00326101	0.0217857	-0.0942568	0.244928	0.00888435
434	6.15409e-08	0.0274386	2.4089e-05	0.000228129	0.0413129	0.062904	0.00648277	0.936401	4.20264e-05
435	0.00423917	0.00978565	0.00249008	0.0957144	0.00482677	0.117019	0.0340765	0.67481	0.00116121
436	0.0150389	0.0416665	0.00903426	4.57434e-05	0.0390767	0.0804389	0.178687	0.0266058	0.0319289
437	0.00988594	0.00153896	0.0280515	0.00135142	0.0152603	0.0537805	0.0313332	0.699673	0.000981769
438	0.0062969	0.00824514	0.0281565	0.0105351	0.0104678	0.0575108	0.138589	0.086507	0.019207
439	0.00106602	0.00369435	6.93325e-05	0.00506249	0.0332423	0.0508416	0.220902	0.0059036	0.0487979
440	2.34009e-05	0.000290221	6.74255e-05	0.0170775	0.00540967	0.019904	0.00650617	0.936172	4.23303e-05
441	0.000500065	0.0102112	0.000841951	0.0236099	0.0144273	0.053214	-0.013608	0.866974	0.000185178
442	0.00605546	0.0137292	0.0163834	0.0182433	0.00068663	0.0550663	-0.0909349	0.262031	0.00826916
443	0.000203393	0.0125479	0.00164247	0.0255963	0.000681606	0.0379574	0.06483	0.424403	0.00420293
444	0.000391288	0.0151541	0.0109165	0.0168732	0.000172579	0.0395377	0.0641007	0.429644	0.0041089
445	0.000292621	0.00803431	0.00073444	0.0302849	0.00191415	0.042517	-0.13709	0.0900006	0.0187936
446	0.00633024	0.0162323	7.08201e-05	0.00237788	0.00888776	0.0331322	-0.0431657	0.595034	0.00186328
447	0.000955659	0.00259137	0.0016331	0.0237835	0.00391178	0.0272532	0.107662	0.183836	0.0115912
448	0.00385368	0.00608186	0.000254666	0.0140056	0.0026596	0.026555	-0.0435077	0.592117	0.00189292
449	0.00232357	0.00188098	0.0059289	0.000746576	0.00266957	0.0153917	0.0414656	0.60963	0.0017194
450	6.03393e-05	0.0203251	0.0407629	0.0162871	0.0574058	0.108307	-0.0505986	0.533156	0.00256022
451	0.0120639	0.0224474	0.000594647	0.0217965	0.0429706	0.0750102	0.00849484	0.916724	7.21623e-05
452	0.00749406	0.00759837	0.0124167	0.00195893	0.0696772	0.0962695	0.021318	0.792995	0.000454457
453	0.00143392	0.00320977	0.00732077	0.0185541	1.73411e-06	0.0304462	0.0238661	0.768911	0.000569592
454	0.00132637	0.0057408	0.00265033	0.0267978	0.00320907	0.0353729	0.0699333	0.388779	0.00489066
455	0.00319725	0.00291142	3.15988e-05	0.00258715	0.0207168	0.0245907	0.049823	0.539459	0.00248233
456	5.30576e-07	0.0140032	0.0168223	0.00705817	0.000638244	0.0387897	-0.0224041	0.782704	0.000501943
457	0.0023686	0.00944799	0.00173453	0.00578829	0.0427551	0.0683988	-0.125016	0.122387	0.0156289
458	0.000137626	0.000536663	0.000153423	0.0290705	0.00818904	0.0329828	0.0577223	0.47704	0.00333186
459	0.000993772	0.00453163	0.000521635	0.00695959	0.00520865	0.0173925	-0.034255	0.673205	0.00117341
460	0.000177379	0.00371	0.00735797	0.000812244	0.00637745	0.0151723	-0.0636738	0.432729	0.00405436
461	0.000354075	0.00549521	0.00265121	0.0297299	0.00373575	0.0378947	-0.0650076	0.423133	0.00422599
462	0.00737189	0.00512737	0.00123147	0.00869926	0.00911907	0.0287663	0.0256446	0.75223	0.000657645
463	0.0111713	0.0251545	0.00826945	0.0154055	0.047339	0.0836624	-0.0525276	0.517641	0.00275915
464	0.00180317	0.00497756	0.00156999	0.0189176	0.00673168	0.02809	-0.0363414	0.654544	0.00132069
465	0.0134026	0.00165272	0.00504419	0.0190535	0.00902344	0.042819	-0.123904	0.125773	0.0153522
466	0.00143085	0.00812572	0.00241335	0.0727167	0.00542485	0.0783244	-0.0669473	0.409399	0.00448194
467	0.00545197	0.00326054	0.000111376	0.0277752	0.0247119	0.0492188	-0.0636419	0.43296	0.00405029
468	0.00431525	0.0100207	0.000208959	0.00288546	0.00118019	0.0213079	-0.0704286	0.38542	0.00496018
469	0.00336023	0.0140701	5.79789e-07	0.00283401	0.016721	0.036487	-0.0485327	0.550026	0.00235543
470	0.00242688	0.00440152	0.00441976	0.00307175	0.00475084	0.0198215	-0.0577321	0.476965	0.00333299
471	0.00147205	0.00294715	0.000951436	0.018539	0.00472623	0.030146	-0.00321763	0.968408	1.03531e-05
472	0.000117368	0.000142269	4.65111e-05	0.0088443	0.0126412	0.0180688	0.077601	0.338769	0.00602191
473	0.000198399	0.0128022	0.0165311	6.7165e-08	0.0473349	0.0858504	-0.0494242	0.542715	0.00244275
474	0.00131585	0.0139314	0.0214766	2.8398e-05	0.0884603	0.123416	0.157709	0.0507701	0.0248722
475	0.00181169	0.00337923	1.15132e-06	0.00413461	0.000102147	0.011943	-0.000876963	0.991388	7.69063e-07
476	0.00415504	0.0252859	0.000147667	0.0293731	0.00401195	0.0569772	0.135106	0.0947939	0.0182537
477	0.000252001	0.0245995	0.000584928	0.0171334	0.0721253	0.116249	0.0510055	0.529864	0.00260156
478	0.000429935	0.00117382	0.00208764	0.0477718	0.00295534	0.0547961	-0.054215	0.504261	0.00293926
479	0.0229134	0.0281155	0.0048174	0.0120152	0.100317	0.183816	0.132147	0.10232	0.0174627
480	0.0233991	5.92668e-06	0.0100591	0.0331728	0.00672103	0.0779817	0.0463736	0.567932	0.00215051
481	0.0108166	0.000359088	0.000574262	0.0056039	0.0385063	0.0471516	0.085501	0.291733	0.00731043
482	2.85178e-05	0.000104254	0.00437676	0.0197078	0.000125452	0.0274024	-0.0292397	0.718865	0.000854961
483	0.00011617	0.0046441	0.000680721	0.00286553	0.000794707	0.0080146	0.03224	0.691418	0.00103942
484	9.04717e-06	0.00298551	0.019674	0.00869855	0.00621499	0.0362163	-0.145909	0.0709796	0.0212895
485	0.00233937	0.0131818	0.0026246	0.0243359	0.00462474	0.0464957	-0.0197754	0.807672	0.000391067
486	0.0130256	0.01835	0.00885933	0.0619034	0.028555	0.101516	0.0278298	0.73189	0.0007745
487	0.00313626	0.00829637	0.00435563	0.0340317	0.000244872	0.0424179	0.0368082	0.650398	0.00135484
488	0.000111442	1.1313e-05	6.66339e-05	0.0148566	0.00817453	0.0201861	0.00499543	0.950971	2.49544e-05
489	0.0124356	0.00273413	0.00296361	0.0585923	0.00535987	0.0754145	0.036261	0.655259	0.00131486
490	0.00287349	0.0298145	0.00404204	0.00995796	0.0207723	0.0627843	0.0171255	0.833038	0.000293284
491	0.000108754	0.0112335	0.0032495	0.012695	0.00703387	0.0307005	0.0361233	0.656485	0.00130489
492	0.00303708	0.03609	0.000721249	0.0218872	0.000759034	0.053471	0.144485	0.0738097	0.0208758
493	0.0305593	0.039548	0.0057197	0.0103431	0.0115878	0.0832192	-0.0102287	0.899808	0.000104627
494	0.000994528	0.000552059	0.000256514	0.027381	0.000796327	0.0283344	-0.0171901	0.832418	0.000295499
495	0.00487341	0.0121103	0.00978344	0.0165574	0.00446488	0.0415501	0.0391933	0.62938	0.00153612
496	1.15599e-06	0.000223325	0.000428567	0.0222088	2.88548e-05	0.0233281	0.0582785	0.472797	0.00339639
497	0.0250851	0.0473742	0.00065418	0.00365408	0.0190666	0.0827937	0.0146952	0.856456	0.00021595
498	0.000436263	0.0125817	0.000340223	0.0501219	7.68683e-08	0.0645959	-0.00551324	0.945897	3.03958e-05
499	4.45459e-05	0.000152582	0.00134391	0.0126276	0.000915005	0.0204794	-0.133748	0.0981911	0.0178886
500	0.0050949	2.5986e-05	4.10791e-06	0.0204088	0.0171508	0.035217	-0.0798603	0.32485	0.00637767
501	0.00216381	0.00573204	0.000503456	0.0342925	0.000171133	0.0372133	0.0791713	0.329056	0.00626809
502	0.00340978	0.000664411	0.00942836	0.0196217	0.000947284	0.0343779	0.085413	0.292232	0.00729538
503	0.00101823	0.0183671	0.00552176	0.00504804	0.00875788	0.0375428	0.0628348	0.438829	0.00394821
504	0.00073346	0.00302755	0.00595404	0.0358827	0.0157011	0.0451573	-0.13103	0.10528	0.0171687
505	0.00138188	0.00388986	0.000183479	0.0210327	0.00249141	0.0286377	-0.0295028	0.716443	0.000870416
506	0.000499235	0.00205094	0.00602397	0.00509372	0.00114651	0.0166406	0.136006	0.0925964	0.0184975
507	0.00383924	0.000149955	0.00401843	0.0150931	0.00176787	0.0226548	-0.135464	0.0939161	0.0183504
508	0.000900134	0.00124755	0.00278803	0.0160292	0.000215238	0.0236841	-0.0600348	0.459536	0.00360418
509	0.0110411	0.000889437	0.00450932	0.00897314	0.0422434	0.0569228	-0.177761	0.027413	0.0315991
510	0.00192422	0.0034376	0.00361951	0.0581877	0.00375695	0.0721367	0.0362018	0.655787	0.00131057
511	2.02888e-05	0.00919282	0.000196691	0.0251762	0.0132406	0.0358705	0.0567755	0.484308	0.00322346
512	0.00947338	0.00107906	0.00572855	0.0290642	0.00128023	0.0486477	0.0401523	0.621012	0.00161221
513	0.00356121	0.000437878	0.000718867	0.00737914	0.00331013	0.0135408	-0.000488814	0.995199	2.38939e-07
514	0.00262849	0.000243148	9.52975e-05	0.044716	0.00157467	0.0510167	-0.0710116	0.381489	0.00504265
515	0.000190418	0.012893	0.00290112	0.0260379	0.0154254	0.0541676	0.0612189	0.450714	0.00374776
516	0.00296744	0.000419271	0.0205674	0.0224946	0.00609343	0.0515165	0.0700706	0.387846	0.00490988
517	0.00407647	0.00637716	0.00339282	0.0310457	0.0273215	0.0600238	0.0599561	0.460127	0.00359473
518	0.000106822	0.0034165	0.0102672	0.00814628	0.00682496	0.0279012	-0.0481812	0.552922	0.00232143
519	0.00138743	0.00149918	0.00683633	0.0348571	0.000830981	0.0515572	-0.0330379	0.684184	0.00109151
520	0.00112085	0.00779708	0.00837262	0.0119016	9.60779e-05	0.036766	-0.0378768	0.640946	0.00143465
521	0.0080488	0.00043077	0.00337218	0.0327022	0.0173763	0.0555831	-0.0273154	0.736663	0.000746131
522	0.00216337	0.00204997	0.00179953	0.0624065	0.00762962	0.0735127	0.173485	0.0314215	0.030097
523	0.00400383	0.000503983	2.17259e-06	0.024424	0.0359666	0.0516719	0.0514798	0.52604	0.00265017
524	0.00462899	0.009202	0.00112308	0.0279291	0.0044738	0.0522505	-0.0110714	0.891602	0.000122577
525	0.00361903	0.00277544	0.00275334	0.0129456	0.00157196	0.0360313	0.0390423	0.630702	0.0015243
526	0.0241404	0.0278141	0.000382557	0.00616014	0.00933681	0.0682258	-0.0990943	0.221435	0.00981969
527	0.000352193	0.002429	0.00292441	0.0425083	0.000339393	0.050103	0.109674	0.17573	0.0120284
528	0.00458563	0.0213208	0.00366219	0.0222682	0.00357072	0.0738594	-0.013938	0.86378	0.000194267
529	0.0050257	0.00373334	0.00644417	0.00285713	0.000384168	0.018203	0.0969672	0.23156	0.00940265
530	0.0141201	0.00457551	0.00304716	0.0260252	0.00131591	0.0444652	-0.0508873	0.530819	0.00258952
531	0.00100946	0.00296784	0.000147476	0.032806	1.65122e-07	0.0443796	0.0231974	0.775211	0.00053812
532	0.00591171	0.0171694	8.84087e-06	0.0118204	0.00517095	0.0334204	-0.0335195	0.679831	0.00112356
533	0.00187014	0.0092665	0.0113914	0.0521264	0.0117383	0.0729277	-0.119888	0.138607	0.0143732
534	0.00241867	0.00472489	0.00266473	0.00596537	0.0636738	0.0665511	-0.153592	0.0571983	0.0235904
535	0.00253797	0.0132632	0.00181587	0.043989	5.79851e-06	0.0570961	0.00429203	0.957868	1.84215e-05
536	0.000771837	0.030592	0.000597547	0.000461562	0.0349526	0.0615163	0.116273	0.150995	0.0135193
537	6.46656e-06	0.0177399	0.0209327	0.0130037	7.51181e-05	0.0555707	0.0300452	0.711459	0.000902714
538	0.000251868	0.000461432	0.000106539	0.0161198	0.00061123	0.0194002	0.0536999	0.508326	0.00288368
539	0.00184113	0.021615	0.00403479	0.0360501	0.0571274	0.0999874	-0.00382889	0.962411	1.46604e-05
540	0.00301396	0.0112396	0.0148701	0.00301402	0.029615	0.0494165	-0.0717685	0.376422	0.00515072
541	0.00065634	0.000631401	0.00250531	0.0121203	0.000321508	0.0186226	-0.100199	0.216301	0.0100399
542	0.00154883	0.0167965	0.00352299	0.00205596	0.0262371	0.0420103	-0.0178965	0.825639	0.000320284
543	0.00161091	0.0128991	0.000104478	0.0413595	0.0260875	0.0650804	-0.0687069	0.397171	0.00472064
544	0.00487689	0.0348781	0.00214368	0.00235694	0.0862405	0.122424	-0.110478	0.172566	0.0122054
545	0.00156751	0.000564552	0.00436328	0.00736057	0.000126127	0.0154765	0.0305194	0.707112	0.000931434
546	0.000130338	0.000845579	2.74028e-05	0.0112807	0.0388325	0.0435922	0.0660256	0.415892	0.00435938
547	0.00112956	0.00177795	0.000614963	0.0264299	5.98714e-05	0.0391971	0.0381791	0.638283	0.00145764
548	0.000393945	0.0145076	8.96854e-05	0.0235824	0.0625977	0.0875943	-0.0959574	0.236479	0.00920783
549	0.0113447	0.00363593	0.00082174	0.00642255	0.00212947	0.030178	-0.104488	0.197179	0.0109178
550	0.000457641	0.0115984	0.0010257	0.0180923	0.000683562	0.029265	-0.0679308	0.402538	0.00461459
551	0.00325063	0.00397373	0.0010168	0.0500628	0.0246476	0.0958367	-0.0866748	0.285135	0.00751252
552	0.000894105	3.81943e-05	0.00250074	0.0460544	0.0079255	0.0475349	-0.00331405	0.967462	1.09829e-05
553	0.000130919	0.00322096	0.000361598	0.0212697	0.000140802	0.029354	0.110214	0.173601	0.0121471
554	0.000114083	0.00123308	0.010936	0.0319859	0.0127077	0.0536937	0.0284457	0.726191	0.000809157
555	0.000308231	0.0107729	0.000955702	0.00908665	0.00695366	0.0263362	-0.108067	0.182184	0.0116785
556	0.00307666	0.0515462	0.00348174	0.0160846	0.0322886	0.0958963	-0.0664223	0.41309	0.00441193
557	0.000671329	0.0275505	0.00829097	0.00349705	0.0184422	0.057258	0.0636673	0.432777	0.00405352
558	0.000314207	0.00769315	0.00978756	0.00564153	0.00443725	0.024626	-0.0043379	0.957418	1.88174e-05
559	0.0192679	0.00358081	0.00238812	0.0132768	0.00778173	0.0395327	-0.17168	0.033257	0.029474
560	0.000128805	0.0153185	0.0139641	0.00729139	0.0468841	0.0920425	-0.196491	0.0145908	0.0386086
561	0.000364105	0.0460939	0.0121098	0.00500005	0.122253	0.163352	0.0270787	0.738862	0.000733254
562	0.00518493	0.0128538	4.70177e-05	0.0211294	0.00440331	0.0443372	-0.043753	0.590029	0.00191432
563	0.00178856	0.00108497	0.0107986	0.0260772	0.000160158	0.0394931	0.0532349	0.51201	0.00283396
564	0.000726278	0.00719951	4.14144e-05	0.00100953	0.0246128	0.0360742	-0.131704	0.103485	0.017346
565	0.00204786	0.0192818	0.00560861	0.00378542	0.0252616	0.055044	-0.0182978	0.821793	0.000334811
566	0.000812918	0.00324416	0.00808349	0.0142556	0.00192561	0.0234376	-0.0119904	0.882667	0.000143769
567	0.00178366	0.00300716	0.000755254	0.0281892	0.00444721	0.0423212	-0.0503749	0.53497	0.00253763
568	0.00136936	0.0238937	0.014104	0.00650584	0.0167603	0.0601015	-0.152074	0.059731	0.0231264
569	0.00108392	0.0019327	0.00506147	0.0481935	0.00285517	0.0543044	0.121783	0.132432	0.0148311
570	0.00285027	0.0102835	0.000952725	0.0242262	0.00632624	0.0588717	-0.0179218	0.825397	0.000321189
571	0.00425753	0.0102626	0.0165775	5.01593e-06	0.0277401	0.0536526	0.00015934	0.998435	2.53891e-08
572	0.00166362	0.000244925	2.18433e-05	0.0449355	3.91023e-05	0.0544568	0.0494081	0.542846	0.00244116
573	0.0068781	0.00324386	0.00313586	0.0124732	0.00522037	0.045216	-0.0335549	0.679512	0.00112593
574	0.00219213	0.00289363	0.00245751	0.0216309	0.000114094	0.0331904	0.106967	0.186699	0.011442
575	0.000606621	0.00130155	0.0020272	0.027343	0.00104754	0.0287324	-0.0561638	0.489036	0.00315438
576	0.00786206	0.00154231	0.0149667	0.0252281	0.0151342	0.041215	-0.0245001	0.762952	0.000600255
577	0.0106636	0.0117802	0.00455246	0.0437188	0.0277461	0.0710372	-0.0544267	0.502595	0.00296227
578	0.00166464	0.00339991	8.59215e-05	0.0351558	0.000185179	0.0395122	0.0467053	0.565163	0.00218138
579	0.00326015	0.00935944	0.0415825	0.000555803	0.0288373	0.0911185	0.0845646	0.297069	0.00715118
580	0.00159765	0.000825056	0.00391108	0.0123337	0.038675	0.0543743	-0.0796766	0.325968	0.00634836
581	0.00431087	0.0280478	0.0236004	0.0177081	0.0270443	0.0971079	-0.0215109	0.791164	0.000462721
582	0.034549	0.0339259	0.00896944	0.00159871	3.28528e-05	0.0835544	0.027823	0.731954	0.00077412
583	0.0340466	0.0217653	0.00674745	0.0153512	0.0167302	0.0791288	0.0438137	0.589512	0.00191964
584	0.00028696	0.0278112	0.000766009	0.0101914	0.00405849	0.041216	-0.135889	0.0928797	0.0184657
585	0.0137096	0.000777476	0.000156162	0.00686053	0.00715816	0.0232635	-0.2004	0.0127038	0.04016
586	0.00560622	0.0218727	0.0130203	0.0296983	0.0515848	0.121995	0.0922253	0.255293	0.0085055
587	0.00766668	5.20832e-06	0.0206082	0.006993	3.80334e-06	0.0339858	-0.0179479	0.825147	0.000322126
588	0.00369977	0.00445871	0.00115717	0.0158427	0.00174854	0.0290279	-0.0656885	0.418282	0.00431497
589	0.000264552	0.0213436	0.000331593	0.0001687	0.00555066	0.0261095	0.0105587	0.896593	0.000111486
590	8.83803e-07	0.00634201	0.00205851	0.0297947	0.0234559	0.0617844	-0.0743192	0.359651	0.00552334
591	0.000559802	0.00823979	1.0075e-05	0.00456521	0.0115382	0.0205899	0.0439375	0.58846	0.00193051
592	0.000252508	0.0115284	0.00855443	0.0280461	0.00156074	0.0501596	-0.0279749	0.730547	0.000782595
593	0.00407676	0.00076266	0.000500664	0.0385639	0.00562278	0.071801	0.0329915	0.684604	0.00108844
594	2.97117e-11	0.000472336	0.00143041	0.041392	0.000235352	0.047743	-0.0163791	0.840216	0.000268275
595	9.06739e-05	0.00546617	0.000875336	0.00322464	4.88817e-05	0.00825878	-0.035055	0.666026	0.00122885
596	1.08597e-06	0.00824489	0.00461655	0.0685824	0.0108367	0.0719434	-0.0107028	0.89519	0.00011455
597	0.00834355	0.0395908	0.0161458	0.0258499	0.00798494	0.0867976	0.0385415	0.635096	0.00148544
598	0.00133567	0.00725496	0.00583664	0.0301211	0.00543406	0.0609163	0.0818113	0.313132	0.00669309
599	0.00703188	0.00456836	0.000443895	0.00231725	0.00367626	0.0152956	-0.0118078	0.884441	0.000139424
600	4.52443e-07	0.00042908	0.00193866	0.0104727	0.00450191	0.0178932	0.0438962	0.588811	0.00192688
601	0.00194843	0.0245609	0.00013874	0.017751	0.0114161	0.0485263	-0.0312007	0.700882	0.000973484
602	0.000158706	0.0245101	0.00566357	0.0261228	0.0237774	0.0710875	-0.0298712	0.713057	0.000892288
603	0.00345951	0.000190617	0.0211513	0.0446727	0.0026347	0.0721363	-0.0494712	0.54233	0.0024474
604	0.00098712	0.0422292	0.0181268	0.0355819	0.0766516	0.142629	-0.0286482	0.724321	0.000820717
605	0.0011324	0.0198368	0.000591675	0.000559841	0.0395738	0.0580653	0.0531897	0.51237	0.00282914
606	0.00238951	0.043628	0.0356011	0.034795	0.0442922	0.149948	0.112929	0.163177	0.0127531
607	0.000105029	0.00130452	1.59899e-05	0.0323524	0.000197865	0.0384917	0.0657577	0.41779	0.00432408
608	0.000477052	0.00380465	0.00479194	0.0207129	0.00620819	0.0550788	0.0749437	0.355617	0.00561656
609	0.0022655	0.00773941	0.000506426	0.0496504	0.000267742	0.0567584	-0.104588	0.196746	0.0109387
610	0.0243502	0.0186021	0.0016195	0.0034022	0.0204275	0.0509608	0.00963147	0.90563	9.27653e-05
611	0.0105775	0.00465595	6.43416e-09	0.0306825	0.00408494	0.0469781	-0.10429	0.198035	0.0108763
612	0.00223084	0.00452655	3.71587e-05	0.0135635	0.00103653	0.0245033	-0.070697	0.383607	0.00499806
613	0.00653453	0.00392196	0.000400462	0.0611833	0.00497826	0.0662505	0.00388351	0.961875	1.50816e-05
614	0.00362692	0.00351253	9.1808e-06	0.000206125	0.000699416	0.0105994	-0.100478	0.215017	0.0100959
615	2.15576e-05	0.00721201	0.0648342	0.0333125	0.00927402	0.108105	0.0504407	0.534436	0.00254427
616	0.00215578	0.0530329	0.0104364	0.00831309	0.0683247	0.110526	-0.0595846	0.462916	0.00355032
617	0.00825008	3.12841e-05	0.00142913	0.0205252	0.00893662	0.0331755	0.0436346	0.591036	0.00190398
618	0.00179311	0.0194725	0.000943646	0.000195346	0.0714366	0.095053	0.0174289	0.830125	0.000303766
619	0.0162846	0.000427944	2.48362e-05	0.0185059	0.000127205	0.0331818	0.0579063	0.475634	0.00335314
620	0.000680642	0.0120155	0.00285592	0.0340916	0.0121085	0.0465522	0.11133	0.169259	0.0123943
621	0.00111127	0.00338042	0.00167797	0.0355983	0.000123445	0.0545223	-0.00947412	0.907165	8.97589e-05
622	0.00356764	0.00303414	0.00621112	0.00877802	0.00565135	0.0286058	0.144194	0.0743971	0.020792
623	0.00299762	0.0324651	0.000153388	0.00902036	0.00699446	0.054381	-0.0414232	0.609996	0.00171588
624	0.003252	0.000319989	0.00244853	0.016151	0.000954243	0.0218023	0.00598196	0.941305	3.57838e-05
625	0.0027874	0.00309987	0.00945273	0.0794923	0.00427701	0.103114	0.0481187	0.553438	0.00231541
626	0.0145263	0.00185914	0.000413668	0.0276291	0.00119433	0.0402398	-0.0598593	0.460853	0.00358313
627	0.00662127	0.00563947	0.00523284	0.0025036	0.00783156	0.0270056	-0.0501579	0.536733	0.00251581
628	0.00176417	0.00256285	0.0170395	0.023464	0.0594835	0.085346	-0.0950936	0.240745	0.00904279
629	0.003316	0.0411292	0.00433832	0.0134052	0.0429269	0.0825511	-0.0576846	0.477328	0.00332751
630	0.000192511	0.00132648	0.00496546	0.0201188	0.00806917	0.045611	0.117811	0.145627	0.0138793
631	0.00831021	0.0236897	0.00350925	0.0149875	0.0370201	0.0732613	0.186474	0.0205811	0.0347727
632	0.00298776	0.000389785	0.000836353	0.0142962	0.00293108	0.0206536	-0.0833438	0.304123	0.00694618
633	0.00603133	0.00973145	0.00414828	0.00947319	0.00709734	0.0322386	-0.0478781	0.555425	0.00229232
634	0.00112246	0.00313815	0.00140808	0.0220982	0.0210512	0.0348754	-0.127782	0.114269	0.0163282
635	2.38326e-05	0.000194882	0.00508562	0.00540498	0.0095179	0.0172639	0.0673389	0.406659	0.00453453
636	0.00890912	0.00934171	0.00791344	0.00863273	0.0152531	0.0511337	0.015281	0.8508	0.000233509
637	0.0249314	0.00176768	0.0111288	0.00525644	0.00676382	0.0554753	0.0147151	0.856264	0.000216534
638	0.000145769	0.000823807	0.00808252	0.0202556	0.0053671	0.0421185	-0.0181953	0.822776	0.000331069
639	0.00860514	0.0124956	0.00610308	0.00535242	0.037174	0.0708135	-0.0527735	0.51568	0.00278504
640	0.00383131	0.00736965	0.0224279	0.0014336	0.0261756	0.0636596	-0.0310378	0.70237	0.000963346
641	2.52477e-05	0.000507026	0.00160985	0.000292732	0.0472566	0.0520607	-0.117128	0.147991	0.013719
642	0.00239086	5.6554e-05	0.00434198	0.0165305	0.0414988	0.0496434	0.145035	0.072706	0.0210351
643	0.0106104	0.00268621	0.0256117	0.00242711	0.00409738	0.0453013	0.0639472	0.430752	0.00408925
644	0.00518058	0.00504002	0.000495382	0.0251137	0.00124207	0.0331366	-0.0842835	0.298684	0.00710371
645	0.00222243	0.000195163	0.0219195	0.0136086	0.00545699	0.051827	-0.119414	0.140186	0.0142597
646	0.00025113	0.000944247	0.00384492	0.0222755	2.89499e-05	0.0341941	0.00150713	0.9852	2.27143e-06
647	4.43754e-06	0.00674956	0.00279735	0.0154959	0.0143652	0.0384317	-0.103991	0.199329	0.0108142
648	0.000651874	0.0035195	0.00019967	0.0121591	0.00237787	0.0182878	-0.0756899	0.350834	0.00572896
649	0.00102234	0.00424944	0.000689105	0.00844305	0.0113753	0.0193881	-0.0286752	0.724071	0.000822266
650	0.00254353	0.0137524	0.0263762	0.0227502	0.0110281	0.06769	-0.0203742	0.801966	0.000415108
651	0.00022605	0.00862688	4.57792e-11	0.0604435	0.00904192	0.0640334	0.0832726	0.304538	0.00693433
652	2.64996e-06	0.0496298	0.0027791	0.00840187	0.0301316	0.0829938	0.0771849	0.341373	0.0059575
653	0.0104928	0.000402438	0.00403477	0.0130584	0.0247956	0.0417555	-0.223872	0.00525367	0.0501185
654	0.00114918	0.00173402	0.0122782	0.0418756	0.00513313	0.0753336	-0.0792357	0.328661	0.0062783
655	0.00229482	0.00208259	0.000331558	0.00777242	0.019942	0.0313428	-0.0145556	0.857806	0.000211865
656	0.0030074	0.00139801	0.00248889	0.0110081	0.00247344	0.0180257	-0.0479794	0.554588	0.00230203
657	0.00435691	0.00886931	0.00417554	0.034968	0.000742568	0.0482296	-0.116605	0.149824	0.0135967
658	0.0028315	0.0206681	0.000251689	0.000360698	0.0462968	0.0664476	0.0958959	0.236781	0.00919603
659	0.00325276	0.00886455	0.0130746	0.0268531	0.00279771	0.0464752	-0.0297723	0.713966	0.000886388
660	0.000179943	0.038477	0.00280992	0.00021472	0.0150086	0.0515458	-0.128097	0.113372	0.0164088
661	0.00328875	0.00991486	0.00264578	0.0439049	0.00209754	0.0608829	-0.0161078	0.842828	0.000259461
662	0.000975327	0.00918097	3.30985e-05	0.0195226	0.0149975	0.0370641	0.106031	0.190607	0.0112426
663	0.00313455	0.0308639	0.0102861	0.0141397	1.95867e-05	0.0623715	0.0561925	0.488814	0.0031576
664	0.013971	0.00194406	0.000420864	0.0341719	0.0249241	0.100202	-0.157417	0.0512055	0.0247802
665	0.00185917	0.0475868	0.00024137	0.064101	0.0163068	0.124362	-0.0344882	0.671109	0.00118944
666	0.0108579	0.0500704	0.00694218	0.0235147	0.0212584	0.0884833	-0.0734514	0.365304	0.0053951
667	0.0040669	0.000465111	0.00514891	0.0207699	0.000526688	0.0307948	-0.0243729	0.764147	0.000594039
668	2.23222e-06	0.0058818	0.000378252	0.0209039	0.000205581	0.0347127	0.0277742	0.732406	0.000771404
669	0.000382543	0.000292298	0.00148553	0.0289012	0.000318303	0.0391816	0.1074	0.184912	0.0115348
670	0.00151388	0.000965118	0.00743308	0.0245839	0.0162422	0.043064	0.0738269	0.362851	0.00545041
671	7.16173e-05	0.000450766	0.000398774	0.0115647	0.00150937	0.0178123	-0.132561	0.101238	0.0175725
672	0.000498187	0.00145439	0.0115707	0.0223646	0.0135223	0.0349617	-0.0359758	0.657799	0.00129426
673	0.0004172	0.00114388	0.00875915	0.0133473	0.00549827	0.0353513	0.0837863	0.301554	0.00702014
674	0.00546912	0.0132939	0.00215058	0.0140715	0.00104259	0.0347852	-0.0269073	0.740455	0.000724005
675	0.0123248	0.012358	0.00191529	0.0118677	0.0156002	0.0467878	-0.0713867	0.378972	0.00509606
676	0.00496452	0.000145067	0.000151813	0.0239936	1.85795e-06	0.031182	0.0237306	0.770187	0.000563142
677	0.000555543	0.00740626	0.000271431	0.0229002	0.0260947	0.0459465	-0.126625	0.11761	0.016034
678	0.00105608	0.00623837	0.00609465	0.00688026	0.00338456	0.0239461	0.0566056	0.48562	0.00320419
679	0.00536358	0.00298065	1.39313e-07	0.0413841	0.00440267	0.061891	0.160076	0.0473541	0.0256245
680	0.00635143	0.0243777	0.00840736	0.029573	0.00445125	0.0645666	-0.0267947	0.741503	0.000717958
681	0.00151181	0.00657917	4.39462e-05	0.0238854	2.7103e-05	0.0435947	0.0294136	0.717264	0.000865158
682	0.0247026	0.00402233	0.00160932	4.32585e-06	0.00136784	0.0303853	0.0329978	0.684547	0.00108886
683	0.0010642	0.00170863	0.0111461	0.0248571	0.0151473	0.0527622	-0.139051	0.0854542	0.0193351
684	0.00435575	0.0485079	0.000382243	0.0634137	0.0138342	0.135154	-0.131514	0.103988	0.017296
685	0.000460119	0.000520603	0.00909572	0.00916893	0.0222396	0.0464555	0.11898	0.141645	0.0141561
686	0.00290088	0.00151929	0.000286796	0.0363027	0.00147598	0.0425146	0.0862068	0.287754	0.00743161
687	0.00939943	0.00732343	0.00100522	0.0160107	0.0309868	0.0483086	0.140963	0.0811986	0.0198706
688	0.000548904	0.00144334	0.000414836	0.0223073	0.00099405	0.0283737	0.0189167	0.815871	0.000357843
689	0.00896942	0.0439229	0.00689413	0.00972934	0.0442554	0.106995	-0.0904959	0.264351	0.0081895
690	5.68032e-06	0.0158695	0.0158641	0.0532492	0.0010145	0.0707499	-0.0527403	0.515944	0.00278154
691	0.000558443	0.00182019	0.000998973	0.0032506	0.00872193	0.0158074	0.0534158	0.510576	0.00285324
692	0.000180941	0.00539184	0.00216811	0.00995357	0.00467094	0.0228676	0.0393688	0.627846	0.0015499
693	0.000229701	0.00320234	6.14532e-05	0.0140723	0.046046	0.0862124	0.176456	0.0285877	0.0311367
694	0.000205549	0.000943141	0.00648085	0.014211	0.00734509	0.0234836	0.10451	0.197085	0.0109223
695	0.00908113	8.24662e-05	0.00497831	0.0571786	0.00558696	0.0724344	0.0736327	0.364118	0.00542178
696	0.0023889	0.0425758	2.73965e-05	0.0231674	0.00464583	0.0665031	0.0991001	0.221408	0.00982082
697	0.00249133	0.00212734	0.00168696	0.0352461	0.00448107	0.0449984	0.0630438	0.437305	0.00397452
698	0.000405655	9.71322e-05	2.70702e-05	0.017298	0.0069518	0.0328571	-0.121411	0.133627	0.0147407
699	0.000488347	0.00808828	0.00758759	0.0322048	0.0020805	0.0494993	0.0576966	0.477236	0.0033289
700	0.0018908	0.00290439	0.00556548	0.00501895	0.000495205	0.0190061	0.152076	0.0597274	0.023127
701	0.0128405	0.00985398	0.00839694	0.0237457	0.00056832	0.0667576	-0.0113151	0.889231	0.000128031
702	0.00299582	0.00126775	0.00393943	0.0117523	0.000352941	0.0213387	-0.121886	0.132102	0.0148563
703	0.00137961	0.0131854	0.00143613	0.0353139	0.0140113	0.0570348	-0.0186339	0.818576	0.000347223
704	0.00221859	0.0152451	0.00116544	0.0147804	0.0616538	0.0879512	0.146409	0.0700085	0.0214355
705	0.000663978	0.00467466	0.0112255	0.0119371	0.0106379	0.0355012	0.168276	0.0369665	0.0283167
706	0.000516604	0.0105674	0.00635781	0.0129463	0.0147908	0.050277	-0.088646	0.27428	0.00785811
707	0.00193819	3.25599e-05	0.00247874	0.043728	0.00450112	0.050947	0.0623343	0.442491	0.00388557
708	0.00768023	0.00583953	0.00125398	0.0229245	0.0169595	0.0564046	-0.0280163	0.730163	0.000784914
709	0.000242483	0.00439542	0.00533852	0.00615094	0.000904462	0.0164663	-0.0107707	0.894528	0.000116009
710	0.000308153	0.000622896	0.000123955	0.0237504	0.000347317	0.0251086	-0.158897	0.0490319	0.0252482
711	0.0053693	0.0097121	0.000412903	0.0162771	0.0327504	0.0609942	0.102499	0.205889	0.010506
712	0.00427018	0.0348402	0.00407146	0.00502809	0.057114	0.0934945	-0.0345656	0.670414	0.00119478
713	0.0257075	0.00148951	0.00300664	0.0313254	0.00194154	0.0671651	0.104974	0.195092	0.0110195
714	0.000115858	7.42046e-05	0.0014911	0.034312	0.00333773	0.0565458	0.0894096	0.270151	0.00799407
715	0.00218617	0.0100834	0.00395866	0.0402037	0.00183575	0.0545059	-0.0442681	0.585655	0.00195966
716	0.00634306	0.0242498	0.0177108	0.00856105	0.0933794	0.132366	0.0896469	0.268877	0.00803656
717	0.0116282	0.000972288	0.000199431	0.0213136	0.0112757	0.0448688	0.0508158	0.531398	0.00258224
718	2.82593e-05	0.00171938	0.0115574	0.0476806	0.00165283	0.0736505	-0.102679	0.205088	0.010543
719	0.000669408	0.00463912	0.00279556	0.034334	0.00116037	0.0400484	0.0380263	0.639628	0.001446
720	0.0118106	0.0101104	0.0232578	0.00101214	0.0677101	0.109157	-0.11525	0.154648	0.0132824
721	0.00232203	0.000872447	0.00120481	0.0319896	2.94789e-05	0.0405549	0.0241387	0.766347	0.000582678
722	0.000181012	0.0142375	0.00552161	0.0106421	0.0635191	0.0918154	0.15772	0.0507547	0.0248755
723	0.00338797	0.00947544	0.00172987	0.0137276	0.0160373	0.0368856	0.00979232	0.904061	9.58896e-05
724	0.00659343	0.00637663	0.00858659	0.0501091	0.019605	0.070515	0.0877154	0.279369	0.00769399
725	0.00104513	0.00832036	0.0013394	0.0174371	0.00780611	0.0289206	0.0117704	0.884804	0.000138542
726	0.00264731	0.00506672	0.000504953	0.0325436	0.0529486	0.0728836	0.0469827	0.562853	0.00220737
727	0.0286815	0.0169989	0.0244192	0.0025679	2.3867e-05	0.0730009	-0.0216645	0.789708	0.000469349
728	0.000350839	5.61065e-06	0.000113195	0.0191374	0.00516077	0.0210902	-0.0202509	0.80314	0.0004101
729	0.018442	0.00723662	0.00010655	0.00869782	0.0437775	0.061784	-0.0291586	0.719613	0.000850223
730	0.000125854	0.00892889	0.00433372	0.0576324	0.0244415	0.108801	0.14493	0.0729154	0.0210047
731	0.00021328	0.00485957	0.00380541	0.00156025	0.000965967	0.0122928	0.103569	0.201168	0.0107266
732	0.00336553	0.0010727	0.0147368	0.023685	0.000768793	0.0469993	-0.196011	0.0148385	0.0384203
733	0.00235206	0.00764788	0.000484352	0.00924389	1.36217e-06	0.0199077	-0.0020076	0.980286	4.03046e-06
734	0.00207476	0.0245672	0.00295818	0.015762	2.22002e-05	0.0386538	-0.0630697	0.437117	0.00397778
735	0.000254976	0.0161633	0.0100978	0.0511038	0.0182356	0.089753	0.0636704	0.432754	0.00405391
736	0.00193261	0.00172646	0.000206163	0.0352367	7.49829e-05	0.0412461	0.0113432	0.888957	0.000128669
737	0.000514903	0.00786974	9.08057e-06	0.0506611	0.00082057	0.0526217	0.0490834	0.545504	0.00240918
738	0.000817734	0.00100202	0.00570474	0.0120314	0.00125571	0.0202395	-0.0565281	0.486218	0.00319542
739	0.00161437	0.0134604	0.0238777	0.0325723	0.00373547	0.0638288	-0.0048997	0.95191	2.4007e-05
740	1.49081e-06	0.000674596	0.0136639	0.0414608	0.0109738	0.0733853	0.0895212	0.269551	0.00801405
741	0.00059183	0.00229924	0.00121725	0.00358313	5.13371e-07	0.0103697	0.033357	0.681299	0.00111269
742	0.00179675	0.00313761	0.00223282	0.00373395	0.0110889	0.0217381	0.0768363	0.343565	0.00590382
743	0.0233186	0.0520888	0.0036371	0.0233084	0.0209714	0.100476	0.144567	0.0736434	0.0208996
744	0.00283097	0.0105214	0.00670525	0.000256604	0.0155515	0.0352416	-0.0399955	0.622377	0.00159964
745	0.00388314	5.99604e-06	0.00779477	0.0269858	0.00281272	0.0500602	-0.149344	0.0645168	0.0223036
746	0.00381446	0.012859	0.00701506	0.0184507	0.00342522	0.0501242	-0.0521425	0.52072	0.00271884
747	0.000286263	0.00738667	4.56737e-05	0.0464615	0.0138255	0.0633154	-0.0440223	0.587739	0.00193797
748	0.00253007	0.00207341	0.00452188	0.0339464	0.00265797	0.0433106	-0.0288457	0.722497	0.000832073
749	5.48744e-05	0.00256464	0.000137111	0.0291777	0.000213285	0.0303204	-0.07853	0.333001	0.00616696
750	4.42994e-06	0.00199944	0.000127695	0.0217615	0.0494973	0.0575119	-0.0467192	0.565048	0.00218268
751	0.00852015	0.00128561	0.000343447	0.0197712	0.00332722	0.0454026	-0.0153187	0.850436	0.000234661
752	0.0063414	0.000682068	4.79156e-05	6.21949e-05	0.0115071	0.0185309	0.0868367	0.284233	0.00754061
753	0.0198571	0.00483872	7.12668e-06	0.0182112	0.0256427	0.050603	-0.0806945	0.319806	0.0065116
754	0.00545367	0.00266372	0.000979376	0.0220512	0.00223456	0.0417449	0.160348	0.0469753	0.0257114
755	0.000565465	0.000827585	0.000884686	0.0433722	0.00634574	0.0465877	-0.079646	0.326154	0.00634349
756	0.00570377	7.42691e-05	0.00469877	0.0798216	0.00329389	0.0925735	0.0190459	0.814636	0.000362747
757	0.00353152	0.0147156	0.000509846	0.00369475	3.82581e-07	0.0293549	-0.0598185	0.461159	0.00357825
758	0.0210636	0.00525345	0.00708721	0.074624	0.00115786	0.106127	-0.0158076	0.845721	0.00024988
759	0.00127732	0.0322079	0.0114562	0.00403835	0.0350641	0.0631511	0.0778191	0.337409	0.00605581
760	0.00282514	0.000613674	0.0198462	0.0264086	0.000384249	0.0512862	-0.175736	0.0292538	0.030883
761	0.00277337	0.00230076	6.47395e-05	0.0279039	0.00363161	0.0355445	-0.0717263	0.376703	0.00514466
762	0.002987	0.00759242	0.00237633	0.00402173	0.0156877	0.0260719	-0.0530299	0.513639	0.00281217
763	9.84901e-05	0.00822521	0.00166077	0.0597334	0.000176595	0.0660223	0.0115011	0.887423	0.000132275
764	8.82626e-05	0.000126732	0.000358229	0.0218979	0.00596014	0.0243717	0.0394864	0.626818	0.00155917
765	0.0014776	0.0245479	0.000264273	0.0488125	0.0291392	0.0874993	-0.0079265	0.922277	6.28294e-05
766	0.00228764	0.00103793	0.00865493	0.00195825	0.00478404	0.020261	0.0918633	0.257171	0.00843887
767	0.00734142	0.00945556	0.000277936	0.035706	0.0200712	0.0613973	0.0697954	0.389717	0.00487139
768	0.00014796	0.00316896	0.00014896	0.0141258	0.0496703	0.087209	0.0549444	0.498534	0.00301889
769	0.00105935	0.0071545	0.00971785	0.0338672	1.16117e-06	0.0667423	0.0721982	0.373563	0.00521259
770	0.00087709	0.0381782	0.00029083	0.0171565	0.0845013	0.142203	0.163531	0.0427136	0.0267425
771	0.00638746	0.020291	0.000974709	0.0205098	0.031221	0.0656973	-0.0921776	0.255539	0.00849672
772	0.00539253	0.0222513	0.00685253	0.00227191	0.0109063	0.0452635	-0.123109	0.128237	0.0151559
773	0.0154382	0.0236075	0.0088192	0.02221	0.0390424	0.0922388	-0.0174796	0.829639	0.000305536
774	0.0149322	0.0023645	0.000193239	0.00969911	0.000766533	0.0266918	0.138331	0.0871006	0.0191355
775	0.000100216	0.00395149	0.000103478	0.0176956	0.00524629	0.0286088	-0.01196	0.882962	0.000143042
776	0.00954191	0.00139918	0.00417372	0.00753215	1.05239e-06	0.028749	-0.0129565	0.873288	0.000167872
777	0.00172068	0.0339908	0.00220076	0.00613863	0.141043	0.167221	-0.0632421	0.435862	0.00399957
778	0.000108535	0.00964127	0.0045275	0.06892	0.0251824	0.0787701	-0.00010731	0.998946	1.15154e-08
779	0.000167704	0.000410259	0.0134727	0.00644322	0.00719891	0.0265234	-0.0586184	0.470215	0.00343611
780	0.00411646	0.0290625	0.00648604	0.0187327	0.0546287	0.106136	-0.045596	0.574447	0.002079
781	0.000493061	0.0358016	0.00758111	0.00222652	0.0446093	0.0797402	-0.00975912	0.904385	9.52403e-05
782	0.00698021	0.000143839	0.000857448	0.0141255	0.00107681	0.0272527	-0.0499602	0.538341	0.00249603
783	0.00102477	0.0320852	0.00529538	0.0311837	0.10238	0.177082	0.150258	0.0628812	0.0225774
784	0.00956633	0.0564222	0.000157599	0.0341598	0.0326847	0.114032	0.0877309	0.279284	0.00769672
785	0.00121244	0.0279758	0.0130744	0.0195509	0.00277553	0.0756779	0.0863772	0.286798	0.00746103
786	0.000121857	0.04494	0.0140089	0.000556357	0.0496574	0.104844	0.10737	0.185037	0.0115283
787	0.000170015	0.00880326	0.000232711	0.0225857	0.000358464	0.0478777	0.0102546	0.899556	0.000105157
788	0.000161793	0.00230429	0.00341393	0.0362808	0.00089445	0.0474194	-0.00938801	0.908005	8.81347e-05
789	0.00916898	0.00330163	3.70694e-05	0.010663	0.00108492	0.0282956	-0.155192	0.054625	0.0240844
790	0.00463337	0.00569357	0.0017626	0.015279	0.0103322	0.0372522	-0.00687059	0.932605	4.7205e-05
791	7.67396e-05	0.00342948	0.000381394	0.0294218	0.00244964	0.0311746	0.125429	0.121145	0.0157325
792	0.000467981	0.00228115	8.95211e-05	0.0331191	0.0307766	0.0562094	0.0500253	0.537811	0.00250253
793	0.000437518	0.00689668	0.000138335	0.0165882	0.000369754	0.021168	-0.151913	0.0600036	0.0230777
794	0.00203423	0.00221312	0.0105993	0.0129225	0.0147121	0.0386732	-0.1656	0.0401222	0.0274233
795	0.00161516	0.000274961	1.27671e-05	0.0267624	0.011087	0.036674	-0.0283347	0.727217	0.000802855
796	0.00219181	0.000408376	0.000338937	0.00919176	0.00480182	0.0247422	0.138072	0.0877004	0.0190638
797	0.00677179	0.00343648	0.00288855	0.018941	0.0176301	0.0590535	-0.116669	0.149597	0.0136117
798	0.00141647	4.18999e-05	5.86447e-06	0.0466908	0.000472276	0.0511742	-0.0181813	0.82291	0.000330559
799	0.00476176	0.0111908	0.00190826	0.00450123	3.1427e-08	0.0194019	0.204999	0.0107602	0.0420247
800	2.42486e-05	0.01134	1.95284e-06	0.0381515	0.0112889	0.0621955	0.108051	0.18225	0.011675
801	0.00937476	0.00621623	0.0079892	0.0352632	0.00472105	0.0656375	0.0484092	0.551043	0.00234345
802	0.00334179	0.0184127	0.00299027	0.00891498	0.104269	0.134807	-0.105553	0.192625	0.0111415
803	0.00133164	0.0138866	0.000867702	0.0266133	0.0267352	0.0932939	0.215681	0.00722222	0.0465184
804	2.09956e-05	0.00244841	0.0126154	0.00317705	0.0489396	0.0683759	-0.144088	0.0746128	0.0207615
805	0.00101226	0.00448965	0.000835788	0.00130807	0.0200391	0.0259648	0.0912907	0.260161	0.008334
806	0.00125448	0.0035562	0.00103958	0.0281097	0.00698326	0.0318459	-0.0173212	0.831159	0.000300023
807	0.00450628	0.0107906	0.00464406	0.0116455	1.37518e-06	0.0323924	-0.0476442	0.557362	0.00226997
808	0.00696258	0.00431216	0.0120134	0.026566	0.0102198	0.0603893	0.0411476	0.612377	0.00169313
809	1.48697e-05	0.000403369	5.52295e-05	0.0228502	0.00288908	0.0232863	0.00469916	0.953876	2.20821e-05
810	0.0040923	0.0259256	0.000117773	0.0191334	0.00119231	0.0429659	-0.0759378	0.349253	0.00576655
811	0.00196392	0.0014006	0.0196225	0.0107765	0.00689114	0.0417565	-0.032611	0.688051	0.00106348
812	0.00143444	0.0195943	0.00740496	0.0354381	0.0102275	0.0661703	0.111856	0.16724	0.0125118
813	0.000659787	0.00108433	0.00771147	0.0284888	0.0153864	0.0402679	-0.0565258	0.486236	0.00319516
814	0.00231021	0.00196786	0.000308918	0.0173897	0.00789185	0.0235802	0.0313776	0.699268	0.000984553
815	0.0116789	0.0159631	0.00920887	0.0256527	0.00485229	0.0702806	-0.138853	0.0859051	0.01928
816	0.00023451	6.16147e-09	0.00536277	0.0203701	0.00294637	0.0288943	0.00248931	0.975557	6.19669e-06
817	0.00530371	0.00294431	0.00823918	0.00877734	0.000202536	0.0272455	-0.0844004	0.298012	0.00712343
818	0.00521817	0.0304427	0.00535751	0.00852548	0.0129226	0.0535746	-0.0393411	0.628088	0.00154772
819	0.000638144	0.000960774	0.00431859	0.000434161	0.00158008	0.00734228	0.148084	0.0668292	0.0219289
820	0.000273341	0.0257355	0.00151896	0.000570112	0.0753284	0.0950186	-0.176763	0.0283076	0.0312451
821	0.0046747	0.0198983	0.00568776	0.032792	9.94985e-05	0.0523735	0.0699522	0.38865	0.00489331
822	0.000166588	0.0611395	0.00361208	0.0253307	0.0684902	0.129388	0.0861772	0.28792	0.0074265
823	0.0041274	0.00809615	0.00611643	0.0109771	0.0671026	0.126927	-0.110976	0.170628	0.0123156
824	0.0108242	0.0294863	4.04447e-05	0.00348309	0.0540416	0.0891477	0.0967828	0.232454	0.0093669
825	0.00873597	0.000141787	0.00780286	0.026183	0.0395916	0.0639861	0.1568	0.0521359	0.0245862
826	0.000427738	0.0487114	0.00055661	0.017227	0.0125207	0.0812358	0.00740718	0.927355	5.48663e-05
827	0.000963936	0.0156467	8.33298e-05	0.0338238	0.00453906	0.0424416	0.0920895	0.255996	0.00848048
828	5.01819e-05	0.0329776	4.46444e-05	0.0178304	1.40379e-05	0.0627772	0.00716629	0.929711	5.13557e-05
829	0.0004258	0.00230076	0.0057552	0.013158	0.00379502	0.0199197	0.0202095	0.803535	0.000408423
830	0.00356303	0.0316953	0.000487339	5.17834e-05	0.0443061	0.0671261	-0.0652365	0.421498	0.0042558
831	0.00467191	0.000787089	0.00498321	0.036346	0.00565167	0.0497506	-0.0120541	0.882047	0.000145302
832	0.00185984	2.54306e-05	2.95762e-05	0.00934091	0.00689991	0.0250553	-0.131303	0.10455	0.0172404
833	0.000752651	0.00396212	0.0111691	0.0270731	1.37996e-05	0.0506325	0.0279694	0.730598	0.000782285
834	0.00397263	0.00840906	5.5645e-06	0.0139765	0.00273521	0.0299458	-0.0715761	0.377705	0.00512314
835	0.000315535	0.00116267	7.05236e-06	0.00550659	0.000714466	0.00900142	-0.124338	0.124442	0.01546
836	0.00765699	0.0175894	0.000827626	0.0420456	0.0205815	0.0938199	0.00243009	0.976138	5.90535e-06
837	0.0104098	0.0176677	2.7545e-05	0.0714298	0.00316362	0.102089	-0.106514	0.188585	0.0113452
838	0.00315843	4.20872e-05	0.0364087	0.0261841	0.00987265	0.0690502	0.075003	0.355235	0.00562544
839	0.000121055	0.0100069	4.61654e-06	0.000296636	0.0378212	0.0454567	0.113416	0.161359	0.0128633
840	0.00636897	0.000838298	0.00162744	0.0292067	0.00697796	0.0583819	0.0318588	0.694884	0.00101498
841	5.01117e-05	0.0758031	0.0109359	0.0011725	0.0986521	0.153375	0.00492199	0.951691	2.4226e-05
842	0.00821222	0.0235256	0.00343673	0.0178223	0.0220515	0.0681242	-0.0988814	0.222434	0.00977753
843	0.0147315	0.00124947	4.6859e-09	0.0131739	0.00459632	0.0280742	0.128463	0.112336	0.0165027
844	0.0159968	0.00889543	0.000727874	0.0249259	0.0165497	0.0591446	0.0324317	0.689677	0.00105182
845	0.00400994	4.21027e-05	0.0139879	0.031144	0.0210095	0.0872726	0.0837587	0.301714	0.00701552
846	0.0247344	0.000671737	0.00388237	0.01232	0.00176051	0.0468118	0.0524276	0.518439	0.00274866
847	0.000887147	0.000802635	0.000913336	0.00666416	0.0636206	0.0668687	0.141141	0.0808117	0.0199208
848	1.45681e-05	0.0149683	0.00137564	0.028899	0.0238224	0.079273	0.0918601	0.257187	0.00843828
849	2.24396e-05	0.0311444	7.68164e-05	0.00557696	0.00149354	0.0360808	0.0330697	0.683896	0.0010936
850	7.61583e-06	0.0243316	0.00127225	0.0194324	0.0108725	0.0527126	0.182725	0.0233159	0.0333885
851	0.000272227	0.00204124	9.28917e-05	0.045631	0.0304357	0.0674529	-0.0331259	0.683388	0.00109732
852	0.00700643	0.000170334	0.000511164	0.0276583	0.00551437	0.0530358	-0.187133	0.0201303	0.0350188
853	3.27771e-05	3.64807e-05	0.00487087	0.0258723	0.000716844	0.0332182	-0.0870881	0.282835	0.00758435
854	2.46268e-06	0.00100209	0.00139974	0.0187517	0.0186902	0.0298626	-0.191646	0.0172656	0.0367282
855	0.00115733	0.0133737	0.00402791	0.0220417	0.00397907	0.0455676	-0.174616	0.0303152	0.0304909
856	0.007809	0.00872447	0.00379151	0.0700477	0.00453437	0.0947841	-0.0902254	0.265787	0.00814062
857	0.00399154	0.0184449	0.0026362	0.0251851	0.00585619	0.0473181	-0.0127836	0.874965	0.000163421
858	0.0063741	0.0118394	0.00124191	0.00541204	0.00257829	0.0282333	-0.050237	0.53609	0.00252375
859	0.002372	0.00114608	0.000478658	0.0195806	0.000198253	0.0234916	-0.0660997	0.415368	0.00436917
860	0.00984755	0.0114992	0.00213351	0.0202789	0.0424554	0.0809082	-0.00826418	0.918977	6.82967e-05
861	0.016553	0.0494868	0.0202842	0.0270257	0.0212547	0.126282	0.0510445	0.529549	0.00260554
862	0.000428427	0.00181679	3.19239e-05	0.00370527	0.0100267	0.0148017	0.00905573	0.911247	8.20062e-05
863	0.00757603	0.0024503	0.0138244	0.00586514	0.00938272	0.0406863	-0.101746	0.209259	0.0103522
864	0.0228677	0.000808389	0.000236784	0.00278218	0.000224874	0.0279389	0.0628914	0.438416	0.00395533
865	0.00104134	9.66352e-05	6.40861e-06	0.0138269	0.00199389	0.0152773	0.113874	0.159662	0.0129674
866	0.00164692	0.00274061	9.94858e-06	0.0231027	0.00265765	0.0310798	0.00243363	0.976103	5.92257e-06
867	1.04059e-05	0.0366449	0.00305827	0.00423785	0.117896	0.166235	-0.0405903	0.617205	0.00164757
868	0.00524508	0.00395135	0.00229839	0.0160066	0.000106567	0.0329625	0.0841167	0.299645	0.00707561
869	0.00105845	0.00782875	0.00114553	0.0364283	0.000232032	0.0496378	0.0143019	0.860258	0.000204545
870	0.00390651	0.00149336	0.000231518	0.0322668	0.000181713	0.0382044	0.0496826	0.540604	0.00246836
871	0.000667231	0.00927645	0.00386163	0.0342669	0.0124351	0.0581309	0.0368022	0.650451	0.0013544
872	0.000322438	0.000782061	0.0182168	0.0151521	0.00152915	0.0428925	0.036319	0.654744	0.00131907
873	0.000275623	5.30634e-05	0.00368071	0.00406708	0.0163432	0.0195223	-0.0615347	0.448377	0.00378652
874	0.00352595	0.00246512	0.00519644	0.0363166	0.00720875	0.0568076	-0.000474549	0.99534	2.25197e-07
875	0.0049871	0.00958626	2.88156e-05	0.0179314	0.00104007	0.0303355	-0.128399	0.112517	0.0164862
876	4.46634e-05	0.00200052	0.000483689	0.0023102	0.0065398	0.012028	0.116357	0.150696	0.013539
877	0.00194951	0.00128922	7.78249e-05	0.00645387	0.000726378	0.0110371	0.00647037	0.936522	4.18657e-05
878	0.000395816	0.00700479	0.00193109	0.00490427	0.0293245	0.0516859	-0.158123	0.050159	0.0250028
879	0.00409374	7.04964e-05	0.00898032	1.19277e-05	0.00510122	0.0191755	-0.119361	0.140362	0.0142471
880	0.00296476	0.00031461	0.001655	0.00760619	0.0252512	0.0398647	0.0661352	0.415117	0.00437387
881	0.000202412	0.0195157	0.000605733	0.0288671	0.00377416	0.0456911	0.222044	0.00564564	0.0493036
882	0.00963209	0.000702619	1.3562e-07	0.0201612	0.00114597	0.0312412	-0.0517563	0.523816	0.00267872
883	5.50084e-07	0.0215049	0.000949669	0.00536559	0.0107899	0.035593	-0.0234345	0.772975	0.000549177
884	0.000216557	0.0114614	0.00159815	0.00455963	0.0568799	0.0641436	-0.0513789	0.526852	0.00263979
885	0.0002698	0.00122995	0.00331159	0.00492652	0.00610954	0.0182022	-0.0613102	0.450038	0.00375894
886	0.00525966	0.00489228	0.00409113	0.00747668	0.00153496	0.0208714	-0.0417426	0.607241	0.00174244
887	0.00222168	0.00901127	0.00309738	0.0500261	0.000703632	0.064606	-0.100717	0.213926	0.0101439
888	0.00772481	0.0229022	0.00764679	0.00124379	0.0053708	0.0404035	0.126298	0.118569	0.0159513
889	0.00591025	0.00797544	0.00174827	0.0225371	0.0631214	0.0765227	0.0695983	0.391061	0.00484392
890	5.39416e-06	0.00610834	0.0134989	0.0174276	0.0380118	0.0538332	0.0297882	0.713819	0.000887339
891	0.00128817	0.0255401	0.0130812	0.0115457	0.0238937	0.0830423	0.130485	0.106747	0.0170263
892	2.81424e-05	0.0293575	0.00145087	0.00911444	0.00040063	0.0360636	0.113106	0.162516	0.012793
893	0.00753263	0.00161371	0.00676206	0.0164347	0.000101716	0.0368678	0.156796	0.0521412	0.0245851
894	0.0060027	0.0149951	0.000604504	0.0246217	0.00058789	0.0380732	0.0681469	0.401039	0.004644
895	0.00493023	0.00231508	0.000306682	0.00729715	0.00456766	0.0219941	0.157091	0.051695	0.0246776
896	0.00841102	3.09485e-06	0.00592071	0.0309692	0.000995633	0.0585759	-0.0620414	0.444643	0.00384913
897	0.00176319	0.00913715	0.0253495	0.0679727	0.00811516	0.101335	0.0150883	0.85266	0.000227656
898	0.00550742	0.0154431	0.000411206	0.0145025	0.0270553	0.0647718	0.0417723	0.606985	0.00174493
899	0.00162487	0.000362956	0.000514162	0.0153695	0.00470496	0.0301087	0.153493	0.0573594	0.0235602
900	0.0064596	0.013987	0.000567875	0.0204378	6.66514e-05	0.0527981	0.0233917	0.773379	0.000547174
901	0.0297087	0.0201622	0.00290321	0.0341467	0.0629073	0.107455	-0.0564293	0.486981	0.00318426
902	0.00119648	0.00234415	0.0110809	0.00556971	0.00999617	0.0266139	0.00324684	0.968122	1.0542e-05
903	0.00102064	0.0446205	0.0264677	0.0321547	0.0122238	0.109432	-0.109373	0.176928	0.0119624
904	0.000278902	0.000659833	0.00721837	0.019725	0.000164197	0.0341007	0.105408	0.193242	0.0111108
905	0.00198956	0.0196064	7.39191e-05	0.00917796	0.0602531	0.0889988	0.229899	0.00412748	0.0528536
906	0.00559091	0.0170609	0.00223495	0.00589103	0.033505	0.0522187	-0.0800434	0.323739	0.00640694
907	0.000382755	8.18155e-05	0.00177611	0.0100662	2.26095e-05	0.0145068	0.0494243	0.542714	0.00244276
908	0.00124694	7.97252e-08	0.00492745	0.00198533	0.0185517	0.0365029	-0.0760883	0.348296	0.00578943
909	0.00743455	0.000569767	0.000242557	0.0295093	0.00223858	0.0413822	0.0570999	0.481811	0.0032604
910	0.0103124	0.0170703	0.00380342	0.0486605	0.00715246	0.0838505	0.110347	0.173078	0.0121765
911	0.00149644	5.41522e-05	0.00195547	0.0159856	0.000762303	0.0202997	0.11689	0.148824	0.0136632
912	4.8275e-05	0.00615385	0.00068876	0.034585	0.00304243	0.0444291	0.0691827	0.393902	0.00478625
913	0.0154073	0.0106539	0.00441378	0.0194275	0.0893992	0.156097	-0.0242915	0.764911	0.000590079
914	6.45053e-05	0.00182453	7.15611e-06	0.00178114	0.0150024	0.0162063	-0.0172546	0.831799	0.00029772
915	0.000274793	0.00130131	0.00301074	0.0296719	0.000756551	0.0423582	-0.00921117	0.90973	8.48457e-05
916	0.00143767	3.64567e-05	0.000596424	0.00553883	0.00208769	0.0143914	-0.0591161	0.466447	0.00349471
917	0.00186065	0.0335373	0.00228908	0.00261946	0.0231033	0.0631423	-0.14866	0.0657635	0.0220999
918	0.000818624	1.66693e-05	0.00196719	0.00715504	0.000609129	0.0107155	-0.100398	0.215389	0.0100797
919	0.00471651	0.00287129	0.000252596	0.0230522	0.0129875	0.0322122	0.0117274	0.885222	0.000137531
920	0.00102611	0.000292654	0.000506795	0.0287088	0.0235368	0.0401911	-0.0446471	0.582446	0.00199336
921	0.0135126	0.00132853	2.27003e-05	0.0346304	0.0356646	0.0608367	-0.0554826	0.49433	0.00307831
922	0.00526163	0.0224678	0.00268672	0.0138139	0.00423087	0.0444199	0.0463385	0.568225	0.00214725
923	0.000754678	0.00122608	0.00473757	0.0162886	0.0336829	0.0515725	-0.0961322	0.235623	0.0092414
924	0.00294016	0.00390845	5.50718e-05	0.0138411	0.00233157	0.0261691	0.0305853	0.706508	0.000935462
925	0.000450213	0.00967181	0.00105481	0.0372875	6.74494e-05	0.0443789	-0.119712	0.139192	0.014331
926	4.67848e-06	0.000606007	0.006611	0.014752	0.000849694	0.0230452	-0.0671552	0.407943	0.00450982
927	0.00450538	0.0337473	6.21602e-05	0.00238629	0.0321961	0.0673481	-0.0694583	0.392016	0.00482446
928	0.00412922	0.00184316	0.00167494	0.0139975	0.00716603	0.0275551	0.0173794	0.8306	0.000302044
929	0.00141168	0.0156921	6.06069e-06	0.0988759	6.863e-05	0.117445	0.107877	0.182959	0.0116374
930	0.00441359	0.0204527	0.00452907	0.0135907	0.0204733	0.0586466	-0.05952	0.463402	0.00354263
931	0.000177478	0.0209066	0.00479396	0.00955766	0.00474969	0.0354487	0.0746974	0.357204	0.0055797
932	0.000114518	0.00776567	0.00129561	0.0263068	0.00197863	0.0414868	0.00856729	0.916016	7.33985e-05
933	0.0115844	0.00247632	0.00465591	0.00115963	0.0282375	0.0452795	-0.120788	0.135648	0.0145897
934	4.8782e-05	0.036577	0.00327372	0.0303622	0.00488811	0.0757486	0.0428548	0.597691	0.00183653
935	0.000687374	0.000875725	7.1604e-05	0.038819	0.000278251	0.0448043	-0.0271712	0.738002	0.000738273
936	5.01295e-05	0.00190253	3.34254e-05	0.0028264	0.000245248	0.00588622	-0.129312	0.109961	0.0167217
937	0.000921523	0.00759978	0.00333681	0.0532637	0.00293061	0.0596908	0.0527976	0.515488	0.00278758
938	0.000419586	0.0403093	0.000275629	0.0134777	0.0130797	0.0692544	-0.104376	0.197662	0.0108943
939	0.00075872	0.000638545	0.00769553	0.0705221	0.0111716	0.0778669	-0.0250088	0.758181	0.00062544
940	0.00474061	0.000216203	8.24774e-06	0.00685834	0.01597	0.0230366	0.117948	0.145156	0.0139116
941	0.0048994	9.40878e-07	0.000106576	0.0252305	0.00564584	0.0313372	-0.0529593	0.5142	0.00280469
942	5.47685e-05	0.000490249	1.12298e-05	0.00775803	0.0390268	0.0431545	-0.193558	0.0161632	0.0374646
943	0.00237079	0.0218255	0.00377141	0.0065131	0.00119152	0.0391371	-0.0337088	0.678123	0.00113629
944	0.00731493	0.0107528	0.0265231	0.0111142	0.0109949	0.0609487	0.0952933	0.239754	0.00908082
945	0.00252565	0.0157168	0.000494216	0.0224432	0.102952	0.15265	-0.214016	0.00769455	0.045803
946	0.00363171	0.00133619	0.0013578	0.0250034	0.0149653	0.0587127	0.103209	0.202748	0.0106521
947	0.00205601	0.00572801	0.0010074	0.0199396	0.00237444	0.033894	-0.0663723	0.413443	0.00440528
948	0.0147237	0.0114244	0.00230332	0.0401515	0.0143298	0.0815203	0.114722	0.156559	0.013161
949	0.0243396	0.00876496	0.000112705	0.0320735	0.048116	0.0849708	-0.123789	0.126127	0.0153237
950	3.24793e-06	0.00308218	0.000968511	0.0182489	0.00116854	0.0213917	-0.0279875	0.73043	0.000783301
951	0.000198549	0.000217637	0.000440307	0.0233173	0.000462464	0.0263358	0.0600312	0.459563	0.00360375
952	0.000729784	0.0254534	0.00036513	0.0381299	0.00212765	0.0583463	-0.0560033	0.490281	0.00313637
953	0.0097099	0.0411405	0.0197029	0.00362789	0.0444107	0.10384	0.0475876	0.55783	0.00226458
954	8.09913e-05	3.00863e-07	0.0114871	0.00698647	0.00802964	0.0262628	0.101443	0.210623	0.0102908
955	0.00282536	0.00198684	0.0126824	0.0264557	0.00420829	0.048837	-0.0614965	0.448659	0.00378182
956	0.0067986	0.010298	0.00236637	0.00179471	0.0419938	0.0536422	-0.110444	0.1727	0.0121978
957	0.0022665	0.000987662	0.000121896	0.0258267	0.00419928	0.0454501	0.133618	0.0985223	0.0178537
958	0.00459006	0.0167379	0.00548136	0.00124737	0.0273532	0.0473981	-0.111237	0.169617	0.0123737
959	0.00212823	0.000174501	0.0283035	0.00138986	0.0198269	0.0518096	-0.019736	0.808048	0.000389509
960	0.000181037	0.00235777	0.00508508	0.0149202	0.00369262	0.029701	0.0554646	0.494471	0.00307632
961	0.000112976	0.0245854	3.02741e-05	0.00906396	0.00786108	0.0422085	-0.0630675	0.437133	0.00397751
962	1.51983e-05	0.025847	0.00834848	0.00589078	0.0409145	0.0710717	0.139379	0.0847124	0.0194264
963	0.00396779	0.00506656	0.00066154	0.0391281	0.00570176	0.0688735	0.197083	0.0142899	0.0388419
964	0.000131631	0.0081634	0.0123533	0.0723088	0.00359954	0.08832	-0.0808831	0.318672	0.00654208
965	0.000691635	0.029193	0.0117485	0.00817166	0.00509269	0.0585964	0.0184832	0.820019	0.000341627
966	0.000246868	0.0342289	0.0162236	0.00590043	0.0889686	0.12039	0.0915081	0.259023	0.00837373
967	0.00646048	0.00651611	0.000518639	0.00220647	0.0175558	0.0272393	0.0704833	0.38505	0.00496789
968	0.0120966	3.9929e-05	0.023275	0.0244738	0.010093	0.0545666	-0.135924	0.0927937	0.0184754
969	0.000711436	0.0331867	2.00867e-05	0.013934	0.0287647	0.0661147	-0.041651	0.60803	0.00173481
970	0.000253074	6.07262e-07	8.42084e-05	0.0171988	0.00093182	0.0221612	-0.0965076	0.23379	0.00931373
971	0.00898632	9.89046e-06	0.00230097	0.000760694	6.22219e-06	0.0129451	-0.0402625	0.620054	0.00162107
972	0.0110512	0.0188001	3.15831e-05	4.58355e-05	0.0185576	0.0493006	0.0468829	0.563684	0.00219801
973	0.000585029	0.00769658	6.06127e-06	0.0157329	0.00279983	0.0263849	0.0515615	0.525382	0.00265859
974	0.0180264	0.000218795	0.000548005	0.0448537	0.00193772	0.0659356	0.152073	0.0597312	0.0231263
975	0.000239595	0.00322007	0.00121529	3.11071e-06	0.0142014	0.0247246	-0.0822796	0.310361	0.00676994
976	0.00366517	0.00334609	0.00216997	0.0168314	0.00163926	0.0313777	0.0518868	0.522769	0.00269224
977	0.000145689	0.00195602	0.0303405	0.0311451	0.05414	0.08765	0.112405	0.165153	0.0126349
978	0.00872757	0.000317156	0.00611313	0.0345071	0.000705559	0.0526112	0.153154	0.0579183	0.0234563
979	0.0135075	4.99609e-05	0.00198585	0.00181024	0.00262983	0.0227133	-0.0504089	0.534694	0.00254106
980	0.000136842	0.00228596	0.00133367	0.0170672	0.0259865	0.0394746	0.0383978	0.636358	0.00147439
981	0.00264839	2.80839e-05	0.00071702	0.0314538	0.00143853	0.0383671	-0.127202	0.115936	0.0161803
982	0.000441608	0.0130745	0.00018769	0.039714	0.0194469	0.0679496	0.0207129	0.798744	0.000429024
983	0.0046698	0.00114705	0.0225757	0.0694486	0.00269125	0.0965161	-0.047357	0.559743	0.00224268
984	0.00207667	0.0314644	0.00941774	0.0184219	0.0201052	0.0704976	-0.109381	0.176896	0.0119641
985	0.000322402	0.00472924	0.000691046	0.046339	0.00441597	0.0478236	0.00706995	0.930654	4.99842e-05
986	0.0052429	0.000806387	0.00672717	0.0953557	3.21519e-05	0.1121	0.0327025	0.687222	0.00106945
987	0.000107691	0.00577909	0.00230589	0.016564	0.00807244	0.0285457	0.00711863	0.930178	5.06749e-05
988	0.00260226	0.0477404	0.00848125	0.0174489	0.0604219	0.107746	0.0803855	0.321668	0.00646183
989	0.00551497	0.00207714	0.00509434	0.0496597	0.00084731	0.063034	-0.0376992	0.642513	0.00142123
990	0.000662407	0.0176509	0.000533797	0.0368134	0.0716859	0.102163	-0.087074	0.282914	0.00758188
991	0.00449688	0.00444346	0.0236441	0.0159873	0.0184061	0.0506228	0.101972	0.208245	0.0103982
992	0.0263901	0.0120837	0.00324981	0.0016783	3.31079e-05	0.0477076	-0.0588432	0.468511	0.00346253
993	0.00346303	0.0154882	0.00483886	0.0344479	0.0151978	0.0757552	-0.0363921	0.654093	0.00132439
994	0.00104705	7.1549e-05	0.00214206	0.00497493	0.000793076	0.00995774	-0.0898477	0.267801	0.00807262
995	0.00324685	0.027542	1.2234e-05	0.00180833	0.0540242	0.0980327	0.0503096	0.5355	0.00253106
996	0.0161846	0.0339355	9.92435e-05	0.0570589	0.00931018	0.106138	0.030412	0.708096	0.000924888
997	0.00247389	0.000498735	0.0119585	0.0239512	0.00608847	0.0410272	-0.012733	0.875457	0.000162129
998	0.00476761	0.0196838	0.00546873	0.0406669	0.00129177	0.0637157	0.00368854	0.963788	1.36053e-05
999	0.00842373	0.0135216	0.0121788	0.0451924	0.010465	0.0980675	-0.0318761	0.694727	0.00101608
1000	0.00239775	0.00913747	0.0112659	0.0805075	0.00812552	0.0963108	0.047174	0.561262	0.00222539

## Sheet: prediction_accuracy_bPC3
Index	partialR2_nPC1	partialR2_nPC2	partialR2_nPC3	partialR2_age	partialR2_sex	R_squared	cross_corr.cor	cross_corr_p	cross_r_squared
1	0.0116763	0.0181196	0.00803821	5.70169e-05	0.0881181	0.103439	0.148607	0.065862	0.0220839
2	0.000787306	0.0215232	0.0364356	0.00711668	0.125336	0.166059	-0.127975	0.113717	0.0163777
3	0.00100409	0.00427726	0.00905449	2.97699e-05	0.0655241	0.0846717	0.2254	0.00494479	0.050805
4	0.00812899	0.00180603	3.95876e-07	0.00978631	0.0105921	0.0426565	-0.0352584	0.664205	0.00124315
5	0.0033439	0.0260565	0.000586566	0.000779805	0.0223077	0.0499974	-0.0932445	0.250056	0.00869453
6	0.012164	0.0139277	0.0512206	0.0418672	0.00115182	0.117128	-0.112362	0.165316	0.0126252
7	0.0028165	0.00918918	0.0173848	0.0542281	0.0266903	0.121327	-0.194931	0.0154094	0.0379982
8	0.00374676	0.00181143	0.00117002	0.00338103	0.0456899	0.0521401	-0.140103	0.0830905	0.0196289
9	0.000828972	0.00117661	0.00631286	0.0194066	0.0405089	0.0856791	0.0988773	0.222454	0.00977672
10	1.56762e-05	0.008459	0.0279618	0.00673552	0.0374787	0.0632029	0.109332	0.17709	0.0119535
11	8.19767e-06	0.000709072	0.01369	0.00906049	0.107835	0.120236	0.0822862	0.310322	0.00677102
12	6.10326e-05	0.0112922	0.011884	0.021914	0.0274097	0.085337	-0.149984	0.0633678	0.0224951
13	0.000951001	0.0524524	0.00187458	0.0297654	0.0899026	0.170579	-0.143649	0.075511	0.0206351
14	0.0119002	0.0234364	0.00121365	0.0108678	0.104966	0.14966	-0.0795521	0.326727	0.00632854
15	0.0146795	0.0148653	0.00274896	3.1459e-05	0.0196124	0.0508113	-0.0566408	0.485347	0.00320818
16	0.0261105	0.00537077	0.0563644	0.00369242	0.0103384	0.091205	-0.0291224	0.719946	0.000848117
17	0.00555606	0.0222966	0.0019631	0.00592528	0.0803595	0.117726	-0.0810276	0.317806	0.00656547
18	0.0107725	0.0067121	0.0229778	0.0100818	0.0348778	0.0786071	-0.104221	0.198331	0.0108621
19	0.0398551	0.0565948	0.00281691	0.000211817	0.0708091	0.154404	-0.0207672	0.798227	0.000431276
20	0.010067	0.010518	6.84936e-05	2.26758e-05	0.0447278	0.0664996	0.0389743	0.631298	0.001519
21	0.00969394	0.0147973	0.0153215	0.00825647	0.0197255	0.0648184	0.103949	0.199511	0.0108055
22	0.000521485	0.0357591	0.0186294	0.0054226	0.0274019	0.0929174	-0.193988	0.0159238	0.0376313
23	0.000288646	0.0102018	0.0427138	0.00893897	0.000492227	0.0666819	0.0582715	0.47285	0.00339557
24	0.0400956	0.0162503	0.00670792	0.00239112	0.0326435	0.0963317	-0.0671075	0.408277	0.00450342
25	0.000255095	0.0226646	0.01054	0.000286956	0.0614379	0.0836367	-0.0322253	0.691551	0.00103847
26	0.00205436	0.011142	0.0555576	0.00112231	0.0248842	0.0974726	0.0321627	0.69212	0.00103444
27	0.0143862	0.0144028	0.016773	0.00447664	0.0259119	0.0834222	-0.0740911	0.361132	0.00548948
28	0.00147701	0.0253759	1.01285e-05	0.015398	0.0375204	0.0882572	0.125969	0.119539	0.0158683
29	0.000181904	0.00550617	0.00348328	0.00800014	0.072309	0.103218	0.138379	0.0869913	0.0191486
30	0.00167461	0.0361177	0.00244432	0.000218601	0.0993077	0.134538	-0.106156	0.190082	0.0112691
31	0.00736389	0.0379308	0.00117086	1.4633e-09	0.108708	0.137553	0.13121	0.104797	0.0172161
32	2.01367e-05	0.000315478	0.000775538	0.00225393	0.07666	0.0943762	-0.133871	0.0978791	0.0179215
33	0.000420488	0.00552482	0.0351724	0.0274786	0.0582382	0.145951	0.110812	0.171265	0.0122792
34	0.00771184	0.0254292	0.0296262	0.0141826	0.0525513	0.135966	0.116258	0.151049	0.0135158
35	0.00732432	0.0653542	0.00133114	0.000108886	0.149654	0.191661	-0.0289925	0.721143	0.000840567
36	0.00749828	0.0193228	0.026636	0.0102332	0.0846732	0.104147	0.0393212	0.628261	0.00154616
37	0.000514553	0.0359751	0.00209164	0.00595931	0.068696	0.124576	0.14704	0.068796	0.0216208
38	0.00182473	0.00174829	0.0110638	0.00521234	0.00122482	0.0230952	-0.0581831	0.473524	0.00338527
39	0.000266705	0.0310664	0.00203396	0.00847826	0.0825009	0.13181	-0.0508556	0.531076	0.00258629
40	0.000150927	0.002092	0.0136912	0.00493856	0.0188415	0.0396179	0.191164	0.0175536	0.0365438
41	0.0363957	0.0194625	0.0462319	0.0252496	0.00328749	0.128383	0.0587723	0.469048	0.00345419
42	0.0107601	0.00345294	0.0168582	0.000280035	0.0771625	0.117903	0.104573	0.196811	0.0109356
43	0.011009	0.0173586	0.0238007	0.00045389	0.0615634	0.0992089	0.052074	0.521268	0.0027117
44	2.04814e-05	0.0705226	0.000609944	0.0019314	0.0876928	0.147518	-0.0648268	0.424426	0.00420252
45	0.00251524	0.00700207	0.0303271	0.00416449	0.00566044	0.065076	0.0444752	0.5839	0.00197804
46	0.000951681	0.0325119	0.00560484	0.00801587	0.0570506	0.104499	0.068476	0.398763	0.00468897
47	0.00118114	0.0336046	0.00332922	0.00144307	0.0783548	0.104025	0.0233667	0.773615	0.000546001
48	0.00336705	0.000336717	0.0146734	0.00336482	0.000971782	0.0215095	-0.0911337	0.260985	0.00830535
49	0.00665823	0.000149541	0.0286716	9.38521e-06	0.00405106	0.0395647	0.0289891	0.721175	0.000840367
50	0.00294537	0.0348777	0.000629434	7.38325e-05	0.0572018	0.0904548	-0.114478	0.157448	0.0131051
51	0.0240481	0.0163387	0.000506907	0.000125227	0.122995	0.153078	-0.156104	0.0532007	0.0243685
52	0.00616312	0.0303839	0.0192977	0.00049806	0.00659914	0.0594715	-0.095475	0.238855	0.00911548
53	0.00994706	0.0203811	1.1806e-05	0.00417275	0.0405036	0.0781551	-0.11144	0.168835	0.0124189
54	0.000664124	0.0153458	0.0126918	0.00378639	0.0576242	0.0899399	0.101965	0.208274	0.0103969
55	7.36736e-07	0.030038	0.0266132	0.000357205	0.0478559	0.0801372	-0.0521711	0.520491	0.00272182
56	0.00347536	0.000324803	0.0217343	0.000782394	0.0185067	0.0481455	0.0533554	0.511054	0.0028468
57	0.000400552	0.0139606	0.0130438	3.84977e-05	0.00505993	0.0308635	-0.0842156	0.299075	0.00709227
58	0.000318468	0.0194954	0.0223219	0.0190151	0.0585057	0.120359	0.0316865	0.696453	0.00100403
59	0.00548969	0.0348604	0.00408003	0.0388171	0.0548106	0.155976	-0.000986915	0.990308	9.74002e-07
60	0.0112524	0.00805245	0.024943	0.0202855	0.001869	0.0781176	-0.125242	0.121705	0.0156857
61	0.00433347	0.0527568	0.00259322	0.00105956	0.0590813	0.111916	0.094854	0.241938	0.00899728
62	0.00457481	0.00118574	0.0356907	0.00095464	0.0363486	0.0836205	-0.0541829	0.504513	0.00293579
63	0.00402575	0.0331334	0.0067173	0.00205582	0.0247142	0.0647285	-0.182268	0.0236697	0.0332218
64	0.00234719	0.000269035	0.0235964	0.0010164	0.0278117	0.0520421	0.136773	0.0907528	0.0187069
65	0.00796041	0.00500965	0.00539993	0.00988967	0.016039	0.0546087	-0.182865	0.0232089	0.0334395
66	0.00275832	0.000189984	0.00535239	0.0097113	0.0140839	0.0376491	0.233509	0.00356192	0.0545262
67	0.0154435	0.0225274	0.0237607	0.018715	0.0489544	0.132939	0.185901	0.0209804	0.0345593
68	0.0131333	0.0254751	0.000123678	0.00423896	0.0613842	0.0927551	0.164648	0.0412972	0.0271091
69	0.00336834	0.0481948	0.00040053	0.00869938	0.139691	0.187492	0.084731	0.296117	0.00717934
70	0.00120377	0.038935	0.0506751	0.0290232	0.0117443	0.132133	0.130452	0.106836	0.0170178
71	0.00209547	0.0133532	0.0223984	0.0165384	0.0279602	0.0689135	-0.0474006	0.559381	0.00224682
72	3.91885e-08	0.00624052	0.00314853	0.0443523	0.0866096	0.172202	-0.0559898	0.490386	0.00313486
73	0.0087547	0.018905	0.00589803	1.01506e-07	0.0700528	0.0989198	0.0175627	0.828841	0.00030845
74	7.67842e-05	0.00315193	0.000376292	0.0121542	0.0380134	0.0716402	-0.0895682	0.269299	0.00802246
75	0.0157802	0.00213065	0.0217453	0.00806001	0.00135263	0.0532235	-0.00068539	0.993269	4.6976e-07
76	3.52619e-05	0.016218	0.00610168	0.00191594	0.0467117	0.0585877	0.169266	0.0358535	0.0286508
77	0.000633746	0.0143934	0.00446946	0.00406239	0.0608009	0.0831546	-0.0558858	0.491193	0.00312322
78	3.06558e-05	0.0323738	0.000990104	1.45882e-05	0.0736356	0.0963236	0.0896303	0.268966	0.00803359
79	0.0021334	0.0325649	0.0153562	0.00142524	0.0511205	0.086659	0.0184185	0.820638	0.000339241
80	0.000963677	0.00826574	0.0137883	0.00329404	0.0271605	0.056352	0.00218072	0.978586	4.75553e-06
81	0.00209364	0.0725273	0.00319682	0.000504664	0.085296	0.147697	-0.136511	0.0913793	0.0186352
82	0.00195851	0.0326498	0.00826066	0.00853892	0.105885	0.166147	-0.0953906	0.239272	0.00909937
83	0.01104	0.0148614	0.0413747	0.00491193	0.0333261	0.0907102	-0.0101427	0.900646	0.000102874
84	0.000570322	0.0277297	0.0123704	0.0018128	0.0484639	0.0819808	-0.108195	0.181662	0.0117063
85	7.1174e-06	0.0193636	0.0295715	0.0165925	0.0485303	0.0850929	0.00448731	0.955953	2.01359e-05
86	0.013295	0.00377185	0.00274528	0.000268861	0.0447506	0.068902	0.0708093	0.38285	0.00501395
87	0.0155009	0.0394046	0.0159159	0.00252926	0.0561117	0.123677	0.0280068	0.730251	0.000784383
88	8.5117e-05	0.00446149	0.025884	0.0246193	0.0017692	0.0443288	0.0864316	0.286494	0.00747042
89	0.00257055	0.00039349	0.0017631	0.0008253	0.0464093	0.0507789	-0.199723	0.0130143	0.0398893
90	8.22004e-07	0.0116861	0.0295698	0.00421404	0.0304244	0.0850654	-0.186496	0.0205661	0.0347808
91	0.00123352	0.0216645	0.0114174	0.0221	0.00886001	0.0710846	0.1337	0.0983136	0.0178757
92	9.36321e-08	0.0061436	0.0247212	0.0175743	0.0119073	0.053132	0.106434	0.18892	0.0113281
93	0.00823312	0.0307987	0.0180772	0.0334201	0.0182454	0.113929	0.100427	0.215254	0.0100856
94	0.00760356	0.0017175	0.00230211	0.000648626	0.0182105	0.0390008	0.0233577	0.773699	0.000545583
95	1.92376e-05	0.0125716	0.000276546	0.000244263	0.0837094	0.0942833	-0.178502	0.0267651	0.031863
96	0.00384779	8.65655e-06	0.0364088	0.0103504	0.00417972	0.0501721	0.0251513	0.756846	0.000632586
97	0.000975185	0.0200998	0.0378726	0.00196198	0.0519984	0.0890524	0.140661	0.0818602	0.0197854
98	6.32796e-05	0.00435269	0.0101114	0.00494735	0.0111902	0.0256922	0.0389178	0.631793	0.0015146
99	0.000161238	0.000391983	0.0233566	0.00125374	0.0799768	0.099037	-0.0704247	0.385446	0.00495964
100	0.0035563	0.00114257	0.00953895	0.0137616	0.00195612	0.0315129	0.0784225	0.333665	0.00615008
101	0.0121735	0.0275742	0.0120864	0.00226718	0.0663513	0.112443	-0.1353	0.0943184	0.018306
102	8.78131e-06	0.0250397	0.00141003	3.93142e-05	0.0809413	0.103094	0.172744	0.032164	0.0298406
103	0.00523277	0.00874114	0.00867578	0.0225218	0.0551301	0.09364	-0.0159	0.84483	0.000252811
104	0.0100379	0.0113184	0.00898825	0.00044832	0.115586	0.130401	-0.261084	0.00107365	0.0681647
105	2.19387e-05	0.00788638	7.00992e-05	0.0145606	0.00859577	0.0341037	0.0203407	0.802285	0.000413744
106	0.0169374	0.00641147	0.00970954	5.02512e-06	0.0494082	0.0807438	-0.143115	0.0766155	0.020482
107	0.00345985	0.00852494	0.0237131	0.00764036	0.0355928	0.0633005	-0.038268	0.6375	0.00146444
108	2.7447e-05	0.00298648	0.00417141	0.0392972	0.0197444	0.0774369	0.0579751	0.475109	0.00336112
109	1.3487e-05	0.0228259	0.000177589	0.00107048	0.0847297	0.107435	0.0169506	0.83472	0.000287322
110	0.00678701	0.01544	0.00986389	0.0112153	0.0267569	0.0564122	-0.0178061	0.826506	0.000317058
111	0.00279714	0.0423188	0.000843176	0.0184041	0.0952577	0.147126	-0.149257	0.0646737	0.0222778
112	0.00150965	0.0200815	0.00856061	0.000218922	0.0204938	0.0432968	-0.0540663	0.505433	0.00292316
113	0.000525811	0.000550533	3.50014e-05	0.00288807	0.0994043	0.114748	-0.088793	0.273482	0.0078842
114	0.0137359	0.00941955	0.0141805	0.0160728	0.0408373	0.0683945	-0.0904186	0.264761	0.00817553
115	0.00239754	0.00951463	0.00183768	0.00103791	0.0317351	0.0410614	-0.0495019	0.54208	0.00245044
116	0.00272032	0.0266648	0.000466334	0.000458875	0.0770699	0.0934135	0.12681	0.117071	0.0160808
117	0.0111847	0.0206336	0.00196647	0.0160225	0.0728547	0.117864	0.158075	0.0502296	0.0249877
118	0.000909501	0.0268068	0.00880841	8.91593e-07	0.0483496	0.0822949	-0.0790654	0.329705	0.00625134
119	0.00713579	0.00799405	0.0333552	0.00095997	0.0452589	0.0780157	-0.0699996	0.388328	0.00489994
120	0.00779783	0.0209059	0.0104846	0.000439252	0.0332631	0.0613379	-0.0840012	0.300311	0.00705621
121	0.00185151	0.0123693	0.011319	0.00178586	0.078548	0.100501	-0.093427	0.249126	0.00872861
122	0.000447491	0.0307998	0.0182008	0.00212524	0.0459827	0.0834593	-0.0799183	0.324498	0.00638694
123	0.00101101	0.0114992	0.00641175	5.6091e-07	0.0345339	0.0452541	0.142545	0.0778083	0.0203192
124	4.44537e-05	0.000346946	0.00535407	0.0266331	0.00885882	0.0524462	-0.0525972	0.517085	0.00276646
125	0.00527431	0.00602286	0.0271383	0.000268231	0.000789033	0.0394732	-0.0499266	0.538615	0.00249266
126	0.000384889	0.0263666	0.011276	0.00830122	0.0838826	0.111599	0.119764	0.139019	0.0143434
127	0.0165335	0.0118036	0.00239688	0.00732165	0.147557	0.152407	-0.125832	0.119946	0.0158337
128	0.00230037	0.0396336	0.000854519	4.805e-06	0.0481604	0.0882403	-0.00729908	0.928412	5.32766e-05
129	0.00135317	0.00220912	1.44485e-06	0.00199559	0.0479404	0.0562527	0.168637	0.0365574	0.0284383
130	0.00156278	0.0160924	0.0408358	0.00776801	0.00655549	0.0656103	-0.0312499	0.700433	0.000976556
131	0.0013443	0.00053817	0.00331927	0.0100265	0.0975651	0.0998252	0.155717	0.0538018	0.0242477
132	0.00191179	0.0309824	0.0202324	0.000124273	0.116494	0.144277	-0.0385516	0.635007	0.00148623
133	0.00186836	0.0264249	0.000891682	0.0084496	0.120555	0.182778	0.119935	0.138451	0.0143844
134	0.00090754	0.0288095	0.0291565	0.0574452	0.00213054	0.114384	-0.10889	0.178856	0.0118571
135	0.0183659	0.00117393	0.00533716	0.0162498	0.0196446	0.0746941	-0.0535006	0.509903	0.00286232
136	0.00846516	0.0209883	0.00655664	0.000455537	0.0485523	0.0814409	0.0353011	0.663822	0.00124617
137	0.00150315	0.00252632	0.00029488	0.0317915	0.0620131	0.121373	-0.0759484	0.349186	0.00576816
138	0.00155827	0.00209548	7.96724e-05	0.0123666	0.0204989	0.0322393	-0.123843	0.125961	0.015337
139	0.00335081	0.0225561	2.82082e-05	0.024883	0.0757207	0.133312	0.0296983	0.714645	0.000881991
140	0.0165214	0.000371464	0.00190713	9.40919e-05	0.0468038	0.0582995	0.197899	0.0138848	0.0391638
141	0.0185708	0.00118023	0.00634442	0.00193717	0.00097021	0.0334966	0.0374367	0.644831	0.00140151
142	0.00749336	0.00490146	0.0120131	0.00416507	0.100198	0.14366	0.155323	0.0544182	0.0241252
143	0.00592877	0.00155686	0.0301425	0.00500531	0.00212546	0.0431577	0.0762934	0.346995	0.00582068
144	0.0242005	0.00913701	0.00617528	0.0189306	0.131227	0.147998	0.112219	0.165858	0.0125931
145	0.00569581	0.029036	0.00223992	0.012106	0.112478	0.173057	0.201988	0.0120003	0.0407993
146	0.00653279	0.0170721	0.00351562	0.030667	0.0263416	0.0916323	0.116189	0.151291	0.0134999
147	0.0100699	0.0069799	0.022203	0.00758581	0.0602007	0.093269	0.0607691	0.454055	0.00369288
148	0.00218774	0.0096524	0.00590166	0.00150988	0.05276	0.0794852	0.0536497	0.508723	0.0028783
149	0.000505199	0.0172729	0.00036358	0.00818439	0.0707974	0.102	-0.170288	0.0347338	0.028998
150	0.00586591	0.0163446	0.00315964	0.000988895	0.0454653	0.073278	0.0272334	0.737424	0.000741658
151	0.00107133	0.000138775	0.00336009	0.0149459	0.0583521	0.0978801	-0.00759679	0.925501	5.77113e-05
152	0.000402097	0.00915849	0.0236544	0.00314773	0.0726078	0.0861962	-0.010801	0.894234	0.000116662
153	0.0019523	0.0252925	0.000465735	0.0124539	0.0961761	0.144554	0.149246	0.0646943	0.0222744
154	2.05775e-05	0.00629479	0.000124968	0.00784092	0.0700703	0.0963953	0.205881	0.0104192	0.0423868
155	0.0138071	0.0437313	0.019467	0.0145128	0.0123346	0.106402	-0.0386	0.634582	0.00148996
156	0.00452727	0.00228303	0.00581093	0.00546458	0.0111674	0.0383609	0.174824	0.030116	0.0305634
157	0.0225962	0.0032576	0.00910444	0.0176321	0.0128162	0.0582063	-0.218396	0.00650715	0.0476967
158	0.000322273	0.0323405	0.0137606	0.00338639	0.118539	0.160535	0.164807	0.0410994	0.0271613
159	0.00198095	0.0200679	8.57628e-05	0.00062702	0.0498294	0.0740939	0.0695256	0.391556	0.00483381
160	0.0044909	0.0123933	0.017835	0.00084563	0.091959	0.133706	0.214426	0.00757589	0.0459784
161	0.00206578	0.00810145	0.00635566	0.00183428	0.0154792	0.0332543	-0.0487061	0.5486	0.00237229
162	0.00794448	0.00226563	0.00681574	0.0116966	0.001568	0.0400547	0.108615	0.179962	0.0117973
163	0.00763292	0.011062	0.000460665	0.00431562	0.0599225	0.0915726	0.0848339	0.295528	0.0071968
164	0.00827631	0.016095	0.00519399	0.0173476	0.0782991	0.137074	0.157439	0.0511733	0.0247869
165	0.000110004	0.00998437	4.35816e-05	0.00237704	0.0954991	0.115072	0.137463	0.0891219	0.018896
166	0.0221927	0.000902162	0.0153536	0.0109835	0.00591828	0.0550301	0.157892	0.0504988	0.02493
167	0.000813916	0.0323862	0.01043	0.00625848	0.0330886	0.0799999	0.140771	0.0816191	0.0198164
168	0.0260492	0.00529742	0.00228753	4.06972e-05	0.0782781	0.0938818	0.145974	0.0708526	0.0213084
169	0.0207224	0.0160453	0.00592865	0.000721105	0.0466515	0.0709647	0.114431	0.157616	0.0130946
170	0.000566502	0.0142091	0.000713128	0.00281593	0.00331213	0.0188774	0.0301866	0.710162	0.000911231
171	0.00102441	0.00935264	0.0113864	0.000756199	0.0587793	0.0768091	-0.0709813	0.381692	0.00503835
172	0.00246262	0.00694305	0.00545262	0.00604041	0.0783951	0.117302	-0.0587624	0.469123	0.00345302
173	0.00500897	0.00238077	0.0356803	0.00430944	0.0670086	0.135167	0.0289753	0.721302	0.00083957
174	0.00734231	0.0124165	0.0302386	0.0016587	0.0152661	0.0633169	-0.0334388	0.68056	0.00111816
175	0.00227317	0.00174912	0.0117146	0.003574	0.0493149	0.0754115	-0.157491	0.0510945	0.0248035
176	0.00341824	0.00514357	0.00590189	8.02482e-05	0.0416035	0.0489669	-0.0617098	0.447084	0.0038081
177	0.00414533	0.0333248	0.00204997	0.00303009	0.0517295	0.0893916	0.0717	0.376879	0.00514089
178	4.19061e-06	0.0208326	0.00642906	0.00324549	0.0339395	0.0602798	0.07807	0.335849	0.00609492
179	0.00989403	0.0107083	0.0214338	6.92437e-05	0.0342104	0.0770572	0.079754	0.325497	0.0063607
180	0.0029684	0.070706	0.0263503	0.00195826	0.141185	0.2331	-0.098743	0.223085	0.00975018
181	0.00217142	0.0106472	0.0193659	0.00521	0.044376	0.0945987	-0.174224	0.0306952	0.030354
182	0.00228956	0.0058695	0.00628972	0.00159076	4.03396e-05	0.0175818	0.11103	0.170416	0.0123278
183	0.0187256	0.00331195	0.0375304	0.00134427	0.00252538	0.0637685	0.104299	0.197996	0.0108782
184	0.000128969	0.0261786	0.00127145	6.49016e-05	0.146355	0.169357	0.182609	0.0234057	0.033346
185	0.00484706	0.025118	0.0251603	0.00157352	0.0469102	0.0895278	-0.0918483	0.257249	0.00843612
186	5.06665e-05	0.0283942	0.00758315	0.00347139	0.145104	0.204941	-0.0647994	0.424623	0.00419896
187	0.00316375	0.012378	0.00337248	2.17141e-05	0.0909753	0.123964	0.225993	0.00482939	0.0510726
188	0.0133143	7.60741e-05	0.00600791	0.00639375	0.0185352	0.0515219	0.0648229	0.424454	0.00420201
189	0.00500859	0.0198388	0.000261759	0.00233752	0.0364809	0.0600311	-0.251074	0.00168472	0.0630381
190	0.00575387	0.0186054	0.00203152	0.00849864	0.0594222	0.101479	0.107768	0.183402	0.011614
191	0.0107423	0.000190441	0.0292301	0.00542384	0.0337085	0.0733494	-0.0148715	0.854753	0.000221163
192	0.00805395	0.0265401	1.73061e-06	0.00815836	0.0825849	0.129147	-0.128706	0.111652	0.0165653
193	0.00157966	0.0098896	0.0134846	0.000730157	0.0067212	0.027369	0.0145045	0.8583	0.00021038
194	0.00399588	0.00148299	0.0047935	0.00562593	0.00612734	0.0197664	-0.0926884	0.252904	0.00859113
195	0.00137911	0.0046437	0.0143323	0.0102625	0.00068205	0.0323187	0.0643201	0.428064	0.00413708
196	0.0055442	0.0266856	0.00836366	0.0411273	0.0431398	0.124822	0.157116	0.0516578	0.0246854
197	0.0060164	0.0159921	0.000100423	0.000125417	0.0958926	0.111348	-0.145583	0.0716188	0.0211945
198	0.00586856	0.0266326	2.62639e-05	0.00480387	0.127941	0.170021	-0.145027	0.0727222	0.0210327
199	0.00224708	0.000112982	0.00707103	0.0190339	0.00509637	0.0427267	-0.125245	0.121697	0.0156864
200	1.75181e-08	0.00383861	0.00216938	0.00220234	0.0966912	0.12135	0.160616	0.0466024	0.0257976
201	8.66018e-09	0.000108885	0.00901142	0.00830877	0.00725622	0.0207553	-0.0719919	0.374934	0.00518283
202	0.000234399	0.0046049	0.00335871	0.00150311	0.105672	0.13008	-0.125193	0.121853	0.0156733
203	0.000375716	0.000322817	0.00531279	0.01041	0.00393799	0.027707	0.0952062	0.240186	0.00906422
204	0.00210975	0.00467008	0.0101282	0.00196433	0.0416785	0.0484041	-0.106586	0.188282	0.0113607
205	0.00983581	0.00655873	0.00421423	0.0109563	0.024936	0.0608108	0.102431	0.206193	0.010492
206	0.000208974	0.0581532	0.00825899	0.0495922	0.0243697	0.134979	0.00207677	0.979607	4.31298e-06
207	0.00068648	0.0281261	0.0165598	0.00151265	0.0647701	0.10498	0.0937759	0.247355	0.00879393
208	0.00505434	0.022036	9.80182e-05	0.000253309	0.0413502	0.0669486	0.121139	0.134507	0.0146746
209	0.00474065	0.0610542	0.00574581	0.00589885	0.0389019	0.0969467	-0.0777326	0.337948	0.00604236
210	0.0103488	0.00474489	0.00697629	0.00258192	0.0231723	0.0524279	-0.185307	0.021401	0.0343389
211	0.000702711	0.0254815	0.00528333	0.00285887	0.0465949	0.0860324	-0.00696915	0.93164	4.8569e-05
212	0.000565384	1.03079e-05	0.0118318	0.00217389	0.00868358	0.0222994	-0.160791	0.0463609	0.0258538
213	0.000580313	0.0502461	0.00316433	0.00281566	0.0651564	0.110659	0.17944	0.0259637	0.0321987
214	0.00133415	0.00806978	0.00129405	0.0365921	0.0210935	0.103066	-0.102744	0.204801	0.0105564
215	0.000513585	0.000107342	0.00378341	0.0156127	0.00612452	0.0330485	0.0446456	0.582458	0.00199323
216	0.00860038	0.0164455	0.000135926	7.05759e-05	0.109439	0.121006	0.285994	0.000323681	0.0817924
217	0.00103718	0.047796	0.0029596	0.0040765	0.0659337	0.102931	0.162137	0.0445388	0.0262883
218	0.00905386	0.00279299	0.0173128	0.00353085	0.00267215	0.031612	0.0610069	0.452287	0.00372184
219	0.00274082	0.000880484	0.00659853	0.0271782	0.0290283	0.094207	0.224822	0.00505958	0.0505449
220	0.0025531	0.0134559	0.00539401	0.00430881	0.0411057	0.0715101	0.0962713	0.234943	0.00926816
221	0.0152663	0.0123839	0.01533	0.0273482	0.0333826	0.104469	-0.164502	0.0414808	0.0270608
222	5.36969e-06	1.06427e-05	0.00567288	0.00386876	0.00634995	0.0197801	0.123092	0.128292	0.0151516
223	0.000199745	0.0207087	0.00135461	0.00499719	0.0608932	0.0795477	0.00309364	0.969625	9.57063e-06
224	0.0061386	0.00665541	0.00160506	1.90713e-05	0.0409568	0.0548961	0.11234	0.165399	0.0126203
225	0.00210217	0.00282895	0.0129337	7.48444e-05	0.0569045	0.0814782	-0.12776	0.114331	0.0163227
226	0.0213387	0.0219139	0.00530891	0.0187991	0.1069	0.170208	0.100445	0.215169	0.0100893
227	0.00487787	0.0169791	8.08561e-07	0.00825736	0.0477172	0.0838346	0.00504319	0.950503	2.54337e-05
228	0.00115042	0.00535357	0.0110408	0.0394859	0.0351133	0.115758	-0.0943482	0.244469	0.00890159
229	0.000325572	0.00485407	0.01679	0.011277	0.0208049	0.0603321	-0.0788829	0.330826	0.00622251
230	0.00270181	0.0147215	0.00734215	0.000126401	0.0991327	0.118067	-0.0911054	0.261133	0.0083002
231	0.00328496	0.0032945	0.0306322	0.0259522	0.00168998	0.0677622	0.00091223	0.991041	8.32164e-07
232	0.00137768	0.0091151	0.0244771	8.19927e-06	0.00927054	0.0423827	0.129289	0.110027	0.0167155
233	0.000104621	0.0164686	0.0562239	0.040793	0.0404652	0.160466	0.0369093	0.649501	0.0013623
234	0.000245209	0.0147329	0.000206536	0.00214502	0.0946171	0.117773	-0.028656	0.724248	0.000821166
235	0.000858569	0.0234003	0.00218231	0.00222062	0.0589094	0.0919394	-0.0653738	0.420519	0.00427374
236	0.000488948	0.0065494	0.00138797	0.010321	0.02183	0.0385578	-0.0450532	0.579016	0.00202979
237	0.00765975	0.0113867	0.00132996	0.000440716	0.0812881	0.092046	-0.130525	0.106638	0.0170369
238	0.00952075	0.0248359	0.0285739	0.00191946	0.0237076	0.0785882	-0.0315698	0.697515	0.000996655
239	0.00361554	0.0296517	0.00762198	0.0027804	0.0178095	0.0625975	0.0558485	0.491483	0.00311905
240	0.0105007	0.0452247	0.00994025	0.0115724	0.0887298	0.141399	0.0584508	0.471487	0.0034165
241	0.00024626	0.019672	0.000338585	0.00804816	0.077369	0.108507	0.211738	0.00838537	0.0448328
242	0.0208351	0.00198058	0.00138969	0.0225822	0.0125209	0.0489136	0.0346137	0.669982	0.0011981
243	0.00545823	0.0328007	0.00177282	0.0109412	0.0842305	0.12217	0.0434658	0.592474	0.00188927
244	0.00372232	0.0156564	0.000229413	0.0025767	0.0684793	0.11079	-0.133236	0.0994958	0.017752
245	0.000299481	0.00240366	0.00047658	0.0112289	0.0153455	0.0355065	0.144125	0.0745386	0.020772
246	0.000409026	0.0445909	0.00100498	0.00440328	0.184519	0.229235	0.00477042	0.953177	2.27569e-05
247	0.00057571	0.000125063	0.0117272	0.0204906	0.070877	0.0869438	0.00232768	0.977143	5.41809e-06
248	0.00229545	2.04453e-05	0.0309128	0.0303865	0.0351655	0.134247	0.20143	0.0122438	0.0405738
249	0.00244317	4.70703e-05	0.0252443	0.0110822	0.023628	0.0541859	-0.0057024	0.944043	3.25174e-05
250	0.0193741	0.00668731	0.00456902	0.000834038	0.11418	0.132803	-0.191291	0.0174774	0.0365923
251	0.00180354	0.0138308	0.0101774	0.00225041	0.0287386	0.0466898	-0.0111649	0.890692	0.000124655
252	0.000848237	3.96788e-05	0.00738805	0.000524862	0.0197606	0.0339357	-0.138244	0.0873029	0.0191113
253	0.0042364	0.0250416	0.0256768	0.00843329	0.0668772	0.102876	0.0116068	0.886395	0.000134717
254	0.00810964	0.0113218	0.0141091	0.021324	0.0239841	0.081085	0.0692193	0.393651	0.00479132
255	0.0102248	0.00838042	0.0168289	0.00966418	0.0276487	0.0607369	-0.0658923	0.416836	0.0043418
256	9.91301e-05	0.0590532	0.00813534	9.06058e-05	0.0450065	0.0937414	-0.0920348	0.25628	0.00847041
257	0.0124025	0.0380749	0.0028445	0.00581213	0.162863	0.207432	0.207907	0.00967093	0.0432255
258	0.000768769	0.0574782	0.0469124	4.06215e-05	0.0416499	0.119566	0.0235527	0.771862	0.00055473
259	0.00441283	0.0247088	0.0305202	0.000604916	0.0700029	0.105108	-0.0527948	0.51551	0.00278729
260	0.0113071	0.0336184	0.000290526	0.011021	0.0733093	0.131043	0.225263	0.00497174	0.0507434
261	0.00130172	6.54677e-05	0.0075026	0.00484982	0.074676	0.0832196	0.0582769	0.47281	0.00339619
262	0.00821559	0.006441	1.38548e-05	0.00256635	0.0739048	0.0939561	-0.00867916	0.914924	7.53279e-05
263	0.018814	0.0416918	0.0416014	0.0004702	0.0784612	0.135211	-0.197317	0.0141728	0.038934
264	0.0113997	0.00503019	0.011615	0.010591	0.0218305	0.0557512	0.0186663	0.818266	0.000348432
265	0.00998225	0.00891907	0.036982	0.0303997	0.00138101	0.0816829	-0.018019	0.824465	0.000324685
266	0.00498296	0.00320911	0.0422567	0.00412373	0.0069814	0.0578053	0.0695761	0.391212	0.00484083
267	0.00129164	0.0187662	0.000108303	0.00740211	0.0226063	0.048025	-0.0725239	0.371406	0.00525972
268	0.0343991	0.00234499	0.001946	0.000493229	0.070617	0.12047	0.00822663	0.919344	6.76775e-05
269	0.00201644	0.00364442	0.0019129	0.00198492	0.00821394	0.0180285	-0.092162	0.255621	0.00849383
270	0.00256075	0.00518728	0.0278895	5.06795e-05	0.0938125	0.120911	0.153711	0.0570024	0.0236271
271	0.00160674	0.0199536	0.00833825	0.000901417	0.0847425	0.103542	0.143845	0.0751097	0.0206914
272	0.00454655	0.0404929	0.011976	4.30109e-05	0.122632	0.159418	0.210964	0.00863215	0.0445058
273	7.00432e-05	0.0109097	0.00406797	0.0141108	0.0855272	0.130595	-0.0711032	0.380873	0.00505567
274	0.00878095	0.0251138	0.0277871	0.00177807	0.0271087	0.0831406	-0.0911082	0.261119	0.0083007
275	0.00223936	0.00914912	0.0205727	0.00603561	0.0714448	0.12061	0.205397	0.0106052	0.0421878
276	0.000210526	0.00572852	0.00100537	0.0232118	0.0640862	0.122764	0.0402034	0.620567	0.00161631
277	0.00181656	0.0505184	0.00138271	0.00376922	0.0629386	0.119775	0.0841759	0.299303	0.00708558
278	0.00135342	5.2696e-06	0.0138419	0.00213923	0.0613316	0.0939609	-0.260415	0.00110706	0.067816
279	0.000189864	0.0249823	0.000649762	0.000719384	0.056216	0.0775768	-0.0538742	0.506949	0.00290243
280	0.000435143	0.0655571	0.0226434	0.00621604	0.0366936	0.117336	-0.0236764	0.770697	0.000560571
281	0.00586435	0.0101273	0.0218916	0.00470333	0.0394724	0.0714234	0.04742	0.559219	0.00224866
282	0.0151499	0.0126762	0.000353576	0.0227148	0.0415189	0.0858025	0.0255593	0.753028	0.000653276
283	0.0052687	0.0206203	0.0122183	0.0021739	0.0394981	0.0768457	-0.136514	0.0913724	0.018636
284	0.0150767	0.00525729	0.0170402	0.0193619	9.56401e-07	0.0566325	-0.00244052	0.976036	5.95613e-06
285	0.00398735	0.030394	0.000688436	0.00237862	0.0726115	0.110963	0.0712332	0.380001	0.00507417
286	0.00641106	0.00744009	0.00348816	0.00366672	0.127247	0.134498	-0.0475383	0.558239	0.00225989
287	0.000153966	0.0105043	0.0148525	0.0164456	0.0222603	0.0706209	0.0466092	0.565965	0.00217241
288	0.00482941	0.0062355	0.00229972	0.0155452	0.031399	0.0766525	-0.26513	0.000890424	0.0702937
289	2.7042e-05	0.00500464	0.0441926	0.000800419	0.00159737	0.0488411	0.0477249	0.556693	0.00227766
290	0.000832922	0.0127725	0.0202601	0.0365466	0.00920593	0.0716833	0.0734575	0.365264	0.005396
291	4.02945e-06	0.0339495	0.00542374	0.0236551	0.113888	0.168858	0.0949061	0.241678	0.00900717
292	0.0069591	0.0408648	0.0133118	9.56615e-05	0.0908721	0.147652	-0.0909638	0.261879	0.00827441
293	0.00249713	0.0133503	0.0014973	0.00274198	0.069747	0.091513	0.18357	0.022674	0.0336979
294	0.000603754	0.00696635	0.00136605	0.00177814	0.0130497	0.0220644	-0.0675606	0.405112	0.00456443
295	0.000831469	0.0234473	0.0100701	0.00257838	0.0652227	0.0958426	-0.138473	0.0867744	0.0191747
296	0.00262272	0.0202872	0.0164481	0.00139673	0.0158959	0.0489834	0.016578	0.838302	0.00027483
297	0.000373509	0.00467384	0.0174938	0.0147034	0.0162325	0.0704425	-0.109111	0.177971	0.0119053
298	0.00497457	0.0217274	0.00198186	0.0126744	0.074547	0.1213	-0.10022	0.216205	0.0100441
299	0.00647434	0.00609361	0.00714122	0.00133458	0.0936751	0.114877	-0.126929	0.116727	0.0161109
300	0.00602387	0.00730373	0.0323323	0.00980034	0.056861	0.0973783	0.126322	0.118501	0.0159571
301	0.00490103	0.00340163	0.00540852	0.0131873	0.039543	0.0714448	0.178524	0.0267461	0.0318709
302	0.000631931	0.0428797	0.0107825	0.00113525	0.100513	0.135991	0.0112427	0.889935	0.000126399
303	0.000203326	7.15906e-07	0.0137621	0.0208889	0.0208542	0.0797182	0.113093	0.162566	0.01279
304	7.42626e-05	0.0769523	0.00372306	0.000244676	0.0719534	0.135977	0.181024	0.0246565	0.0327697
305	0.000970952	0.0199767	0.00124774	0.0212183	0.0604333	0.120026	0.0086551	0.915159	7.49107e-05
306	0.00304341	0.0120514	0.000793673	0.0435257	4.37996e-06	0.0569998	0.0582979	0.472649	0.00339865
307	0.00299833	0.0127109	0.0413788	0.00561335	0.00296174	0.0738656	-0.0752069	0.353925	0.00565608
308	0.00854752	0.0277357	0.000767137	0.0152376	0.0420982	0.103614	0.142425	0.0780619	0.0202849
309	0.000863055	0.0664669	0.00232208	0.0386248	0.11747	0.204514	-0.10472	0.196182	0.0109662
310	0.000546657	0.0285816	0.0067691	0.000394567	0.10654	0.133765	-0.140754	0.0816553	0.0198117
311	0.000107899	0.00627024	0.013688	0.000655084	0.000581762	0.0204109	0.0753864	0.352774	0.00568311
312	0.0020164	0.00859517	0.00254901	0.00484827	0.00772845	0.0267319	-0.0392115	0.629222	0.00153754
313	3.00854e-05	0.015307	0.0124246	0.00634354	0.0618008	0.0781414	-0.0418547	0.606275	0.00175182
314	8.41321e-05	0.0237925	0.00131182	0.00183039	0.0436758	0.0608978	-0.065086	0.422572	0.00423619
315	0.00156387	0.00662618	0.0265442	0.00287666	0.0883521	0.110932	0.174695	0.0302401	0.0305182
316	0.00743402	0.00752387	0.000610267	0.0249608	0.0412979	0.10184	-0.106812	0.187343	0.0114089
317	0.000235108	0.0333337	0.0105297	0.0103726	0.0532516	0.08597	0.0252334	0.756077	0.000636726
318	0.000966837	0.0213841	0.000695385	0.00550825	0.0576838	0.0804342	-0.0486074	0.549412	0.00236268
319	0.00219177	0.0081854	0.0346528	0.0162205	0.00680973	0.0564067	0.112721	0.16396	0.012706
320	0.000394198	0.00809862	0.00933905	4.75621e-05	0.000130292	0.0187967	0.0293774	0.717597	0.000863032
321	1.25488e-05	0.0328564	0.0164024	1.84898e-05	0.0697844	0.10417	0.0429894	0.59654	0.00184809
322	2.33696e-05	0.00226649	0.0183145	0.00567442	0.0304061	0.0613771	0.127541	0.11496	0.0162666
323	0.00233934	0.00459982	0.00659754	0.00318879	0.0770929	0.101928	0.210986	0.0086249	0.0445152
324	0.000101386	0.0142548	0.0205445	0.00344312	0.00342166	0.0410859	-0.063089	0.436976	0.00398022
325	0.0149322	2.95355e-05	0.0230541	0.00585545	0.0425907	0.0834476	-0.0602517	0.457913	0.00363027
326	0.000148306	0.00177254	0.0408407	0.00371248	0.0125786	0.0632025	0.130609	0.106411	0.0170587
327	0.000303822	0.0156731	0.00271298	0.00391265	0.0616162	0.0961203	0.0230964	0.776164	0.000533444
328	0.00391657	0.00196192	0.00228007	0.0186238	0.0265942	0.0411474	-0.092617	0.253271	0.00857792
329	0.0277862	0.0126139	0.101543	0.0157399	0.0502962	0.203758	0.0706885	0.383664	0.00499687
330	0.0108327	0.00302435	0.0300316	0.00253482	0.00279493	0.0462592	-0.0184632	0.82021	0.00034089
331	0.0547933	0.00999594	0.0576507	0.00138983	0.0401784	0.144487	-0.219525	0.00622876	0.0481913
332	0.0093712	0.0117162	0.0214979	0.0283171	0.0782215	0.164324	0.147106	0.0686711	0.0216401
333	0.0100218	0.0253791	0.00183218	0.00387121	0.107547	0.166257	-0.094734	0.242536	0.00897453
334	2.60204e-05	0.00219219	0.0022302	0.00249548	0.0448398	0.0558408	0.119767	0.139009	0.0143441
335	0.00280846	0.0263677	0.0156642	0.00078866	0.0841117	0.10831	0.101113	0.21212	0.0102238
336	0.00286844	0.00530709	0.00468863	0.00171621	0.00532617	0.0184391	-0.0636459	0.432932	0.0040508
337	0.00368466	0.000135161	0.0100629	0.00040689	0.00192311	0.0179265	-0.0861757	0.287928	0.00742626
338	0.000362138	0.0222295	0.0012471	0.000904938	0.0332324	0.0576618	0.0842272	0.299008	0.00709422
339	5.46299e-07	0.0420616	0.000279099	0.00400518	0.0517544	0.0932353	-0.0565891	0.485746	0.00320233
340	0.00547201	0.00433663	0.00171343	0.00219338	0.069804	0.0821696	0.0247482	0.760624	0.000612475
341	5.63222e-05	0.0368664	0.0181215	9.32465e-07	0.032678	0.0688957	-0.137275	0.0895622	0.0188446
342	0.000201255	0.0140372	0.000432764	0.00140223	0.0808413	0.0937351	0.12077	0.135705	0.0145855
343	0.0182548	0.0458062	1.93396e-05	0.00165369	0.0264702	0.08821	0.0720756	0.374378	0.00519489
344	0.000458559	0.000177458	0.0185051	0.013083	0.0207702	0.0785423	0.0904621	0.26453	0.00818339
345	0.0007316	0.0288505	0.00347004	0.00504132	0.0945173	0.14066	0.0532592	0.511817	0.00283655
346	0.00881104	0.0170374	0.00671865	0.00108538	0.091945	0.125995	0.0334435	0.680518	0.00111847
347	0.00833923	0.0208408	1.0024e-06	0.00972591	0.0646853	0.112786	-0.300363	0.000153827	0.0902177
348	0.00436434	0.00757317	0.000106604	0.0192812	0.0640773	0.112827	-0.225592	0.00490703	0.0508919
349	0.00231096	0.0214375	0.00198676	0.00371304	0.0508085	0.0827656	0.0875019	0.280546	0.00765658
350	0.00309925	0.00168392	0.0292822	0.00310382	0.0653253	0.10867	-0.108753	0.179407	0.0118273
351	0.00333417	0.00655102	0.0188959	0.00153579	0.0843802	0.117938	0.1234	0.12733	0.0152277
352	0.000655951	0.0195498	0.000744449	0.049106	0.00130821	0.0787296	0.0566596	0.485202	0.00321031
353	0.000864764	0.0354061	0.0295413	7.93643e-05	0.0660354	0.109936	0.176142	0.0288762	0.0310261
354	0.00933466	0.000141509	0.00179846	0.00584965	0.00232559	0.0270201	0.0520769	0.521245	0.002712
355	0.00695363	0.000605134	0.0173423	0.00594959	0.00171807	0.034949	-0.0357036	0.660226	0.00127475
356	0.0082506	0.00856058	0.0230771	0.00197368	0.0518665	0.0958449	0.172732	0.032176	0.0298365
357	0.0037265	0.000360939	0.000898596	0.0678006	0.0434737	0.100886	-0.0496514	0.540859	0.00246526
358	0.000478952	0.00649546	0.0211764	0.00738819	0.0453281	0.083062	-0.0783644	0.334024	0.00614098
359	0.00530252	0.00207686	0.0184159	0.00113185	0.00234635	0.0294625	-0.00794176	0.922128	6.30716e-05
360	0.00121709	0.0261665	0.000572852	0.00334988	0.131142	0.155833	0.0552384	0.496236	0.00305128
361	0.000352609	0.032123	0.00487066	4.58557e-06	0.107695	0.13456	0.157134	0.0516298	0.0246912
362	0.00634726	0.0143119	0.0117429	0.00247055	0.0998677	0.124842	0.0979826	0.226687	0.00960059
363	0.0204134	0.014503	0.002416	0.0110193	0.075766	0.133019	-0.149334	0.0645356	0.0223005
364	0.00171643	0.010991	0.000444086	0.00902912	0.0342816	0.0522968	0.0386641	0.634019	0.00149491
365	1.67235e-05	1.79836e-05	0.00933899	0.0391852	0.0538644	0.130051	0.0182509	0.822243	0.000333095
366	0.00548364	0.00556634	0.0259548	0.00445538	0.00775707	0.0488843	-0.0409189	0.614357	0.00167435
367	0.0121229	0.0187585	0.00239794	0.000846494	0.0424388	0.0722975	-0.0326105	0.688055	0.00106345
368	0.000409588	0.0160268	0.022985	0.00047547	0.108555	0.156976	0.12203	0.131643	0.0148913
369	0.00769169	0.00925419	0.0187554	0.00198188	0.089408	0.102217	-0.120842	0.135472	0.0146028
370	0.00234821	0.000786098	0.0423153	0.00947205	0.00386987	0.0548706	0.00364781	0.964187	1.33065e-05
371	0.00145452	0.0538932	0.000921403	0.00175831	0.074441	0.126997	0.0960932	0.235814	0.0092339
372	0.00149542	0.00173207	0.000270906	0.00608608	0.0751219	0.0762942	-0.0670743	0.408509	0.00449896
373	0.00598089	0.00346948	0.00573732	8.93232e-05	0.0247202	0.0381812	-0.12154	0.133213	0.0147719
374	0.000609524	0.0345402	0.00208927	0.00810549	0.0865143	0.126726	0.183478	0.0227431	0.0336642
375	0.00721727	0.00646415	0.0142879	6.48631e-05	0.00906418	0.0359559	0.0885276	0.274924	0.00783713
376	0.00106298	0.0313338	0.00731468	0.0217596	0.0313013	0.0913981	0.054034	0.505688	0.00291967
377	0.0178217	0.00469532	4.88791e-06	8.95711e-05	0.00737148	0.032051	-0.0547924	0.499724	0.00300221
378	0.00294338	0.00859607	0.000314487	0.00150235	0.0467028	0.0706508	-0.0922865	0.254976	0.0085168
379	0.00149686	0.0396425	0.0355563	0.00096415	0.0713208	0.128	0.0824479	0.309369	0.00679765
380	4.10198e-05	0.0180132	0.017698	0.000110613	0.118111	0.14389	-0.113215	0.16211	0.0128176
381	0.00863706	0.0599009	0.00460408	0.0104638	0.0600376	0.119454	-0.201447	0.0122359	0.040581
382	0.000865069	0.0108157	0.0240111	0.000390436	0.0421227	0.0706043	0.0911656	0.260818	0.00831116
383	0.000212408	0.0195837	0.0135543	0.024138	0.0418593	0.108275	0.0577992	0.476452	0.00334075
384	0.00333045	0.00501949	0.0513858	0.0234297	0.0387292	0.0887254	-0.0809766	0.318111	0.00655721
385	0.0190165	0.000114283	0.0156179	0.00286164	0.00659401	0.0473895	0.0437892	0.589721	0.00191749
386	0.00963771	0.0191613	0.00911632	0.0423273	0.0961819	0.162438	0.111531	0.168485	0.0124392
387	0.0105665	0.0163729	0.00336321	0.00297474	0.049113	0.0717826	-0.219628	0.00620389	0.0482365
388	0.00275783	0.0108128	0.0120148	4.47336e-05	0.0720382	0.0886618	-0.117647	0.14619	0.0138409
389	0.000116717	0.00365566	0.00340435	0.0153002	0.0786576	0.117359	0.114042	0.159043	0.0130057
390	0.00190399	0.0070892	0.0152396	0.00449871	0.00846326	0.0511976	-0.0424174	0.601439	0.00179923
391	0.00193217	6.66534e-05	0.0037903	0.0124588	0.00676772	0.0201657	0.0621088	0.444147	0.0038575
392	0.00199502	0.00645893	0.00615569	0.0265597	0.0138462	0.0478281	0.0208475	0.797464	0.000434616
393	0.00045869	0.0476959	0.00719654	0.0104772	0.119269	0.145269	0.11079	0.17135	0.0122744
394	0.00174965	0.0286458	0.0107577	0.000475814	0.0396507	0.0742996	-0.0925396	0.25367	0.00856357
395	0.0102372	0.0226771	0.00668057	0.0109148	0.0453228	0.0897852	-0.0686915	0.397277	0.00471853
396	0.00233454	0.0154449	0.00848444	0.0228777	0.0299546	0.0867774	-0.0778639	0.33713	0.00606279
397	1.61511e-05	0.00481052	0.0152046	0.00298542	0.0892346	0.101461	-0.040092	0.621537	0.00160737
398	7.6615e-06	0.038705	0.0100584	0.00197874	0.07848	0.107118	0.111039	0.170382	0.0123297
399	0.00994571	0.0318177	0.00266685	0.00382024	0.0458827	0.0928371	0.183263	0.0229053	0.0335854
400	0.00124542	0.0312519	2.30392e-05	0.0574155	0.0364578	0.0960777	0.106682	0.187886	0.011381
401	0.0230392	0.0475172	0.0363534	0.0127408	0.0156489	0.127419	-0.0455823	0.574562	0.00207775
402	0.0208044	0.000795372	0.000109491	0.0472734	0.0302361	0.0894497	0.0514195	0.526525	0.00264397
403	0.00130223	0.0303226	0.0187412	0.00270364	0.064042	0.101588	0.0616361	0.447629	0.00379901
404	0.00568826	0.00765788	0.0473945	0.0348145	0.0766849	0.191261	-0.0855552	0.291426	0.0073197
405	0.00405694	0.0102196	0.0117939	0.0421947	0.0331702	0.100385	0.252594	0.00157508	0.0638038
406	0.00510222	0.0324027	0.00412473	0.000162573	0.0888676	0.109604	-0.148431	0.0661851	0.0220319
407	9.2396e-05	0.0430803	0.00303309	0.0145133	0.0345075	0.102753	-0.121409	0.133633	0.0147402
408	0.00240125	0.0534065	0.0150843	0.00495617	0.103087	0.153632	-0.0368724	0.649828	0.00135958
409	0.0125528	0.00290133	0.0277751	0.00647399	0.00840454	0.0521568	0.079262	0.3285	0.00628246
410	2.32818e-06	0.0447943	0.0013173	0.00694264	0.103962	0.128816	-0.101967	0.208266	0.0103972
411	0.00926273	0.000931689	0.0366326	0.0156141	0.0344127	0.109204	0.122775	0.129286	0.0150736
412	0.00213541	0.000191815	0.0240101	0.00291943	0.0292908	0.0499422	-0.0195256	0.810055	0.000381251
413	0.00239213	0.00258776	0.0058117	0.0173634	0.0321772	0.0700018	0.111815	0.167396	0.0125027
414	0.00124847	0.0262932	0.0329086	0.0299406	0.0261826	0.0940197	-0.103733	0.200452	0.0107606
415	0.00133453	0.0364553	0.0581219	0.00166636	0.075476	0.14144	0.0915514	0.258797	0.00838165
416	0.00455733	0.000153916	0.00105916	0.00416506	0.0665127	0.102086	-0.126583	0.117733	0.0160233
417	0.00713098	0.000686941	0.0101674	0.0129137	0.00960729	0.0481627	-0.0938692	0.246883	0.00881143
418	0.000102409	0.0315906	0.00218948	0.00335014	0.104339	0.134092	-0.107851	0.183063	0.0116319
419	0.000482028	0.00376803	0.00968999	0.00671481	0.0606674	0.0867649	0.168297	0.0369423	0.0283239
420	0.00894534	0.00571873	0.0004198	0.00253943	0.106852	0.133963	-0.09355	0.248501	0.0087516
421	0.0144454	0.0278848	0.0418433	0.0093455	0.128553	0.193145	-0.14404	0.0747122	0.0207474
422	0.00140498	0.0112807	0.00229992	0.00183866	0.0603695	0.0787733	0.0865949	0.285581	0.00749868
423	0.00788656	0.0171419	0.000837215	2.53357e-05	0.0102236	0.0312248	0.101825	0.208903	0.0103683
424	0.00379432	0.0160913	0.00864092	0.0014267	0.125025	0.154034	-0.0876149	0.279923	0.00767637
425	0.00338171	0.021426	0.0175035	0.00223801	0.0198672	0.0564192	-0.107066	0.186289	0.0114632
426	0.00241462	0.00618937	0.0251065	0.00827745	0.106821	0.138431	0.108475	0.18053	0.0117668
427	0.000469894	2.63484e-05	0.0277856	0.0175281	1.14935e-06	0.0472358	0.0354407	0.662575	0.00125604
428	0.0027469	0.00173255	0.00126931	0.0246139	0.00457751	0.0496635	-0.10388	0.199813	0.010791
429	0.00187267	0.0130978	0.0165854	0.000493919	0.0342849	0.0527207	-0.0232485	0.774729	0.000540493
430	0.000356806	0.0370426	0.000981176	0.00687362	0.042261	0.0893363	-0.137287	0.0895343	0.0188478
431	0.000143109	0.0271412	0.0236209	3.02391e-05	0.14314	0.163279	-0.226685	0.00469767	0.0513861
432	0.000718589	0.000195671	0.00432063	0.0239419	0.0328595	0.0906901	0.00625501	0.938631	3.91252e-05
433	0.00221653	0.0258479	0.00998889	0.00067338	0.0497966	0.0774709	0.212313	0.00820606	0.0450766
434	0.00135434	0.0348625	0.00971606	0.000156594	0.0532011	0.0880986	-0.106687	0.187864	0.0113821
435	0.00313616	9.62195e-05	0.0134453	5.05768e-05	0.00053067	0.0173453	0.0527711	0.515699	0.00278479
436	0.00139865	0.0156837	0.0217664	0.00611	0.0346449	0.0674105	-0.0774679	0.339601	0.00600128
437	0.00449551	0.0399897	0.0176969	0.000109842	0.0263243	0.0881246	-0.0313434	0.69958	0.000982409
438	0.000265003	0.000849028	0.0123278	0.000713635	0.0352917	0.0501401	-0.0895987	0.269136	0.00802792
439	0.00236244	0.016355	0.0248483	0.000935445	0.106075	0.133415	0.0453647	0.576392	0.00205796
440	0.000411544	0.0264473	0.00018504	0.000220987	0.0920135	0.119585	0.17809	0.0271243	0.031716
441	0.000754731	0.0359862	2.00756e-06	0.000417048	0.0738498	0.100566	-0.0685287	0.3984	0.00469618
442	0.000154526	0.029454	0.00784371	0.00261819	0.0455518	0.0864156	0.12386	0.125908	0.0153414
443	0.00157337	0.0212914	0.00230587	0.00941253	0.0153151	0.0554521	0.0140888	0.862321	0.000198493
444	0.00182067	0.0197049	0.0136228	0.00130041	0.00306239	0.036942	0.0665478	0.412206	0.0044286
445	0.00546344	0.0166569	0.00539731	0.0297122	0.0568241	0.117828	0.118177	0.144371	0.0139657
446	0.000212241	0.0642891	0.00223968	0.00400017	0.0298152	0.0911547	-0.117136	0.147963	0.0137209
447	0.00137664	0.00349047	0.0279959	0.00105006	0.0742627	0.118953	0.14191	0.0791558	0.0201385
448	0.00264385	0.016701	0.0019567	0.00613214	0.0616733	0.0877835	-0.150987	0.0615999	0.0227971
449	0.0133124	0.0264815	0.0101354	0.00131371	0.0365333	0.0763742	0.0515474	0.525496	0.00265713
450	0.00597731	0.0248564	0.00873	0.00613798	0.0192994	0.059471	-0.114201	0.15846	0.0130419
451	0.00323897	0.069444	0.00228521	0.000217606	0.139113	0.20711	0.0642204	0.428782	0.00412425
452	0.000586385	0.0135419	0.0462417	0.000710558	0.0545148	0.116477	-0.0553462	0.495394	0.0030632
453	0.0120101	0.029305	0.0115098	0.0127571	0.0828539	0.14676	-0.125618	0.120581	0.01578
454	0.0263085	0.0144317	0.00112611	0.0138068	0.124751	0.199911	0.0334819	0.680171	0.00112104
455	0.000120166	0.0169745	0.000808973	0.00114989	0.0922118	0.1172	0.152767	0.0585626	0.0233378
456	0.010183	0.000697172	0.0481609	0.00547597	0.0116376	0.0800529	-0.01989	0.806579	0.000395612
457	1.91682e-05	0.0092932	0.0103399	0.00325364	0.0261526	0.0517981	0.0649509	0.423538	0.00421862
458	0.00229612	0.0702612	0.0136137	0.0010146	0.137972	0.183398	-0.0898514	0.267782	0.00807327
459	0.000938304	0.000126868	0.0184999	0.00452611	0.0905762	0.104474	-0.0631716	0.436375	0.00399065
460	0.00815564	0.00846236	0.0104886	0.0391138	0.0439717	0.122598	-0.105548	0.192646	0.0111404
461	0.000560818	0.0412327	0.00526372	0.000181202	0.146631	0.182501	0.125472	0.121018	0.0157432
462	0.0016233	0.00248382	0.0200526	0.0175717	0.0158959	0.0511007	0.0354745	0.662273	0.00125844
463	6.25243e-06	0.0243844	0.00185429	0.00354037	0.107994	0.136005	-0.126181	0.118914	0.0159217
464	0.00717776	5.07215e-05	0.0077832	0.000330049	0.0391174	0.0679587	0.0757491	0.350456	0.00573792
465	0.00594301	0.00319075	0.0235458	0.0387519	0.00870551	0.0979255	0.0938755	0.246851	0.00881261
466	0.0298802	0.0326022	0.00340875	0.00295104	0.128034	0.191075	-0.116236	0.151126	0.0135107
467	0.00066967	0.000296596	0.00765181	0.0239254	0.0157804	0.0406569	0.0188112	0.81688	0.000353862
468	0.00157838	0.000147537	0.00167136	0.0135832	0.0439822	0.0746326	0.146305	0.0702088	0.0214052
469	0.00958306	0.00171763	0.00429119	0.0148621	0.01328	0.0339791	-0.126855	0.116942	0.0160921
470	0.0141092	0.00565957	0.0174889	0.000209225	0.115818	0.15533	-0.0408634	0.614838	0.00166981
471	0.000155738	0.0206422	0.000528681	0.019383	0.0895889	0.135405	-0.270284	0.000698576	0.0730537
472	0.0017073	0.00387824	0.00861233	0.00431624	0.0842844	0.10839	-0.164937	0.0409376	0.0272042
473	0.000368946	0.00840885	0.0262893	0.00740919	0.0207817	0.0508873	0.0724877	0.371645	0.00525446
474	0.00803948	0.00433883	0.00390571	1.6515e-05	0.051224	0.058395	-0.0592537	0.465408	0.003511
475	0.00306799	0.00835512	0.00365339	0.0100462	0.0756158	0.107896	0.168594	0.0366058	0.0284239
476	0.00347343	2.51646e-05	0.00644325	0.0364187	0.000784057	0.0510654	0.0982309	0.225506	0.00964931
477	7.59949e-05	0.025303	0.020184	0.000372489	0.0436017	0.0763583	-0.0856031	0.291156	0.00732788
478	0.0127276	0.0419695	0.00378435	0.0124562	0.0357471	0.0992066	-0.0839407	0.300661	0.00704603
479	0.00101189	0.0417475	0.0168482	0.0294126	0.076293	0.177889	0.0834751	0.303359	0.00696809
480	0.00081953	0.00719403	0.0510795	0.0432787	0.0356962	0.144426	-0.0780284	0.336107	0.00608843
481	0.00014791	0.00948281	0.000278268	0.00637939	0.0365675	0.0451235	0.140849	0.0814471	0.0198385
482	0.000694032	0.0230648	0.00312687	0.0111973	0.0360539	0.0681895	0.128895	0.111122	0.016614
483	0.000522809	0.000885983	0.0194866	0.00265928	0.0187365	0.0334414	0.0538541	0.507107	0.00290027
484	0.00115631	0.00997915	0.0105123	0.0219888	0.0872731	0.105718	0.0729601	0.368529	0.00532317
485	0.000643567	0.0200277	0.0157051	0.00487246	0.0113856	0.0555369	-0.101361	0.210996	0.010274
486	0.0112689	0.0281373	0.000508032	0.00801065	0.0206024	0.074985	0.0418962	0.605918	0.00175529
487	0.00234865	0.0186503	0.06023	0.00353017	0.0758709	0.148116	-0.202434	0.0118091	0.0409796
488	0.00170435	0.00663616	0.000665639	0.0347104	0.0110732	0.0570599	-0.02724	0.737363	0.000742017
489	0.00309497	3.28107e-05	0.00713408	0.00982902	0.00534347	0.0229993	-0.0278002	0.732165	0.000772851
490	0.0129839	0.0139829	0.0193847	9.12496e-05	0.0683969	0.0952896	-0.00829732	0.918654	6.88456e-05
491	0.000131266	0.0208044	0.000880011	0.0117986	0.0504783	0.0838571	0.115457	0.153902	0.0133303
492	0.00520843	0.00340142	0.0354476	0.0029643	0.0765622	0.121314	0.122106	0.131402	0.0149098
493	0.0118793	0.0186919	0.0110824	0.0160129	0.0441529	0.0990482	0.190515	0.0179483	0.0362959
494	0.00118609	0.00204703	0.0292192	3.77998e-05	0.0267573	0.056172	0.201385	0.0122633	0.0405559
495	0.0337541	0.0170745	0.00391462	0.018526	0.058018	0.129014	0.203845	0.0112214	0.0415529
496	0.0111139	0.000133817	0.0105742	0.010867	0.0156747	0.0566953	-0.136633	0.0910863	0.0186687
497	0.0171932	0.0164362	0.0565077	0.00645981	0.0392841	0.132472	-0.00953016	0.906618	9.0824e-05
498	0.00512451	0.0982417	0.000708565	0.0109158	0.0616177	0.163318	-0.0511858	0.528408	0.00261999
499	0.00717683	0.00391309	0.00667633	6.17702e-05	0.013958	0.0262123	-0.162772	0.0436992	0.0264948
500	0.0124634	0.0155263	0.0104933	4.43827e-06	0.132922	0.155582	0.119268	0.140674	0.0142249
501	0.000117504	0.0426366	2.08855e-06	0.00728088	0.0607449	0.115911	-0.0641602	0.429216	0.00411653
502	0.00614376	0.0228613	0.000736048	0.000290062	0.0802534	0.111913	0.143831	0.0751378	0.0206874
503	0.000500069	0.0150851	0.00857716	0.00162059	0.0756773	0.0858609	-0.191918	0.0171048	0.0368326
504	0.00131906	0.00674537	0.0168287	0.00730894	0.035448	0.0684984	0.112776	0.163753	0.0127185
505	0.0299285	0.00461136	0.00648786	0.00133	0.0176024	0.0597666	-0.168627	0.0365684	0.028435
506	0.000690632	0.070376	0.0072938	6.24663e-05	0.0852674	0.144492	0.00476255	0.953254	2.26819e-05
507	0.00179576	0.0210078	0.0191396	0.00273328	0.0502481	0.0813449	-0.00243102	0.976129	5.90986e-06
508	0.00597171	0.0331358	0.0163342	0.0104846	0.0605144	0.100275	0.122658	0.129652	0.015045
509	0.0270861	0.0384965	0.00316923	0.0146027	0.097463	0.173623	0.131492	0.104046	0.0172902
510	0.00305792	0.0167362	2.66908e-05	0.0330734	0.0197433	0.101542	0.24795	0.00193212	0.0614792
511	4.80984e-05	0.0159241	0.000247391	0.0140546	0.0281159	0.053387	0.0155498	0.848206	0.000241797
512	0.000138945	0.029474	0.0011856	0.00804339	0.069336	0.110022	0.130913	0.105592	0.0171383
513	0.000211111	0.00920399	0.000583273	0.0140641	0.071587	0.0879168	0.109331	0.177095	0.0119532
514	0.000876942	0.000799661	0.0271215	0.0190233	0.0308782	0.060275	0.0345331	0.670705	0.00119254
515	0.00634617	0.00239571	0.0303087	0.0312355	0.100927	0.127793	-0.00460635	0.954786	2.12185e-05
516	0.00332022	0.0422969	0.00398547	0.000579142	0.0893556	0.11321	-0.211144	0.00857424	0.0445816
517	0.0067578	0.00190415	0.0109721	0.0192654	0.0453748	0.0982879	-0.176365	0.0286712	0.0311045
518	0.000201751	0.011912	0.00769428	0.00326793	0.0772037	0.0893383	-0.128894	0.111126	0.0166136
519	0.000403847	0.012117	0.0070213	0.0118056	0.0303081	0.0493073	0.0105098	0.897069	0.000110456
520	0.000438489	0.0018256	0.0467216	0.000335153	0.00111291	0.0501441	0.00588153	0.942288	3.45924e-05
521	1.50442e-05	0.00207231	0.0184356	0.00592964	0.0268205	0.070641	0.0639025	0.431075	0.00408353
522	0.000407525	0.00115736	0.0012487	0.00753384	0.00188633	0.0141624	0.0810045	0.317944	0.00656173
523	0.00603757	0.0199474	0.00199122	0.00617877	0.0579768	0.106066	0.0279794	0.730505	0.000782847
524	0.00489947	0.0110397	0.0120937	0.00138219	0.0150873	0.0379951	-0.0234944	0.772412	0.000551985
525	0.00305107	0.0261182	0.0241322	0.00267355	0.0708123	0.119831	-0.123419	0.127274	0.0152321
526	0.000461199	0.00744281	0.032204	0.000872281	0.0308426	0.0674128	0.121187	0.134352	0.0146862
527	0.000174181	0.000506427	0.000252791	3.54433e-06	0.0564662	0.0637935	-0.133756	0.0981706	0.0178907
528	4.48038e-05	0.0271281	0.00683415	0.000374278	0.0488882	0.0714958	0.101735	0.20931	0.0103499
529	0.000242856	0.00175141	0.011747	0.0302527	0.0174743	0.0704584	-0.113755	0.160103	0.0129402
530	0.0159924	0.0151635	0.00885772	2.15417e-05	0.0531825	0.0943907	0.0856045	0.291148	0.00732812
531	0.000847316	0.0133878	0.00597812	1.01879e-05	0.0976105	0.114556	0.210756	0.00869943	0.0444182
532	0.000909332	0.0125735	0.00289482	0.00266118	0.0217541	0.0361496	0.136208	0.0921073	0.0185526
533	0.000153049	0.0322175	0.00321405	9.41717e-05	0.138042	0.16713	-0.0990658	0.221569	0.00981403
534	0.00233566	0.0145253	1.90678e-05	0.0168488	0.0698755	0.111197	-0.068201	0.400664	0.00465138
535	0.00665642	0.0091326	0.00812024	0.0298972	0.0060281	0.0629688	0.0790921	0.329541	0.00625556
536	0.000306518	6.5514e-05	0.00788344	0.00348942	0.0213071	0.0289033	-0.118028	0.144881	0.0139305
537	0.0195264	0.0143937	0.00964621	0.000435952	0.0404255	0.0852796	-0.109789	0.175277	0.0120535
538	0.0160631	0.00325435	0.0153497	0.00473577	0.0314078	0.0628725	-0.0689804	0.39529	0.0047583
539	0.000289391	0.0495202	0.00301214	0.0010477	0.0966431	0.127779	0.14608	0.0706454	0.0213395
540	0.00272348	0.031989	0.0277205	0.00194742	0.106393	0.129963	0.0841729	0.299321	0.00708508
541	0.000960039	0.0167688	0.00118514	1.41654e-07	0.0687415	0.0885648	-0.18898	0.0189116	0.0357136
542	5.15556e-08	0.0184537	6.47372e-05	0.0051716	0.118198	0.163803	-0.129634	0.109072	0.016805
543	0.000320128	0.0257765	0.00352966	0.0364947	0.0282355	0.0888334	0.0306392	0.706015	0.00093876
544	5.00373e-05	0.000166767	0.00206747	0.0138923	0.0108404	0.0333173	0.206426	0.0102131	0.0426115
545	0.00442889	0.0199398	0.0246953	0.0293571	0.121843	0.210107	0.159916	0.0475798	0.0255731
546	0.00686561	0.0150709	0.0068454	0.0100498	0.102239	0.149041	-0.158084	0.0502164	0.0249905
547	3.4077e-05	0.0161033	0.00848366	0.00163156	8.06962e-05	0.0295687	-0.0540403	0.505638	0.00292036
548	0.00121646	0.00212444	0.0192378	0.00324605	0.0306372	0.0520939	-0.0163405	0.840588	0.000267012
549	0.00275339	0.0176352	0.0114707	0.0335096	0.0641644	0.144913	0.0604129	0.456709	0.00364972
550	0.00179186	0.0185697	0.00028026	0.0626802	0.0453528	0.129767	-0.0996108	0.219025	0.00992232
551	7.32619e-06	0.000477181	0.0428842	0.00288821	0.0586227	0.0860827	-0.221239	0.0058265	0.0489467
552	0.0015268	0.010865	0.000106776	0.0242289	3.83169e-08	0.0458156	-0.0755761	0.35156	0.00571175
553	0.000865989	0.00114527	0.00766868	0.024124	0.0301711	0.0514285	-0.0406939	0.616307	0.001656
554	0.00316575	0.0146169	0.00109129	0.000535038	0.0372945	0.0553334	-0.154673	0.0554479	0.0239238
555	0.00317569	0.0072519	0.0047048	0.0187926	0.0650855	0.111025	0.216502	0.0069991	0.0468729
556	0.00479465	0.0229117	0.0183069	5.75012e-05	0.0248433	0.0660682	0.179488	0.0259235	0.0322158
557	0.00679825	0.00594941	0.0155792	0.00378253	0.0756102	0.0861209	0.109795	0.175252	0.0120549
558	0.000611739	0.00354125	0.0229666	0.015583	0.0108765	0.055073	0.0223209	0.783491	0.000498223
559	0.000597441	0.00253491	0.00666383	0.00591422	0.0967226	0.101462	-0.118999	0.141581	0.0141606
560	2.62559e-06	0.000138632	0.00449706	0.00120765	0.0225744	0.0266197	0.0403639	0.619172	0.00162924
561	0.000396093	0.0357663	0.00178672	0.000232853	0.0857726	0.115569	0.0999806	0.217311	0.00999611
562	0.000547583	0.00341199	0.000611273	0.00164272	0.0464497	0.0644548	-0.173555	0.0313524	0.0301212
563	0.000111431	0.000165044	0.019564	0.00376816	0.0701153	0.079007	-0.104797	0.195848	0.0109825
564	1.37951e-05	0.0269123	0.0495091	9.02434e-06	0.0489415	0.106815	-0.0618112	0.446337	0.00382063
565	0.00551192	0.012517	0.0235235	2.12142e-05	0.10229	0.122921	0.0878864	0.27843	0.00772401
566	2.43389e-06	0.00903767	0.000243512	0.0115719	0.0565463	0.0660868	-0.161801	0.0449878	0.0261796
567	0.0177448	0.00330228	2.31138e-06	0.00221024	0.0352063	0.0740121	0.0259121	0.749731	0.000671438
568	0.0174027	0.0148742	0.0319391	6.27454e-05	0.0752225	0.117971	-0.0654574	0.419924	0.00428467
569	0.015573	0.0188946	0.00187857	0.00347347	0.0305145	0.056842	0.172904	0.0320022	0.0298959
570	0.00616334	0.0183893	0.00657319	0.0104501	0.0801162	0.121169	-0.140928	0.0812758	0.0198607
571	0.00524581	0.0111298	0.00454051	0.00206311	0.0516062	0.0832475	0.0279874	0.730431	0.000783296
572	0.00104135	0.0422455	0.000548961	8.26718e-05	0.100787	0.130302	0.119739	0.139101	0.0143375
573	0.0251259	0.0117771	0.0409349	0.0483019	0.0465831	0.1577	0.184589	0.0219198	0.0340731
574	0.00292025	0.0266419	0.0140787	0.00382804	0.0316838	0.0660835	-0.0666521	0.411472	0.00444251
575	0.000541113	0.00586028	0.000772967	0.0581712	0.0287172	0.136008	-0.144521	0.0737359	0.0208864
576	0.00868383	0.00329102	0.00425143	2.00406e-05	0.0240891	0.0435758	0.0541581	0.50471	0.0029331
577	0.00473933	1.54023e-06	0.0213041	0.0497165	0.018355	0.109197	0.0626301	0.440325	0.00392253
578	0.00111159	0.000635983	0.0259492	0.00521562	0.00373724	0.0445609	0.131165	0.104917	0.0172043
579	0.000309605	0.0256884	0.000470195	0.00618619	0.0856025	0.117778	0.121487	0.133384	0.014759
580	0.000984684	0.0119602	0.0200183	0.0148772	0.0141768	0.0597111	0.000150206	0.998525	2.25619e-08
581	0.000254565	0.0226907	0.00256274	0.000511361	0.161604	0.174859	-0.13123	0.104744	0.0172213
582	0.00220479	0.0102155	0.003384	1.48891e-10	0.0195102	0.0342478	-0.0670878	0.408415	0.00450078
583	0.000300315	1.33136e-05	0.01968	0.0244662	0.0185296	0.0770826	0.136633	0.0910883	0.0186685
584	0.000151642	0.0451029	0.000659454	0.00843761	0.0836642	0.131078	0.00911733	0.910646	8.31257e-05
585	0.000501234	0.0388109	0.00657318	4.17841e-05	0.0824635	0.11378	-0.0972039	0.230418	0.0094486
586	0.0366613	0.00324899	0.00306585	0.00181129	0.0569658	0.104513	0.0930408	0.251096	0.0086566
587	0.00106081	0.0314608	0.0104967	0.00443615	0.0708131	0.142487	0.0401762	0.620804	0.00161413
588	0.000856884	0.0115385	0.00567269	0.00199865	0.0398506	0.0588526	0.0964347	0.234146	0.00929965
589	0.00366298	0.0167967	0.0122597	0.00698341	0.0614684	0.0953206	0.137001	0.090212	0.0187692
590	0.0071578	0.0176986	0.00588908	0.000347615	0.0528444	0.0770494	0.0723999	0.372227	0.00524174
591	0.0446088	0.0367657	0.0222937	0.00807884	0.0992042	0.201252	0.0514524	0.52626	0.00264735
592	0.00325023	5.37945e-06	0.00193646	0.0159277	0.076877	0.138891	-0.260181	0.001119	0.067694
593	0.00358958	0.0182694	0.00320359	0.000281424	0.0912658	0.125753	0.0828605	0.306946	0.00686586
594	3.39412e-05	0.0263959	0.0245206	0.00123382	0.0590256	0.102576	0.128163	0.113185	0.0164257
595	0.0111005	0.0145087	0.0544937	0.00915468	0.0644826	0.144441	-0.0295046	0.716427	0.000870519
596	0.0178226	0.0181341	0.0130025	0.000936313	0.0445826	0.0963116	-0.0442605	0.585719	0.00195899
597	0.000303787	0.013927	0.0107282	0.00261874	0.0605479	0.0881208	-0.199319	0.0132027	0.0397282
598	0.00558842	0.00408191	0.000115259	0.0229739	0.0367482	0.0814105	0.107116	0.186083	0.0114739
599	0.00341451	0.0132701	0.000322177	0.00062699	0.074014	0.101547	0.133089	0.099875	0.0177126
600	0.00919592	7.8437e-08	0.00904598	0.00111009	0.0213101	0.0453075	-0.0364726	0.653377	0.00133025
601	0.00147868	0.0158755	0.0251663	0.0159968	0.0610899	0.127925	0.134378	0.0966044	0.0180574
602	0.00129983	0.000451246	0.0163813	0.0260058	0.0022349	0.0533101	-0.0975733	0.228643	0.00952054
603	0.00418461	0.0293636	0.00381001	0.00289221	0.0366121	0.0720238	0.169234	0.0358888	0.0286401
604	0.00278506	0.00235436	0.0308	0.00112401	0.0448448	0.0878576	0.0927021	0.252834	0.00859367
605	0.00643752	0.00446427	0.0104548	0.00228175	0.0139549	0.033221	-0.0367092	0.651276	0.00134757
606	0.00395461	0.0350273	5.63611e-06	0.01509	0.0518836	0.100655	0.0947078	0.242667	0.00896957
607	0.00487747	0.029441	0.0059449	0.00137842	0.0557445	0.0834499	0.07295	0.368594	0.00532171
608	8.03502e-05	0.0364062	0.000881649	0.000814153	0.0130193	0.0475377	-0.075309	0.35327	0.00567144
609	0.0050364	0.0144233	0.016246	0.00937796	0.0430117	0.0678316	0.113198	0.162172	0.0128138
610	0.00725269	0.00292879	0.000607496	0.00437799	0.0850822	0.0881058	0.0851104	0.293952	0.00724378
611	0.000510841	0.0384896	0.0187954	0.000449329	0.0785814	0.116733	0.121542	0.133204	0.0147726
612	0.000210298	0.00532869	0.0135676	0.00920241	0.0737549	0.101996	-0.149019	0.0651067	0.0222067
613	1.69942e-06	0.00560857	3.08977e-05	0.0189176	0.0473079	0.084492	-0.0477413	0.556558	0.00227923
614	0.000218274	0.0607656	9.4824e-06	0.0185604	0.0823677	0.15372	-0.103726	0.200484	0.0107591
615	0.001515	0.0194524	0.0331749	0.0175978	0.156982	0.241794	-0.0832566	0.304631	0.00693167
616	0.00199668	0.0598579	0.0110114	0.00138056	0.0768948	0.143166	-0.00708058	0.93055	5.01346e-05
617	0.0208842	0.0168387	0.00137189	0.000282642	0.0420691	0.0851416	0.153349	0.0575965	0.023516
618	0.00266669	0.0316257	0.00188938	3.52892e-05	0.0509181	0.0857951	0.109947	0.174652	0.0120883
619	0.000101817	0.00299329	0.00521135	0.0128491	0.0314883	0.042304	-0.0685992	0.397913	0.00470584
620	0.00383579	0.0315911	0.0324363	0.00144005	0.105099	0.158538	-0.13955	0.084326	0.0194742
621	0.0117836	0.0162262	0.00725766	0.00253846	0.0517765	0.0835483	-0.185899	0.0209823	0.0345583
622	0.000124527	0.0177394	0.00538646	0.000793964	0.0551638	0.0750177	-0.116655	0.149647	0.0136084
623	0.0243092	0.0208107	0.000111303	0.00792448	0.137966	0.182975	-0.145054	0.0726682	0.0210406
624	0.000480478	0.0284541	0.00553194	0.000394799	0.0975519	0.127644	0.0869018	0.28387	0.00755192
625	0.0183611	0.0223961	0.0180092	0.0054586	0.0132632	0.0724089	0.0291704	0.719504	0.000850911
626	0.0177723	0.00096666	0.0250063	0.00200834	0.00113927	0.0465044	0.121572	0.13311	0.0147796
627	0.00545171	0.00504779	0.000149378	0.0123803	0.0795284	0.125697	-0.152554	0.0589202	0.0232726
628	0.0138836	0.0069359	0.000642412	0.0366423	0.0558891	0.144379	0.103534	0.201324	0.0107192
629	0.000184847	0.00556728	0.00186405	0.0106047	0.000201606	0.0166164	-0.145684	0.0714213	0.0212238
630	0.00124086	0.0188241	0.00158465	0.0036366	0.0910206	0.121968	-0.238552	0.00288838	0.0569072
631	0.00237037	0.0205519	0.00280591	0.00937814	0.116899	0.150693	0.219792	0.00616442	0.0483087
632	0.00200479	0.00323774	0.0289442	1.01987e-05	0.0537512	0.0897694	-0.023808	0.769458	0.00056682
633	0.0269663	0.0148566	0.00748278	0.00106865	0.121958	0.170855	-0.0596277	0.462592	0.00355546
634	0.02538	0.0435845	0.0142357	0.000194587	0.0803957	0.131491	-0.169658	0.0354203	0.0287838
635	0.00193155	0.0130706	0.0316527	0.0149358	0.0235656	0.0641386	0.0335373	0.679671	0.00112475
636	0.014395	0.000699242	0.00265717	1.71576e-05	0.0663034	0.0815102	-0.100887	0.213149	0.0101782
637	0.00605928	0.0248414	0.000718738	0.0103448	0.04922	0.0880183	0.107527	0.184391	0.0115621
638	0.0001307	0.00683794	0.0315144	0.00356702	0.0835757	0.10848	0.129249	0.110137	0.0167053
639	0.0121547	0.000107433	0.0260176	0.0137268	0.000232454	0.0584357	-0.0560812	0.489677	0.0031451
640	0.00890551	2.69667e-05	0.0184558	0.00191368	0.080736	0.0980934	0.0395612	0.626165	0.00156509
641	0.0332585	0.000133253	0.0069857	9.38677e-05	0.0440246	0.0959336	0.0626675	0.440051	0.00392722
642	0.00487931	0.00462862	0.0124537	0.0209528	0.0057476	0.0357633	-0.00619716	0.939197	3.84048e-05
643	6.17518e-05	0.0292847	0.000171103	0.0135133	0.0835128	0.121274	-0.111714	0.167784	0.01248
644	0.000314649	0.0140042	0.0135573	0.00455781	0.0618246	0.105806	-0.0472593	0.560553	0.00223344
645	0.00278568	1.49432e-06	0.0361031	0.000486322	0.00338509	0.0404943	0.0024374	0.976066	5.94093e-06
646	0.00554401	0.0191209	0.00106332	0.00147308	0.0834247	0.12165	-0.118943	0.141769	0.0141473
647	0.000210282	0.0297425	0.00494074	0.00118434	0.0612674	0.0881015	-0.221091	0.00586022	0.0488813
648	0.000394161	0.0155732	0.00158227	0.022607	0.0799908	0.109734	0.122865	0.129001	0.0150959
649	0.0253703	0.00379929	0.0256722	0.0101716	0.0956025	0.158138	0.24925	0.00182539	0.0621257
650	3.35512e-05	0.035859	0.022658	0.0181332	0.0825369	0.156366	-0.00827037	0.918917	6.83991e-05
651	0.000365025	7.07697e-06	0.000994654	0.0283679	0.0269415	0.0775542	-0.0488202	0.547663	0.00238341
652	0.0254348	0.00257305	0.0129284	0.0013591	0.0795453	0.117395	0.0450081	0.579396	0.00202573
653	0.00623265	0.0135245	0.000192913	0.0457149	0.0525578	0.12862	-0.058355	0.472216	0.0034053
654	0.00329322	0.0250439	0.0324314	0.0119297	0.05009	0.087578	-0.161113	0.0459204	0.0259572
655	0.00560213	0.0412403	0.0151765	0.0112339	0.158603	0.225491	-0.0265353	0.743919	0.00070412
656	0.00027938	0.0315263	0.00234797	0.00106321	0.0233622	0.0538563	-0.0469274	0.563313	0.00220218
657	0.00504746	0.00597303	0.0289173	7.17487e-06	0.0335389	0.0642641	-0.00568305	0.944233	3.22971e-05
658	5.50712e-06	0.0126588	0.000108831	0.000893303	0.0600226	0.0684289	0.0376751	0.642725	0.00141942
659	0.0300297	0.00144885	0.00642794	0.0099451	0.0749509	0.135593	0.105929	0.191037	0.011221
660	0.00356605	0.0234341	1.41145e-05	0.000931341	0.0594178	0.08337	0.120413	0.136874	0.0144994
661	0.00629288	0.00417109	0.0409881	0.00882416	0.013085	0.0713488	0.203363	0.0114194	0.0413564
662	7.84099e-05	0.00616902	0.00353012	0.000162708	0.0464706	0.051374	-0.177257	0.0278623	0.0314199
663	0.00118614	1.34881e-05	0.0105392	0.0154531	0.0906632	0.161565	-0.141827	0.0793337	0.0201148
664	8.54342e-05	0.0251405	0.0180048	0.00136054	0.0707074	0.104506	-0.0631988	0.436177	0.00399409
665	0.0243477	0.00817804	0.00113488	0.00545006	0.0357569	0.0845828	-0.0663635	0.413505	0.00440411
666	0.00361813	0.0435596	0.0019	0.00583765	0.135709	0.186927	-0.183406	0.0227972	0.0336378
667	0.00390421	0.0127557	0.028164	0.00134598	0.00564985	0.0454598	-0.0936255	0.248117	0.00876573
668	0.0169084	3.29301e-05	0.0373368	0.0127499	0.0026432	0.0672591	-0.054235	0.504104	0.00294143
669	0.000851737	8.00452e-05	0.000822161	0.00640238	0.0410858	0.0697255	-0.179871	0.0256024	0.0323535
670	0.00194419	0.00192127	0.00152016	0.012868	0.0275879	0.0703409	-0.155824	0.0536343	0.0242812
671	0.000383582	0.0263087	0.00682558	0.0131579	0.00168611	0.0528579	0.0143425	0.859866	0.000205707
672	0.00430207	0.00395183	0.000978791	0.00293214	0.0588591	0.0696686	0.121388	0.133703	0.014735
673	0.00119681	0.0128257	0.00857409	0.0438968	0.0215805	0.0978198	0.0678672	0.402979	0.00460595
674	0.000471801	0.0153317	0.00150923	1.55729e-05	0.0914493	0.103913	-0.0502701	0.535821	0.00252708
675	0.000171364	0.0167447	0.00758344	0.00253831	0.0504679	0.0725796	0.113459	0.1612	0.012873
676	0.0114365	0.0356187	0.00572575	0.0314451	0.0172755	0.100119	-0.0478714	0.555481	0.00229167
677	0.00633625	0.0373717	0.00554674	2.89192e-06	0.0493883	0.0924458	-0.0928271	0.252191	0.00861687
678	0.00512826	0.0377883	0.0155154	1.00841e-05	0.0566743	0.0928733	-0.0509497	0.530315	0.00259587
679	0.00192775	0.0255641	0.0111863	0.00427605	0.0139652	0.052159	0.0865405	0.285885	0.00748926
680	0.0141548	0.0106183	0.00808671	0.0100149	0.125597	0.195352	0.173993	0.0309208	0.0302735
681	3.01659e-05	0.00774256	1.00423e-07	0.000602868	0.116461	0.146634	-0.0701509	0.387301	0.00492115
682	1.01812e-05	0.00705458	0.0444362	0.00354907	0.0469828	0.114673	-0.0846872	0.296368	0.00717191
683	0.00493235	0.0356516	0.00355991	1.47229e-06	0.0916048	0.126141	-0.116785	0.149192	0.0136386
684	0.000238318	0.00035941	0.000247705	8.05313e-05	0.00892658	0.0119148	0.052913	0.514569	0.00279979
685	9.97761e-05	0.0128929	0.00968572	0.000302538	0.0345849	0.0515942	0.0778643	0.337128	0.00606285
686	0.000844301	0.00244008	0.00239832	0.00275111	0.0709562	0.0981357	0.0637852	0.431923	0.00406855
687	0.00025453	0.00460106	0.00658562	0.00895787	0.03638	0.0452851	0.094525	0.243582	0.00893497
688	0.000478665	0.0180123	0.000914282	0.0253038	0.0365879	0.09558	-0.162219	0.0444287	0.0263152
689	0.00648442	0.0504251	9.64745e-05	0.00198048	0.0985082	0.148332	-0.0781028	0.335645	0.00610005
690	0.00133944	0.0271014	0.0101479	0.0116979	0.052828	0.0991445	0.153282	0.0577068	0.0234955
691	0.00971548	0.0341262	0.0245212	0.0187385	0.0572683	0.148147	-0.103525	0.201362	0.0107174
692	0.00860081	0.0641709	0.000952061	0.0611769	0.127158	0.230005	-0.119596	0.139577	0.0143033
693	0.00333038	0.012217	0.0195842	0.00199885	0.0342301	0.0739842	0.0702677	0.386509	0.00493756
694	0.00670683	9.29834e-05	0.0102913	3.69913e-05	0.0364351	0.0565695	-0.0280547	0.729808	0.000787067
695	0.00282657	0.0168514	0.000232671	0.00364817	0.0289072	0.0437485	-0.00896544	0.912129	8.03792e-05
696	0.0158599	0.0135376	0.00276897	0.049948	0.0631194	0.161387	-0.000906756	0.991095	8.22207e-07
697	7.67744e-05	0.0459511	0.00960784	0.0239038	0.0436845	0.113483	0.0507808	0.53168	0.00257869
698	0.0170554	0.000437822	0.0211819	0.0106116	0.00825416	0.0643413	-0.0406209	0.61694	0.00165006
699	0.00598526	0.0106493	0.0232343	0.00644338	0.0853679	0.139665	-0.217634	0.00670106	0.0473647
700	0.000703143	0.0200878	2.75643e-05	0.00233315	0.0430634	0.0634498	0.110784	0.171373	0.0122731
701	0.0098924	0.00384566	0.00585915	0.0180582	0.0346451	0.0845798	-0.1694	0.0357046	0.0286964
702	0.0125355	0.0316472	3.91059e-05	0.00013609	0.0677539	0.0883337	-0.161604	0.0452533	0.0261158
703	0.000102492	0.00923312	0.00154402	0.0130509	0.0177256	0.0324081	-0.164639	0.0413085	0.0271061
704	0.00271228	0.019049	0.0133332	0.00517488	0.0830621	0.116413	0.179979	0.0255121	0.0323925
705	0.000594716	0.00412093	0.0288783	0.00959102	0.0382724	0.0692067	0.0754432	0.35241	0.00569168
706	0.0025426	0.0286208	0.00304881	0.00693259	0.153276	0.186755	-0.170112	0.0349241	0.0289382
707	0.0152947	0.0248276	0.000802342	0.00203752	0.0526377	0.0995548	-0.0232112	0.775081	0.000538758
708	0.00333433	0.000433751	0.0200773	0.0168478	0.0266592	0.046486	-0.111387	0.169041	0.012407
709	0.00445472	0.00816844	0.00701985	0.00573254	0.0700165	0.109641	0.0869692	0.283496	0.00756364
710	0.0092361	0.00381734	0.00732318	7.4438e-06	0.00817604	0.0348926	0.130602	0.106431	0.0170569
711	0.000884609	0.0398434	0.00451452	0.000137476	0.0660822	0.0988863	0.107384	0.184981	0.0115312
712	0.00113424	0.019521	1.91863e-05	0.00783805	0.0640655	0.0975084	0.0103209	0.89891	0.00010652
713	0.00942784	1.2015e-05	0.0431167	0.00937481	1.60847e-05	0.061394	-0.0181282	0.823418	0.000328633
714	0.00604909	0.0273804	0.0263105	0.00457472	0.045387	0.099089	-0.0238519	0.769045	0.000568912
715	0.000226624	0.0491608	0.0032766	0.00507496	0.108647	0.153674	-0.122328	0.130696	0.0149641
716	0.0103737	0.0292549	0.00200914	0.00178618	0.0389036	0.0758298	-0.020171	0.803901	0.00040687
717	0.000586871	0.00354064	0.00234378	0.00265045	0.0493668	0.0654713	-0.229745	0.00415326	0.052783
718	0.0167026	0.0417251	0.00378698	0.0042149	0.111489	0.174799	-0.152869	0.058392	0.023369
719	0.000272617	0.00347675	0.0217348	0.0187455	0.000349374	0.0445148	0.104457	0.197313	0.0109113
720	0.00741903	0.00872987	0.00816466	8.00223e-07	0.0243518	0.0366203	-0.0512463	0.527921	0.00262618
721	0.010417	0.0296244	0.000454925	0.00851742	0.0329867	0.076872	0.117189	0.147778	0.0137334
722	0.00284804	0.00722593	0.000230079	0.00353121	0.116816	0.135574	0.118618	0.142869	0.0140702
723	0.0397569	0.0153132	0.000161156	0.0173661	0.0352209	0.0981184	-0.0933303	0.249618	0.00871055
724	0.000723085	0.0336873	0.0113217	0.00838707	0.056008	0.103177	-0.025142	0.756933	0.000632118
725	0.00143914	0.0432241	0.0157072	0.00598271	0.00789825	0.0665566	-0.0301948	0.710087	0.000911727
726	0.00160551	0.00443686	0.0302336	0.0168209	0.0450806	0.107919	-0.156212	0.0530342	0.0244022
727	0.00154111	0.00427446	0.00575263	0.0181229	0.0362239	0.0801396	0.0868414	0.284207	0.00754142
728	0.00768592	0.000511245	0.00249821	0.00466276	0.00201608	0.0143854	-0.0874576	0.28079	0.00764883
729	0.00665848	0.0415467	0.0177368	0.000848888	0.0216807	0.080278	-0.0244506	0.763417	0.000597833
730	0.00135092	0.00641007	0.0018881	0.00237443	0.0527348	0.0692656	-0.148256	0.0665089	0.02198
731	0.00122842	0.011165	0.0157745	0.00112688	0.0170992	0.0361651	-0.123619	0.126652	0.0152817
732	0.000564384	0.0254724	0.00407657	3.37138e-05	0.0909016	0.135929	-0.126862	0.11692	0.016094
733	0.00634509	0.0340534	0.00148455	4.6943e-05	0.038506	0.0668403	-0.0904749	0.264462	0.0081857
734	0.000488056	0.0419354	0.000685186	0.0155735	0.0494537	0.109622	-0.131268	0.104642	0.0172314
735	0.000327586	0.0176516	0.0061631	0.00976003	0.163468	0.174698	0.0335583	0.679481	0.00112616
736	2.13483e-05	0.0208413	0.0166357	0.000196995	0.0922564	0.136915	-0.089626	0.268989	0.00803283
737	0.031706	0.00185897	0.0137421	9.98373e-06	0.0257157	0.0721627	0.0828891	0.306778	0.00687061
738	0.00934222	0.000724845	1.51672e-05	0.00146983	0.0871394	0.112284	0.0884748	0.275211	0.0078278
739	0.00260218	0.0204106	0.0145805	0.000738013	0.0563658	0.0871854	-0.112512	0.164748	0.012659
740	0.00200881	0.00170732	0.0244453	0.00580506	0.000101614	0.0329717	-0.00165293	0.983768	2.73218e-06
741	0.0108801	2.29424e-05	0.0529948	0.00276269	0.00322854	0.0695815	0.0189692	0.81537	0.000359829
742	0.000181593	0.0561095	6.04676e-05	0.0035698	0.0743554	0.131776	0.127116	0.116184	0.0161585
743	0.00229268	0.0341008	0.00657955	0.000119915	0.0563081	0.0833675	0.0506904	0.532412	0.00256952
744	0.00286254	6.06182e-05	0.0010426	0.0474954	0.000952126	0.0521882	-0.0352963	0.663865	0.00124583
745	0.000468066	0.01102	0.000866776	0.0404354	0.0498562	0.122799	0.0537944	0.507579	0.00289384
746	0.0183723	0.00147832	0.0231112	2.76847e-07	0.00349858	0.0472463	0.0739005	0.362372	0.00546128
747	0.00741299	0.0198441	0.00283629	0.00327803	0.0589695	0.0849099	-0.119782	0.138958	0.0143478
748	0.00782377	0.00810132	0.0293718	0.00391148	5.13811e-05	0.0523415	-0.00606868	0.940455	3.68289e-05
749	0.00622908	0.0533988	0.00680315	0.015568	0.0908924	0.164269	-0.0889016	0.272893	0.0079035
750	0.00176177	0.0150542	0.00123144	0.0116325	0.0354896	0.0754869	-0.244176	0.00227479	0.0596221
751	0.0187974	6.92219e-05	0.00567629	1.89646e-05	0.0522482	0.0885432	0.0865819	0.285654	0.00749642
752	0.00152708	0.0097385	0.0150913	0.0258911	0.0143207	0.0716138	-0.0929207	0.251711	0.00863426
753	0.00284801	0.00360838	0.0509963	0.0018344	0.0225288	0.0724017	0.0110824	0.891495	0.00012282
754	0.00297693	0.00213902	0.0237521	0.00329669	0.00424953	0.0325969	-0.0120352	0.882231	0.000144846
755	0.000451943	0.0122448	0.00237854	0.00342409	0.0452386	0.0726455	0.075772	0.35031	0.0057414
756	1.22649e-05	0.0139606	0.00200879	0.00112781	0.108368	0.130185	0.268542	0.000758699	0.0721147
757	0.0116808	0.0126745	0.032234	0.000634881	0.0644417	0.11136	-0.0638876	0.431183	0.00408162
758	0.0017536	0.0217192	0.00667502	0.00918635	0.0681998	0.0857374	-0.11089	0.170959	0.0122967
759	9.79566e-06	0.0100728	0.00579586	0.00255192	0.0703373	0.0774978	0.0361769	0.656008	0.00130877
760	0.00137484	0.0221474	0.0228471	2.39027e-05	0.0587468	0.097792	0.154536	0.0556683	0.0238812
761	0.00127563	0.0667702	0.0404952	0.00122567	0.128481	0.192268	0.00342018	0.966421	1.16976e-05
762	7.39857e-06	0.0402913	0.00707367	0.00150867	0.0548369	0.0900726	-0.0184436	0.820398	0.000340166
763	0.00335817	0.00295599	0.0118844	0.000640686	0.0689853	0.0996635	0.133554	0.0986858	0.0178365
764	0.00340251	0.0236724	4.06637e-05	0.0111991	0.0204381	0.0587646	0.00936444	0.908235	8.76927e-05
765	5.03092e-05	0.0121324	0.0243362	1.87521e-06	0.0513362	0.0833864	0.100361	0.215559	0.0100722
766	0.0578587	0.000422574	0.0517606	0.00114739	0.114525	0.227061	0.0462008	0.569377	0.00213451
767	0.00221292	0.0127876	0.0185756	0.00792645	0.0996034	0.125855	-0.0859442	0.28923	0.0073864
768	0.00258665	0.0109724	0.00103199	0.0241513	0.00228801	0.0466382	0.043456	0.592558	0.00188842
769	0.00226438	0.000189229	0.0183285	0.00268725	0.0492334	0.067726	-0.119668	0.139337	0.0143205
770	0.000311865	0.0564396	0.000704039	3.3334e-05	0.105033	0.143926	0.0757064	0.350728	0.00573147
771	0.00101318	0.0318673	0.00181089	0.00633976	0.110522	0.128368	0.0295107	0.716371	0.000870881
772	0.00179818	0.036889	0.00906551	0.000336056	0.0883667	0.111791	-0.118921	0.141843	0.0141421
773	0.00151701	2.25428e-05	0.00404962	0.0169562	0.042513	0.0907463	0.0995148	0.219471	0.0099032
774	0.0011816	0.0129856	0.00141038	0.000131549	0.0443928	0.0588713	-0.0779138	0.336819	0.00607057
775	0.00601463	0.00237383	0.0194563	0.00895204	0.0271911	0.0785691	-0.125562	0.12075	0.0157657
776	0.000281498	0.017947	0.000869091	0.0292416	0.0313349	0.0800519	0.0303978	0.708226	0.000924027
777	0.000588346	0.018699	0.00223119	0.00384948	0.0202538	0.0471915	-0.0333434	0.681421	0.00111179
778	0.0244973	0.0173478	0.000598014	0.000661757	0.0316744	0.0737799	-0.0284835	0.725842	0.000811308
779	0.000212024	0.000627869	0.000118488	0.0108402	0.00333663	0.0227712	0.12604	0.119329	0.0158862
780	0.0109512	0.000630622	0.0159052	0.0464031	0.00088728	0.0747607	-0.0620536	0.444553	0.00385065
781	0.00197021	0.0173913	1.8226e-11	0.00238924	0.103356	0.117152	0.163804	0.0423647	0.0268316
782	0.00067469	0.0305842	0.00030392	0.000623963	0.0407725	0.0680297	0.0572451	0.480696	0.003277
783	0.000890783	0.00748452	0.0138033	0.00996942	0.14272	0.150148	-0.0959624	0.236455	0.00920879
784	0.00166887	0.0283572	0.00590191	0.00952162	0.0756817	0.116631	0.235454	0.00328693	0.0554387
785	0.00273621	0.0250303	0.0154663	0.000143628	0.110832	0.136371	-0.0605948	0.455353	0.00367173
786	0.00312663	0.0151316	0.00190913	0.00259272	0.0671873	0.101028	0.160008	0.04745	0.0256026
787	0.0066133	0.00804431	0.000191843	0.000369238	0.027884	0.0394122	-0.140356	0.0825316	0.0196997
788	0.00545773	0.02984	2.51849e-05	0.0027521	0.159704	0.197901	0.0641244	0.429473	0.00411194
789	0.000239701	0.0196979	0.000716121	0.00990921	0.152828	0.18554	-0.17688	0.0282014	0.0312866
790	7.64585e-05	0.08888	0.0134452	0.00054171	0.0793253	0.159914	-0.0512867	0.527595	0.00263033
791	0.00351896	0.0133502	0.00906893	0.000192189	0.0647587	0.0916874	0.160694	0.0464954	0.0258225
792	0.0135149	0.00352742	0.046166	0.00874679	0.00750599	0.068933	0.0725555	0.371197	0.0052643
793	0.000344179	5.32664e-06	0.000917558	0.0140601	0.0095913	0.0388757	-0.0629018	0.43834	0.00395664
794	0.00698382	0.0258361	0.0286363	0.0139935	0.00715826	0.0873116	0.191692	0.0172382	0.0367459
795	0.00043765	0.00486107	0.0218923	0.0323902	0.0132629	0.077404	0.0940579	0.24593	0.00884689
796	0.0113452	0.0113741	0.0427628	0.0238012	0.0887413	0.164085	-0.0279396	0.730874	0.000780621
797	1.84398e-05	0.0210164	0.00233123	0.000185265	0.0505295	0.0633274	0.0232019	0.775169	0.000538327
798	0.00807733	0.00132553	0.0260721	0.00581189	0.00144987	0.0395751	0.0352024	0.664706	0.00123921
799	0.000338517	0.00350652	0.0108541	0.00350093	0.075611	0.103904	-0.118611	0.142891	0.0140686
800	0.0133785	0.028535	0.0291987	0.0119123	0.0529715	0.129311	-0.226313	0.0047681	0.0512174
801	0.000910537	0.00185197	0.00276255	0.0178422	0.0110531	0.045304	0.27046	0.000692781	0.0731484
802	0.00460151	0.0445941	7.37999e-05	0.0325864	0.107676	0.174391	0.113864	0.159701	0.0129649
803	0.00464831	0.0261917	0.000430913	0.000167877	0.0746951	0.0925195	0.0326348	0.687835	0.00106503
804	0.00361612	0.0446818	0.00742417	0.0207218	0.0704218	0.16548	0.134297	0.0968079	0.0180356
805	0.00135271	0.00156962	0.0363819	0.00573404	0.0427427	0.0883755	0.108625	0.179922	0.0117995
806	0.0264161	0.0223988	0.0115987	0.00295528	0.0377313	0.0941176	0.0559435	0.490745	0.00312968
807	0.0194292	0.0124457	0.00932521	0.00441461	0.0324404	0.0911333	0.157317	0.0513553	0.0247487
808	0.000147362	0.0243485	0.00413741	0.0230039	0.0553785	0.126177	-0.0462654	0.568836	0.00214049
809	0.000542874	0.00121422	0.00314736	0.0131092	0.0278759	0.056327	0.0910116	0.261627	0.00828311
810	1.93832e-05	0.000651424	0.0206651	0.0556561	9.42225e-05	0.090774	0.0510151	0.529787	0.00260254
811	0.0231388	0.0157812	0.00100385	0.000161273	0.0262346	0.0669965	0.144956	0.072864	0.0210121
812	0.00131253	0.0166726	2.32646e-05	0.0164112	0.0445504	0.0698111	-0.0589335	0.467828	0.00347316
813	6.01527e-05	0.00877865	0.00129498	0.0126116	0.0659998	0.100999	0.16433	0.0416968	0.0270044
814	0.0119271	0.0339015	0.0159004	0.0188671	0.0421232	0.117443	0.112602	0.164407	0.0126793
815	0.00015956	0.0166293	0.000830311	0.0250166	0.0456882	0.0882463	-0.161226	0.0457661	0.0259937
816	0.00258993	0.0121681	0.00366801	0.00128856	0.0358813	0.0547724	-0.104863	0.195566	0.0109963
817	0.00667656	0.0249359	0.000253758	0.0143843	0.0305559	0.0763654	0.0458817	0.572049	0.00210513
818	0.0046185	0.000273832	0.0106186	0.00434054	1.09604e-05	0.0183356	0.0182876	0.821891	0.000334437
819	8.03264e-05	0.011281	0.00373408	0.00686823	0.0394843	0.0762229	-0.0738899	0.36244	0.00545972
820	7.99922e-06	0.00162949	0.00533917	3.86487e-05	0.0129092	0.0168319	-0.0801175	0.32329	0.00641881
821	0.0157386	0.0349754	0.000970608	0.00385346	0.108657	0.145686	0.0312177	0.700727	0.000974547
822	6.28389e-05	0.0505849	0.00880933	0.0021263	0.0639263	0.105421	-0.0348777	0.667614	0.00121645
823	0.00556083	0.0332456	0.00191626	0.000370008	0.0762665	0.111165	-0.133898	0.0978109	0.0179288
824	2.17834e-05	0.0137598	0.00150562	0.00729691	0.0631312	0.0907186	-0.0527382	0.515961	0.00278132
825	0.00514123	0.0242195	0.00256202	0.00293041	0.087244	0.118688	-0.127234	0.115842	0.0161885
826	0.000147397	0.0106914	0.0595368	0.0152453	0.0084191	0.0848451	0.015075	0.852788	0.000227257
827	0.0134326	0.0242463	0.000861799	0.00037214	0.0472245	0.0720102	-0.152077	0.0597246	0.0231275
828	0.00905633	0.0469526	0.00349412	0.0103182	0.0575274	0.115172	-0.0260791	0.748172	0.000680117
829	0.000659535	0.0483741	0.000387946	0.00146065	0.0813558	0.116077	-0.12348	0.127084	0.0152473
830	0.000330231	0.0284711	0.00372656	0.000133824	0.0760732	0.109575	0.155185	0.0546359	0.0240823
831	0.00335901	0.0508663	0.00662839	0.0203041	0.104873	0.177476	-0.138963	0.0856543	0.0193106
832	2.11897e-05	0.0516246	0.0236066	0.00811678	0.0812929	0.156281	0.172088	0.0328343	0.0296143
833	1.82373e-05	0.0149996	0.00350043	0.0018369	0.0744512	0.0855072	-0.160835	0.0463015	0.0258677
834	0.00296973	0.0310469	1.28592e-06	0.0196798	0.0495181	0.0991484	0.0404368	0.618538	0.00163514
835	0.00982211	0.000614921	0.0461713	6.93419e-09	0.00848425	0.0655554	-0.0108374	0.893879	0.00011745
836	0.00415659	0.00862601	0.0126838	0.00298584	0.0978738	0.142977	0.0996167	0.218997	0.00992348
837	0.0205945	0.0125629	0.00165793	0.00306125	0.0427359	0.0928245	-0.105309	0.193664	0.0110899
838	0.00802194	0.00717459	0.00131393	0.0133649	0.0446016	0.0708533	-0.0667437	0.410828	0.00445473
839	0.00214134	0.0216597	0.00907816	0.0089989	0.0889903	0.118777	-0.140821	0.0815092	0.0198305
840	5.99075e-06	0.0171298	0.00286426	0.00893878	0.0520291	0.0880739	0.164394	0.0416166	0.0270253
841	0.000517059	0.0369305	0.00106147	5.47804e-06	0.12237	0.146271	-0.111082	0.170217	0.0123392
842	2.23461e-05	0.0334388	0.00817306	0.0022723	0.0780608	0.119831	-0.124465	0.124057	0.0154914
843	0.00249898	0.00782707	0.0183977	0.0207636	0.0278796	0.0902212	-0.0381972	0.638124	0.00145902
844	0.0131323	0.0246042	0.00151439	0.00768937	0.10804	0.116183	0.0505052	0.533913	0.00255078
845	7.01393e-05	1.19011e-05	0.0111363	0.00635477	0.000205865	0.018876	-0.068981	0.395286	0.00475837
846	0.000360114	0.00315963	0.0122837	0.0060494	0.00223943	0.0316242	0.0915968	0.25856	0.00838997
847	0.00590475	0.0107537	0.00839748	0.000441352	0.0753365	0.0937208	0.217234	0.00680512	0.0471905
848	0.00103874	0.0119842	0.0136953	0.00459266	0.00978667	0.0380749	0.00266551	0.973827	7.10494e-06
849	1.58846e-05	0.0120359	0.00993076	0.00332889	0.0947238	0.136045	0.0708203	0.382776	0.00501552
850	0.0155727	0.00161417	0.00107638	0.00212993	0.0422398	0.0601499	0.141509	0.0800163	0.0200248
851	0.000640849	0.0238377	0.0162039	0.00022537	0.0444702	0.0804715	0.00860154	0.915682	7.39865e-05
852	0.00595463	0.0159767	0.000312023	0.00704084	0.025266	0.0685689	0.00902	0.911596	8.13604e-05
853	0.00313957	0.0256035	0.00708822	4.7958e-05	0.0298118	0.0589786	0.134741	0.0956974	0.0181553
854	0.0024177	0.00111977	0.00275267	0.0008839	0.0412144	0.0500029	0.145255	0.0722687	0.0210989
855	0.00205155	0.00378815	0.0181729	0.0025835	0.0347617	0.0513348	0.131065	0.105184	0.0171781
856	0.0103582	0.0143721	0.000266015	0.0105706	0.0552263	0.0974849	-0.262206	0.00101964	0.068752
857	0.00555657	0.03245	2.63855e-05	0.0554828	0.0407129	0.132204	-0.0817845	0.313291	0.00668871
858	0.000271853	0.000155693	0.00073303	0.0412084	0.0180713	0.08128	-0.0906669	0.263446	0.00822048
859	0.00502923	0.00285049	0.0179625	0.000717159	0.0324317	0.0488428	0.108954	0.178602	0.0118709
860	0.0128319	0.00734062	0.0552907	0.000493654	0.0602682	0.119494	0.118839	0.14212	0.0141227
861	0.00830295	0.00636862	0.0244409	0.00609342	0.0271223	0.0681927	-0.0469933	0.562765	0.00220837
862	0.00512556	0.00357196	0.00329789	0.00052368	0.000973535	0.0126813	0.0397725	0.624321	0.00158185
863	0.00119375	0.00122384	0.00275974	0.00291474	0.00084139	0.009323	0.107847	0.183079	0.0116311
864	0.0157258	0.00451609	0.00166584	0.0347855	0.0852342	0.163426	0.0711061	0.380854	0.00505607
865	0.00289665	0.00287642	0.00744346	0.0085371	0.0557756	0.080075	-0.00429142	0.957874	1.84163e-05
866	0.00112946	0.00225793	0.00723708	0.0500075	0.00276791	0.0677903	0.141727	0.0795477	0.0200865
867	3.22139e-05	0.0093884	0.0026923	0.00181576	0.052568	0.077627	0.0531734	0.512499	0.00282741
868	0.00145075	0.0365151	6.41959e-05	0.00205815	0.089578	0.131832	-0.0604201	0.456655	0.00365059
869	0.000452953	0.033377	0.00960726	6.14637e-05	0.0691095	0.133358	-0.0763825	0.34643	0.00583429
870	1.35706e-06	1.73221e-05	0.0141901	0.00381575	0.00107333	0.0187219	0.00375717	0.963115	1.41163e-05
871	1.24943e-05	0.0140734	0.0290019	0.00205479	0.0499501	0.0810355	-0.246398	0.00206693	0.060712
872	0.0106979	0.0036222	0.0149834	0.012021	0.00910351	0.0515205	-0.13526	0.0944146	0.0182954
873	0.00149571	0.00859605	0.0414676	0.00196742	0.0683315	0.0990324	0.255739	0.00136861	0.0654026
874	0.0029067	0.00881284	0.00641105	0.00211858	0.0453216	0.0588999	-0.109185	0.177676	0.0119214
875	0.0181318	2.66592e-05	0.00537112	0.0838752	0.023511	0.162866	0.174416	0.0305085	0.030421
876	0.011616	0.0230392	0.0370745	0.0228668	0.0262615	0.113663	-0.0277445	0.732682	0.000769756
877	0.0124928	0.0148833	9.22199e-05	0.0196921	0.0198626	0.0714688	-0.0511333	0.528832	0.00261461
878	0.00121089	0.0275939	0.0226472	0.000601222	0.0619986	0.124482	-0.0887154	0.273903	0.00787042
879	0.00394167	0.00242248	0.00272732	0.0082517	0.00517644	0.0207554	0.198011	0.0138299	0.0392082
880	0.00596877	0.0490303	0.0193809	0.00885746	0.146434	0.224015	-0.173118	0.0317877	0.0299698
881	0.00802349	0.000175344	0.000586296	0.0445578	0.0498724	0.13071	0.097194	0.230465	0.00944668
882	0.00034584	0.0205946	0.00173184	0.00329204	0.0485355	0.0715737	-0.319948	5.23353e-05	0.102367
883	0.000615946	0.0183068	0.0380121	0.0359311	0.0463026	0.157677	-0.26636	0.000840694	0.0709474
884	0.000537804	0.00132692	0.00758829	0.000662248	0.0787789	0.0844228	0.174414	0.0305111	0.0304201
885	0.00955666	0.0287529	0.0301081	0.0015255	0.0385612	0.0945436	-0.0823572	0.309903	0.00678271
886	0.0126738	0.0541447	5.97917e-07	0.00394742	0.0820401	0.154801	-0.000606679	0.994042	3.6806e-07
887	0.000829812	0.0373048	0.0219121	0.00218642	0.0846098	0.123973	0.0924659	0.254049	0.00854995
888	0.000899365	0.0338218	0.00102463	0.00794475	0.0200258	0.0600208	-0.0945608	0.243403	0.00894175
889	0.00208318	0.0170566	0.00877515	0.000515629	0.0430211	0.0633705	-0.0383908	0.63642	0.00147385
890	0.00109182	0.0331084	0.00908314	7.60817e-05	0.0653372	0.099996	-0.108869	0.178941	0.0118525
891	0.00105587	0.0662054	0.00296824	0.0245436	0.0776497	0.148152	-0.119078	0.141312	0.0141797
892	0.0035799	0.010484	0.00298863	0.0288675	0.0413416	0.0994468	0.213944	0.00771574	0.0457719
893	0.000155204	0.0360742	1.13003e-06	0.0046314	0.0674054	0.104841	0.0486952	0.54869	0.00237123
894	0.00127962	0.0208774	0.021149	9.22531e-05	0.137033	0.174178	0.192156	0.0169654	0.0369239
895	0.00116364	0.000473887	0.0357275	0.0210021	0.0197859	0.0599959	-0.036135	0.656381	0.00130574
896	0.0108803	0.0184162	0.0163684	0.0341103	0.0282116	0.101444	-0.0918892	0.257036	0.00844363
897	0.00106693	0.0188491	0.0197635	0.00563972	0.0605193	0.112562	-0.0894835	0.269754	0.0080073
898	0.000195678	0.00115118	0.0105309	0.00345909	0.0046364	0.0166676	-0.0500384	0.537705	0.00250384
899	0.0137457	0.00183962	0.00147703	0.0177664	0.00123495	0.0381935	-0.0361978	0.655822	0.00131028
900	0.0039803	0.00571963	0.052894	0.0544418	0.0210048	0.151193	0.0829732	0.306286	0.00688454
901	0.00200395	0.00838059	0.00013539	0.00706575	0.0312074	0.0518576	-0.00411253	0.959629	1.69129e-05
902	7.97041e-05	0.00727413	3.67907e-05	0.00130465	0.0237103	0.0353989	-0.125445	0.1211	0.0157363
903	0.0079425	0.0302411	0.00943557	3.07915e-05	0.0555016	0.086276	0.123143	0.128131	0.0151643
904	0.0105454	4.64744e-06	0.0402438	0.0328857	0.00971923	0.10816	-0.00881677	0.91358	7.77354e-05
905	0.0108597	0.000464164	0.0116227	0.015151	0.0186274	0.0624671	-0.167986	0.0372974	0.0282194
906	0.000180476	0.0305157	0.0116407	0.00247195	0.0531643	0.0885942	-0.0438874	0.588886	0.0019261
907	1.04661e-05	0.0112859	0.000132504	0.00254798	0.0359807	0.0450563	0.0147528	0.8559	0.000217644
908	0.00175559	0.00449806	0.0418024	0.0121921	0.00596964	0.0750502	0.113158	0.162321	0.0128048
909	1.3252e-05	0.0443281	0.000190746	3.82199e-06	0.0902439	0.136153	-0.0977934	0.22759	0.00956355
910	0.00568547	0.0133351	0.0111962	0.0103804	0.0130012	0.0423051	0.115563	0.153523	0.0133548
911	0.000192708	4.14251e-05	0.0178802	0.00797484	0.0210756	0.0612199	0.00948313	0.907077	8.99297e-05
912	0.00239761	0.000645868	0.0293884	0.0418706	0.00490943	0.0921958	0.0219716	0.786797	0.000482753
913	0.00380854	0.0100807	0.00722251	0.00194463	0.00503144	0.0281217	0.0676888	0.40422	0.00458177
914	0.00600799	0.0357523	0.000736875	0.00313564	0.0787848	0.108423	-0.04047	0.61825	0.00163782
915	0.000639543	0.00671395	0.042917	0.0404276	0.00781582	0.102751	-0.0120108	0.882468	0.000144259
916	0.00604032	0.000393879	0.0221327	0.0474002	0.037305	0.132234	-0.107778	0.183361	0.0116162
917	0.00305607	0.00878935	0.00920643	0.00177974	0.14406	0.181574	-0.0968505	0.232125	0.00938002
918	9.13023e-06	0.00560057	0.00677133	0.0205899	0.0567054	0.106943	-0.0960262	0.236142	0.00922102
919	0.00171707	0.0312528	0.01259	0.0011231	0.0826927	0.116488	0.0928613	0.252016	0.00862321
920	0.011944	0.0194513	0.00745249	0.000256681	0.103485	0.127626	0.0319912	0.693679	0.00102344
921	0.00542344	0.00534407	0.0164868	0.00865884	0.00516519	0.0343244	-0.0201126	0.804458	0.000404516
922	1.86605e-09	0.0499715	0.00403693	0.000250112	0.084121	0.118892	0.0750448	0.354967	0.00563172
923	8.95029e-05	0.0188764	0.0187895	0.0521261	0.0193671	0.1195	0.0238363	0.769191	0.000568171
924	0.000605496	0.0238598	0.0221209	0.00189493	0.0168148	0.0602516	-0.0440832	0.587223	0.00194333
925	0.00812618	0.0483044	0.000710935	0.000625583	0.0405595	0.106733	-0.00195207	0.980831	3.8106e-06
926	0.001867	0.00819758	0.0186021	0.00667358	0.108262	0.144041	0.215111	0.00738101	0.0462727
927	0.000133372	0.0199471	0.0298359	0.0113814	0.0826229	0.114033	0.143058	0.0767352	0.0204655
928	0.00119089	0.013286	0.0610898	0.00347801	0.0186229	0.0835021	0.116702	0.14948	0.0136195
929	0.00748669	0.00536193	0.00814525	0.00728114	0.0343702	0.0689791	0.055857	0.491417	0.00312001
930	0.0166823	0.0320473	0.000651232	0.000164205	0.104678	0.147798	0.0432109	0.594648	0.00186718
931	0.00598333	0.0360787	0.0282833	0.00892759	0.0766717	0.12669	-0.0376979	0.642525	0.00142113
932	0.000405809	0.00102485	0.044954	0.0221546	0.0223426	0.0986726	-0.0930134	0.251236	0.0086515
933	0.00106888	0.000239016	0.0216925	0.000278123	0.0235236	0.0434564	-0.0554336	0.494712	0.00307289
934	0.00132323	0.0175853	0.0328856	0.00644683	0.0483295	0.0863499	0.0143114	0.860167	0.000204816
935	2.28027e-05	0.0378194	5.99107e-05	0.00799458	0.0653186	0.105743	-0.00920995	0.909742	8.48231e-05
936	0.00588828	0.0440027	0.0151121	0.00375863	0.0186388	0.0810977	0.160034	0.0474143	0.0256107
937	0.00374642	0.00223989	0.0197521	0.0237286	0.0150959	0.071541	-0.0786843	0.332049	0.00619122
938	3.22119e-06	0.00925599	0.00882196	0.00117235	0.0893111	0.103274	-0.203554	0.0113407	0.0414341
939	1.04727e-05	0.0210052	2.41553e-05	0.0669071	0.0318184	0.114759	-0.0924048	0.254365	0.00853864
940	0.0018774	0.00818758	0.00783574	0.0218183	0.0482047	0.101302	-0.11138	0.169067	0.0124054
941	0.0188082	0.0362708	0.00868284	2.54139e-06	0.0249454	0.0883366	0.00087133	0.991443	7.59216e-07
942	0.0299842	0.0279447	0.040541	0.00102228	0.0912435	0.178148	0.0897146	0.268514	0.00804871
943	0.00321629	0.046396	0.00543989	0.0299777	0.0774357	0.160607	0.118637	0.142804	0.0140747
944	0.000123383	0.0171713	0.000700575	0.000408176	0.0504055	0.0691486	-0.00364965	0.964169	1.33199e-05
945	0.0217166	0.0513756	0.000582575	0.0235832	0.103953	0.184625	-0.253443	0.00151669	0.0642335
946	0.00469894	0.0225438	0.0405852	0.0125885	0.0779213	0.143185	-0.0735496	0.364661	0.00540955
947	0.01246	0.0023371	0.0145317	8.96488e-05	0.079787	0.0945222	-0.0722242	0.373391	0.00521633
948	0.000196425	0.0214904	1.74658e-07	0.000723024	0.0987144	0.122148	-0.166493	0.0390441	0.02772
949	1.80904e-05	0.00150986	0.00418813	1.28329e-05	0.00779544	0.0122016	0.138051	0.0877497	0.019058
950	0.00197501	0.00974353	0.0108845	0.000638851	0.0360859	0.0492761	-0.155815	0.0536479	0.0242785
951	0.00415244	0.000810268	0.0207272	0.000150723	0.022563	0.0463534	-0.0431936	0.594796	0.00186568
952	0.00035967	0.00152813	0.0156094	0.0074499	0.0471763	0.0791113	0.239092	0.00282357	0.0571651
953	0.00307074	0.0107902	0.00725372	0.00566907	0.0754098	0.099475	-0.0140384	0.862808	0.000197077
954	0.000380369	0.0177879	0.000265482	0.00183486	0.0364717	0.04891	-0.114491	0.157398	0.0131082
955	0.000328512	0.00402627	0.0141932	0.000764068	0.0493171	0.0648329	-0.130825	0.105829	0.0171152
956	0.00974678	0.0104411	0.00431491	0.00270151	0.00228146	0.0346705	0.236882	0.00309747	0.0561131
957	0.000152964	0.00084064	0.0187727	0.00612349	0.0529915	0.0601405	0.00491849	0.951726	2.41916e-05
958	0.00235767	0.0320732	0.0211278	0.000392581	0.0433584	0.086688	-0.0368596	0.649942	0.00135863
959	0.00088696	0.0346313	0.00143025	0.00172588	0.0462725	0.0984369	-0.0223197	0.783502	0.00049817
960	0.011157	0.019685	0.0307013	0.000968944	0.188981	0.221257	0.184663	0.0218659	0.0341004
961	6.42387e-05	0.0120015	0.0165176	0.000752164	0.00440219	0.0300094	-0.0202396	0.803248	0.000409641
962	0.000427087	0.00119065	0.000718773	0.0060203	0.074096	0.101963	0.0109051	0.89322	0.000118922
963	0.0020674	0.0209191	0.0501816	0.00518865	0.0122512	0.0728945	0.0315855	0.697373	0.000997641
964	0.0207681	0.0344692	0.00521215	0.00247459	0.0775002	0.12892	0.103287	0.202405	0.0106682
965	0.000285699	0.00121804	0.0218683	0.00317304	0.0294459	0.0473448	0.0186227	0.818684	0.000346803
966	0.00236792	0.00231131	0.0408894	0.00319367	0.0482579	0.123937	-0.0667997	0.410435	0.00446219
967	0.00213986	0.000132423	0.0067277	0.000863836	0.00306153	0.0131275	0.0572126	0.480945	0.00327328
968	0.0078523	0.000908637	0.0158595	0.0140443	0.0103528	0.0673081	-0.118175	0.144376	0.0139654
969	6.76011e-05	0.00995691	0.0237131	0.000823734	0.0880157	0.10559	-0.154208	0.0561953	0.0237801
970	0.0161851	0.000555539	0.00484014	0.00858262	0.0082404	0.0361498	-0.0969241	0.231769	0.00939428
971	0.00521269	0.012257	0.04912	0.017245	0.000642431	0.0927602	0.00565721	0.944486	3.2004e-05
972	0.00271035	0.000119857	0.0100976	0.021984	0.00211441	0.0368315	-0.0159995	0.843871	0.000255985
973	0.00538967	0.00813546	0.00348675	0.0436152	8.57048e-05	0.0576793	0.090605	0.263773	0.00820927
974	0.00287819	3.15108e-06	0.00116942	0.022562	0.0379164	0.0771215	-0.0464989	0.566885	0.00216215
975	0.00320293	0.0189377	0.00450683	0.0104412	0.00184761	0.0457323	0.0893446	0.270501	0.00798246
976	0.000580132	0.0348525	0.00700623	0.000168611	0.107394	0.130005	-0.164084	0.0420081	0.0269235
977	0.000487251	0.000443919	0.0157171	0.000239847	0.0174885	0.032778	0.0368618	0.649922	0.00135879
978	9.63801e-05	0.00981376	0.0151028	0.00800813	0.0982176	0.152136	0.0742848	0.359874	0.00551823
979	0.000777317	0.0204439	0.000507468	0.0112034	0.0818142	0.115865	0.11312	0.162463	0.0127962
980	0.0010401	0.0217049	0.0221291	0.00410473	0.114293	0.132934	0.10356	0.201208	0.0107247
981	0.0019393	0.018419	0.00687365	0.000386976	0.0581633	0.0803536	-0.0518102	0.523384	0.0026843
982	0.000162643	0.0179357	0.0178281	1.44571e-05	0.050238	0.0714558	-0.0301657	0.710354	0.000909969
983	0.00957748	0.0111559	0.00370992	0.00509788	0.0785652	0.105405	0.231685	0.00383833	0.0536778
984	2.01451e-05	0.00466374	0.00893291	0.00157218	0.0172947	0.0336518	0.0770781	0.342043	0.00594104
985	0.0101271	0.00144325	0.00931876	0.0151276	0.0429206	0.108291	-0.0432119	0.594639	0.00186727
986	0.00138459	0.0193723	0.00255867	0.01008	0.112492	0.15035	0.148131	0.0667417	0.0219428
987	7.76961e-07	0.0130913	0.00656521	0.000347317	0.0319449	0.0472957	-0.101443	0.210626	0.0102906
988	0.0239755	0.00583326	0.0135993	0.000672946	0.0400113	0.0815208	0.0218186	0.788247	0.000476053
989	0.0114322	0.0072629	0.0222542	0.00213887	0.00391742	0.0473318	-0.00826008	0.919017	6.82289e-05
990	0.0113091	0.0105048	0.00333132	0.00663192	0.057387	0.0998977	0.0471736	0.561266	0.00222534
991	3.50716e-05	0.0224537	0.00531923	0.0134601	0.081452	0.130785	0.10778	0.183353	0.0116166
992	0.00434945	7.18583e-06	0.00520003	0.00123442	0.0402924	0.0632338	0.132043	0.102591	0.0174354
993	0.0028357	0.0121239	0.0303136	0.0205153	0.0583344	0.0947877	0.0374273	0.644915	0.0014008
994	0.00108313	0.000856114	0.0215944	0.00574686	0.00105712	0.0409178	0.00560606	0.944987	3.14279e-05
995	0.0117101	0.0766777	0.00331832	0.00551834	0.0871224	0.152943	-0.0628391	0.438798	0.00394876
996	0.00340753	0.00119335	0.00715027	0.0285036	0.00209067	0.0404836	0.0342911	0.67288	0.00117588
997	0.0250176	0.048076	0.0131485	0.00979835	0.149112	0.223865	0.0675628	0.405097	0.00456474
998	0.00244459	0.0113922	0.000145417	0.00216476	0.0128362	0.028557	-0.0114729	0.887697	0.000131626
999	0.00917316	0.000268667	0.00393991	0.00435173	0.00780043	0.0243473	0.0210228	0.795798	0.000441956
1000	0.00253544	0.0151519	0.0039491	8.60233e-05	0.0495915	0.0586766	0.0917093	0.257973	0.00841059

## Sheet: prediction_accuracy_bPC1_null
Index	partialR2_nPC1	partialR2_nPC2	partialR2_nPC3	partialR2_age	partialR2_sex	R_squared	cross_corr.cor	cross_corr_p	cross_r_squared
1	0.0234829	0.00229214	8.52422e-05	0.00076591	0.000292806	0.02726	0.00953803	0.906541	9.09741e-05
2	0.000791267	0.00529776	4.74825e-05	0.00353895	9.56731e-05	0.00838447	-0.0289135	0.721872	0.00083599
3	0.00761234	0.00340667	1.41408e-05	0.00114458	0.0214268	0.0355072	0.0447502	0.581574	0.00200258
4	0.0226422	0.00132648	0.000252762	0.0249899	0.0173881	0.061975	-0.0571716	0.481261	0.00326859
5	0.00140957	0.0072101	0.00241938	0.00122654	0.00306657	0.0133911	0.102147	0.207458	0.0104341
6	0.021973	0.00782637	0.0025538	0.000663037	0.0137328	0.0530671	0.0442729	0.585614	0.00196009
7	0.0248587	0.0239391	0.0302758	0.0259612	0.00216455	0.117534	-0.0345308	0.670726	0.00119238
8	0.00688741	0.000292915	0.012001	0.000266152	0.00199623	0.0215343	0.0307951	0.704588	0.00094834
9	0.00103946	0.000118752	0.0144938	0.00492947	0.000359885	0.0199181	-0.0856107	0.291113	0.00732919
10	0.00263596	9.77835e-05	0.0010917	0.000960812	0.000773044	0.00501259	-0.0403933	0.618917	0.00163161
11	8.12432e-06	0.0202663	0.00461997	0.00854533	0.00118203	0.0314618	-0.00989526	0.903058	9.79161e-05
12	0.00643033	0.0199945	0.000104793	0.000157854	0.00286847	0.0270827	-0.00806913	0.920883	6.51108e-05
13	0.00292546	0.00430905	6.71085e-08	0.000367263	0.0159049	0.0292286	-0.0249719	0.758526	0.000623597
14	0.00221896	0.00732051	0.0011669	0.0209581	0.0213876	0.0423381	0.190149	0.0181738	0.0361568
15	0.00232226	0.00256207	0.0027058	0.00331797	0.00207452	0.0142629	0.0842244	0.299024	0.00709375
16	0.00301999	0.00782404	2.68818e-06	0.00901385	0.00093003	0.0185234	-0.10568	0.192088	0.0111683
17	0.00551165	2.47214e-05	0.0138912	0.0056804	3.73828e-07	0.024351	-0.0399228	0.623011	0.00159383
18	0.00569876	0.0138169	0.0753362	0.0152139	0.0195233	0.118217	0.0146597	0.856799	0.000214908
19	0.000441139	0.0314845	0.00115042	0.000167694	0.000574725	0.0355149	0.116801	0.149135	0.0136424
20	9.25319e-05	0.0171116	0.0207729	0.00320435	0.0160954	0.0488233	0.159717	0.0478602	0.0255095
21	0.00242239	0.0133062	0.00339426	0.000563701	0.00427986	0.0244794	-0.0310571	0.702194	0.000964542
22	0.00509677	3.37331e-05	0.000642128	0.0219034	0.00201603	0.0260973	0.0990687	0.221555	0.00981461
23	0.000217002	0.00902844	0.00383384	0.00854199	0.000399755	0.0223022	0.0362885	0.655015	0.00131685
24	0.00241001	0.0212635	0.00239283	0.039022	0.024566	0.0726521	-0.0251783	0.756593	0.000633947
25	0.00209575	0.00635128	0.000696339	0.056713	0.0163678	0.0627563	-0.0632601	0.435731	0.00400183
26	0.0292656	0.000306928	0.00068577	0.000878286	0.0601992	0.103533	-0.0432108	0.594649	0.00186717
27	0.00651767	0.000100712	0.000107149	0.00280777	0.00344695	0.00983054	0.112536	0.164659	0.0126643
28	0.00333099	0.0132861	0.00518721	0.00937558	0.00137604	0.0336879	-0.0896241	0.268999	0.00803248
29	0.0084036	0.00288851	0.0271006	0.000218331	0.0193481	0.05752	0.00806096	0.920963	6.49791e-05
30	0.0214539	0.00374739	0.00107331	0.0102063	0.00409524	0.0378094	-0.0757934	0.350173	0.00574464
31	5.11998e-05	7.98386e-05	0.00181585	0.00128947	0.0023881	0.00441554	0.147049	0.0687787	0.0216235
32	0.0262339	0.00122632	0.00370732	0.000779167	0.00146533	0.0328602	0.095869	0.236913	0.00919087
33	0.00920127	0.00029626	0.00092568	0.0214368	0.00098989	0.0343907	0.0907491	0.263011	0.0082354
34	0.0124769	0.0119873	0.000561922	0.00652565	0.00868133	0.0349349	-0.00377879	0.962902	1.42792e-05
35	0.00146394	1.62959e-05	0.000202502	1.1918e-05	0.000857536	0.00364912	0.0400773	0.621664	0.00160619
36	0.00394622	0.00852811	0.00427524	0.062552	0.000328387	0.0687601	0.0871416	0.282539	0.00759366
37	0.00486617	0.0085941	0.00187789	0.00412871	0.0159255	0.0374612	0.0673558	0.406541	0.00453681
38	0.022612	0.00356382	0.000166893	0.0720313	0.00888159	0.102237	-0.239571	0.00276723	0.0573942
39	1.04864e-07	0.0136063	0.0147587	0.00538298	1.61227e-06	0.0332292	-0.00546304	0.946389	2.98448e-05
40	0.0048792	0.00476175	0.0083631	0.01024	4.02731e-05	0.024365	0.000261637	0.997431	6.84541e-08
41	8.30162e-06	0.000220435	0.000170314	0.000484083	0.000107797	0.000771135	-0.0311215	0.701606	0.000968548
42	0.0162935	0.0127278	0.00500115	0.0188906	0.00398742	0.0520331	0.136255	0.0919941	0.0185654
43	0.00401568	0.0195841	0.0164199	0.00485618	0.00181799	0.0413959	0.00920927	0.909749	8.48106e-05
44	0.0017194	4.01853e-05	0.0108237	0.0245422	0.00213393	0.0376009	-0.0867133	0.28492	0.0075192
45	0.0110684	0.00247057	0.000418624	0.00383731	1.5824e-06	0.019424	-0.112779	0.163741	0.0127192
46	0.0021534	0.00124566	0.00243055	0.0010776	0.00576442	0.0130062	-0.0370134	0.648579	0.00136999
47	0.00405398	0.0122877	0.00539564	0.014139	0.000335656	0.0413158	0.00294146	0.971119	8.65217e-06
48	0.000158639	0.000106624	6.947e-05	0.0121109	0.0231164	0.0289486	0.0276314	0.73373	0.000763495
49	0.00257187	9.47308e-05	0.00340036	0.00734995	0.00176479	0.0194014	-0.0744847	0.358579	0.00554797
50	0.00536249	0.00252408	2.72334e-05	0.00397806	0.000649308	0.0164501	0.0730029	0.368247	0.00532942
51	0.00566443	0.0220997	0.00247074	0.000599418	0.00744558	0.0418076	0.0233115	0.774135	0.000543425
52	0.00367197	0.0392264	9.52514e-05	0.00207314	0.0099494	0.0555405	0.0670369	0.408772	0.00449394
53	0.00851894	0.000905317	3.63247e-06	0.0139865	0.00263611	0.0321296	0.0520894	0.521145	0.00271331
54	0.0130743	0.0133707	0.0023681	0.00821152	0.0195409	0.0472186	0.10589	0.191203	0.0112126
55	0.0149252	0.0137562	0.0196937	0.0122315	0.000948066	0.0540282	-0.0347473	0.668783	0.00120737
56	0.00271765	0.000118121	0.00430646	0.000454483	0.00181516	0.00737543	-0.0724273	0.372045	0.00524572
57	0.00843475	0.000612192	0.000779477	0.00879783	0.00454334	0.0191319	-0.0179177	0.825435	0.000321046
58	0.000109396	0.000942915	1.03074e-06	0.0042207	0.00218776	0.00919106	0.0511869	0.5284	0.00262009
59	0.000252627	0.000103472	0.0179092	0.00918219	0.0349274	0.0554763	-0.00453417	0.955494	2.05587e-05
60	0.00507819	0.00955896	0.0321935	0.00315158	0.00689783	0.0537102	0.0980588	0.226324	0.00961553
61	0.00446775	0.000519516	0.000329527	1.24762e-05	0.0063456	0.0128555	-0.0430733	0.595823	0.00185531
62	0.000724123	5.03925e-05	0.00716953	0.00780042	0.0147142	0.024271	0.0750911	0.354668	0.00563868
63	0.0109116	0.00580672	0.03272	0.0363953	0.0187338	0.0795881	-0.0608727	0.453284	0.00370548
64	0.00117058	0.0163548	6.4394e-06	0.00869745	0.022537	0.0453975	-0.178851	0.026465	0.0319875
65	0.000480027	0.00280776	0.00986517	0.0094656	0.00830304	0.0234991	-0.0763623	0.346558	0.0058312
66	0.0104038	0.00129772	0.00349123	0.00432831	0.00036944	0.0167991	0.134997	0.0950647	0.0182241
67	0.000520695	0.0156372	0.00606369	0.00369908	0.0122519	0.0324867	-0.0492704	0.543972	0.00242757
68	0.000606735	0.00757398	0.0102301	0.00739264	9.87016e-05	0.0238644	-0.0482255	0.552557	0.0023257
69	0.0220241	0.00011121	0.00598528	0.00377415	0.00729419	0.0312196	-0.0655347	0.419374	0.0042948
70	0.0147129	0.004875	0.00756146	7.76616e-05	6.08094e-06	0.0285082	-0.17686	0.0282195	0.0312795
71	0.0015917	0.000804929	0.0224066	0.0266298	0.0362415	0.0644297	-0.0207737	0.798165	0.000431546
72	0.000348524	0.00304206	0.000290666	0.0128458	2.67597e-05	0.0197033	0.0373827	0.645309	0.00139746
73	0.00589748	0.0152317	0.00145526	0.00684579	0.0105351	0.034811	0.0693334	0.39287	0.00480712
74	0.000252757	0.00235549	0.0168053	0.00742782	0.0290148	0.0441348	-0.00285132	0.972003	8.13004e-06
75	0.0220468	0.0094382	0.00825509	0.0126768	0.00348244	0.0569592	-0.0189878	0.815192	0.000360537
76	0.0186231	0.00353403	0.00829697	0.000267045	0.00168714	0.0338755	-0.0866113	0.285489	0.00750151
77	0.000403018	0.00400532	0.00904341	0.00691439	0.0193701	0.0389739	0.194706	0.0155307	0.0379106
78	0.00171151	0.0155802	0.0450104	0.00564153	0.014326	0.0852036	-0.025194	0.756446	0.000634737
79	0.0107966	0.000720283	0.0024043	0.000966702	0.00664962	0.0216181	-0.0859605	0.289138	0.00738921
80	0.0045363	0.000170615	0.00451815	0.0154202	0.00162793	0.0237896	0.0121181	0.881426	0.000146849
81	0.00427575	0.00237988	3.83294e-06	0.0108101	0.000214178	0.0228413	-0.00936402	0.908239	8.76848e-05
82	0.00432901	1.24357e-05	0.0273575	0.000527868	2.58204e-05	0.0328437	-0.100982	0.212714	0.0101974
83	0.00532324	0.00409078	0.0218674	0.00398171	0.0104127	0.0402066	-0.125041	0.122311	0.0156353
84	0.000978715	0.0217379	0.00688211	0.000859582	0.0024528	0.033764	0.0565283	0.486216	0.00319545
85	0.0138918	0.0115425	0.000166344	0.000310771	0.00498034	0.0257054	0.0386415	0.634218	0.00149316
86	0.0387845	0.00041679	0.00527161	0.00179037	5.73412e-05	0.0450782	0.137941	0.0880042	0.0190277
87	0.000682176	0.000602008	0.000316154	5.19867e-06	0.0198556	0.0249132	0.108651	0.179817	0.0118051
88	0.000654124	0.00269016	0.0288748	0.000819506	0.0095283	0.046147	-0.0841333	0.299549	0.00707842
89	0.000403486	0.00176785	0.000270585	0.01095	0.00101234	0.0123689	-0.0616946	0.447197	0.00380623
90	0.00171781	0.00845617	0.0165443	0.0089476	3.21424e-05	0.0309284	-0.0322454	0.691369	0.00103977
91	0.000102484	0.00817707	0.0112231	0.00793707	0.00851644	0.0273638	-0.134862	0.0953974	0.0181878
92	0.0185878	0.00133102	0.0215457	0.0111889	7.45212e-05	0.0491896	0.0377141	0.642381	0.00142235
93	0.0147279	0.000133444	0.00154628	0.000162548	0.00457398	0.0251747	-0.0610958	0.451627	0.0037327
94	0.00625349	1.03791e-05	0.00156929	0.0288388	0.00367515	0.0410685	0.0613167	0.44999	0.00375974
95	0.00651425	0.00501457	0.0075457	2.44884e-05	0.00061371	0.0201726	0.0249979	0.758283	0.000624895
96	0.00136586	0.00219537	0.00529479	0.00630254	0.00333382	0.0200668	0.108827	0.17911	0.0118434
97	2.19008e-05	0.00256912	0.0275492	0.00176172	0.038324	0.0681748	-0.0946867	0.242773	0.00896557
98	0.0143056	0.00222228	0.00127614	0.00186724	0.000750459	0.0214622	-0.0559432	0.490748	0.00312964
99	0.000635457	0.000850932	0.00333286	0.0108985	0.0122465	0.0193352	0.0957171	0.237661	0.00916176
100	0.00747566	0.00166538	0.00581809	0.00111301	0.00961492	0.0259211	-0.0972609	0.230143	0.00945968
101	0.00468351	0.007636	0.00528393	0.00102521	0.00151478	0.0174205	-0.0457936	0.572789	0.00209705
102	0.00872009	0.0113442	0.022634	0.00228018	0.0443469	0.0739009	0.173571	0.0313363	0.0301268
103	0.0278213	0.0036001	0.000125261	0.00289276	0.00940087	0.0479059	0.0266092	0.74323	0.000708048
104	0.0109515	0.00843036	0.0309274	0.0154638	0.0352433	0.0770618	0.0357791	0.659552	0.00128015
105	0.000248383	0.0335908	0.000768768	9.78769e-05	0.0161743	0.0558364	-0.0862752	0.28737	0.0074434
106	0.000224152	0.000211955	0.00171076	0.00678188	0.00144982	0.012347	0.0493881	0.54301	0.00243918
107	0.0015773	1.25479e-05	0.00745834	0.000231974	0.02032	0.0329317	-0.0593367	0.464783	0.00352085
108	0.00809414	0.01645	0.0043523	0.00254252	2.12521e-07	0.0295632	-0.0505056	0.53391	0.00255082
109	0.0071865	0.00729681	0.0129981	0.00148472	0.000218755	0.0285188	-0.0145376	0.85798	0.000211342
110	0.0141649	0.00269218	0.000756727	0.00204124	0.00258635	0.0235973	0.00505401	0.950397	2.55431e-05
111	0.00816478	0.019361	0.00110509	0.000177264	2.37793e-05	0.0290409	-0.0456523	0.573974	0.00208413
112	0.00234953	0.00548515	0.00129197	0.00202404	0.00867472	0.019613	-0.0574686	0.478982	0.00330264
113	0.0129312	0.00467927	0.000688415	0.00243482	0.010356	0.0321741	0.0594758	0.463735	0.00353737
114	0.000286787	0.000577073	0.000220571	0.00123796	0.000135924	0.00385119	-0.0677887	0.403525	0.0045953
115	0.000755248	0.00190955	0.0119843	0.00424901	0.000275315	0.021214	0.166007	0.0396278	0.0275583
116	0.0124895	0.00541977	0.000289395	4.8664e-05	0.000489839	0.0196104	-0.162825	0.0436301	0.026512
117	0.0056105	0.000428735	0.00618395	0.00505806	0.000823321	0.0182685	0.0784706	0.333367	0.00615764
118	6.26513e-05	0.00030835	0.0149241	0.0100267	0.013437	0.0398857	0.109695	0.175646	0.0120331
119	0.00361722	0.00657837	0.00886584	0.0361607	0.00360136	0.0564285	-0.0443904	0.584618	0.00197051
120	0.0120323	0.00164262	0.00691556	0.0107983	0.0132961	0.0385315	0.0405527	0.617532	0.00164452
121	0.00618757	0.0168651	0.00122201	0.00358525	0.00732733	0.0365648	-0.0997697	0.218287	0.00995398
122	0.00474257	0.0128044	0.0118422	0.0249493	0.0031405	0.0460407	-0.11496	0.155693	0.0132159
123	0.00853121	0.000283888	0.00306671	0.00199439	0.00846177	0.025664	-0.0110816	0.891503	0.000122801
124	0.00623783	0.00275822	0.0126066	0.00697975	0.00268713	0.0296583	-0.0997494	0.218381	0.00994994
125	0.00639984	0.000905797	2.3816e-05	0.000632169	0.0436602	0.0599768	-0.0409399	0.614175	0.00167607
126	0.000723733	0.00617203	0.000144958	0.0270478	0.00157389	0.0308115	-0.00351446	0.965496	1.23515e-05
127	0.000537316	0.0016611	0.0125295	0.00412452	0.000841858	0.0190099	-0.0277136	0.732968	0.000768045
128	0.0201052	0.00860039	0.0129853	0.000595331	0.00508389	0.0405394	-0.0181441	0.823266	0.000329208
129	0.00869135	0.00012765	1.3736e-05	0.00326069	0.0032937	0.0188977	0.0118878	0.883664	0.000141319
130	1.48878e-05	0.000569541	0.0070178	0.0167185	0.00773508	0.025557	-0.0446399	0.582506	0.00199272
131	6.45544e-05	0.00327995	0.00015829	0.00481928	0.00123745	0.01503	-0.010154	0.900536	0.000103103
132	0.031871	0.00478913	1.74262e-05	0.0131741	6.49971e-06	0.0503471	0.0625721	0.440749	0.00391527
133	0.00268383	3.55324e-05	0.00527816	3.74932e-05	0.00241935	0.0130145	-0.0336202	0.678923	0.00113031
134	0.00370491	0.00043777	0.029322	0.000917921	0.0115651	0.0453159	-0.0690144	0.395057	0.00476299
135	2.53986e-05	0.0142046	0.000666814	0.0356012	0.000827043	0.0434382	-0.0514999	0.525878	0.00265224
136	0.00909827	0.000457666	0.0509014	0.0182078	0.00187662	0.0794569	-0.0147473	0.855953	0.000217483
137	0.000868182	0.000669306	0.00249565	0.0020601	0.00204891	0.0116265	0.0221101	0.785486	0.000488857
138	0.00633483	0.00974499	0.00131967	0.00583058	0.00779135	0.0280168	0.0228043	0.778921	0.000520038
139	0.00156665	5.23275e-06	0.00544795	0.000517891	0.00251988	0.0112148	-0.0762111	0.347517	0.00580814
140	0.0192811	0.000869986	0.0524382	0.000867706	0.00624028	0.0699148	-0.00646538	0.936571	4.18012e-05
141	0.00434179	0.00078456	0.00295608	0.00244927	0.00466889	0.0170815	0.0337143	0.678074	0.00113665
142	0.0508091	0.0020486	0.00452657	0.031697	0.00085792	0.0815381	0.0534286	0.510474	0.00285461
143	0.00144116	0.00250297	2.23093e-07	0.00876052	0.00411554	0.0141975	-0.036082	0.656853	0.00130191
144	0.00286921	0.00274597	0.00640573	0.000352235	0.00242104	0.0157505	-0.0747291	0.357	0.00558443
145	0.00429797	0.00269199	7.42105e-05	0.00191498	0.000677883	0.0117344	0.0355	0.662044	0.00126025
146	0.026769	0.00920383	0.0108269	0.0059007	0.000236782	0.0468376	-0.061387	0.449469	0.00376836
147	0.000723389	2.17371e-08	0.00642703	0.019006	0.00478186	0.0275507	-0.088026	0.277664	0.00774857
148	0.0216741	0.00257109	0.0014123	0.000557072	0.000982204	0.0306071	0.00553694	0.945664	3.06577e-05
149	8.25444e-05	0.00354361	0.0038822	0.0203656	0.0123701	0.0372315	-0.106401	0.189055	0.0113212
150	0.00759201	0.0089365	0.0229752	0.00110674	0.00728132	0.0398328	-0.0849768	0.294713	0.00722105
151	0.0255553	0.00563442	2.7483e-06	0.00592551	0.00234314	0.0353953	0.027979	0.730509	0.000782823
152	0.00400662	0.00118753	0.00956749	0.0048919	0.00169457	0.0223948	-0.124119	0.125113	0.0154055
153	0.00429747	0.000220666	0.00630674	9.34194e-05	0.0113395	0.0234959	0.0529433	0.514328	0.002803
154	0.000123164	6.70937e-06	0.027555	9.62952e-06	0.00088286	0.0278988	0.0311708	0.701156	0.000971617
155	0.0173436	9.61835e-06	0.00298345	2.81242e-05	0.0502311	0.0634616	0.0562789	0.488145	0.00316731
156	0.000154493	0.00296652	0.000163607	0.0545588	0.0418453	0.0782941	0.0823031	0.310222	0.0067738
157	0.00220061	0.0112875	0.00235504	0.0192347	0.0241321	0.0497153	0.0860977	0.288366	0.00741282
158	0.000146776	0.0211272	0.0102531	0.00147745	0.0181321	0.0441171	0.0518315	0.523213	0.0026865
159	0.0133662	0.000553717	0.0123414	0.00119978	7.27882e-05	0.0293319	-0.0627714	0.439292	0.00394024
160	0.0100745	0.067086	0.00229527	0.00932377	0.033817	0.11799	-0.00670822	0.934194	4.50002e-05
161	0.0249916	0.000150853	0.0106224	0.00500102	0.0024399	0.0506556	0.0616703	0.447376	0.00380322
162	0.000202106	0.0124283	0.0342217	0.00149295	0.000296164	0.0459887	-0.0748755	0.356056	0.00560634
163	0.000264033	0.0219261	0.000828165	2.84305e-05	0.000597125	0.0246039	-0.0856605	0.290831	0.00733772
164	0.00176025	0.000656055	0.000563579	1.11858e-06	0.00233934	0.00600509	-0.0598181	0.461161	0.00357821
165	0.00419139	2.25744e-05	0.00163085	0.0107169	0.00529157	0.0178247	0.0100381	0.901666	0.000100763
166	0.0025063	6.25928e-07	0.0262976	0.00503357	0.00257565	0.0317069	-0.0371781	0.647119	0.00138221
167	0.00116468	0.0141398	1.94103e-05	0.0215396	0.022185	0.06354	-0.109576	0.176118	0.012007
168	0.0137147	0.031581	0.00507623	0.00137698	0.00486038	0.0502633	-0.0502911	0.53565	0.0025292
169	0.00208307	0.00616862	0.00418844	0.00355537	0.000177066	0.0141476	-0.105313	0.193645	0.0110909
170	0.0190259	0.000746444	0.00585241	0.000176749	0.00327916	0.0267342	-0.0648016	0.424607	0.00419924
171	0.0018941	0.00661183	0.00614759	0.00499881	0.000514569	0.020964	0.110038	0.174294	0.0121083
172	0.0129295	0.00564962	0.00429883	0.0402064	0.0350224	0.0763515	0.0402271	0.620361	0.00161822
173	0.000950051	0.00163118	0.00027018	0.0460136	0.00107029	0.0475608	-0.0145081	0.858265	0.000210486
174	0.00118744	0.00306658	2.35015e-05	0.00273131	0.00723841	0.0234346	-0.00857451	0.915946	7.35223e-05
175	0.00878481	0.00170707	0.0136872	0.0148276	0.000516338	0.0362443	0.0618264	0.446225	0.0038225
176	0.0203835	0.00693579	0.00138476	0.0042214	0.00120925	0.0294735	-0.0631635	0.436434	0.00398962
177	2.23048e-10	0.00377722	0.000195169	0.0149035	0.0135515	0.0316033	0.086249	0.287517	0.00743889
178	0.0228384	0.000670089	0.0108368	3.30007e-05	0.00222911	0.0356263	0.0283068	0.727475	0.000801273
179	0.00054892	0.0136186	0.00641956	0.00439595	0.000606316	0.0267789	0.00289465	0.971578	8.379e-06
180	6.09619e-07	0.00421755	0.00601982	0.0286696	0.00215974	0.037321	-0.011356	0.888833	0.000128959
181	1.95619e-05	0.0269021	0.00048286	0.000129075	0.00443222	0.0373754	-0.0308405	0.704174	0.000951134
182	0.00678212	0.000230002	0.00758142	0.0285199	0.0438192	0.0591065	0.020503	0.80074	0.000420372
183	0.00459866	0.00217148	0.0190613	0.00175153	0.000266932	0.0263254	0.0613405	0.449814	0.00376266
184	0.00121895	0.0115966	0.00782278	0.000146415	0.0206685	0.0354922	0.03492	0.667235	0.00121941
185	0.00398413	0.0181897	0.00410125	0.0246458	0.00368764	0.0587534	-0.079606	0.326399	0.00633711
186	1.34183e-05	0.000126658	0.00361592	0.0153965	0.000490699	0.0236817	0.0278118	0.732057	0.000773498
187	0.00370418	9.60388e-05	0.00897623	0.00529628	0.00294397	0.0230366	0.0637512	0.432169	0.00406422
188	0.00444973	0.000405686	0.0420582	0.0125999	0.012924	0.0645983	-0.0222356	0.784298	0.000494422
189	0.0231171	9.90639e-05	0.00121654	0.00362629	0.00560724	0.0293709	-0.0817464	0.313518	0.00668247
190	0.0464767	0.000633881	0.000300718	0.000211782	0.00313757	0.0584558	0.0766507	0.344735	0.00587533
191	0.00853823	0.00235178	0.000146561	0.00918682	0.00417877	0.0258502	-0.0319128	0.694392	0.00101843
192	0.0104732	0.00416869	0.000398281	0.00295922	0.0130734	0.0321078	0.106324	0.189379	0.0113048
193	0.000230933	0.0144475	7.68498e-05	0.00654799	0.00483095	0.031735	-0.0273331	0.736499	0.000747096
194	0.00349876	0.00311976	0.00270988	8.99712e-05	0.00716518	0.0187335	0.0786941	0.331988	0.00619277
195	0.000182953	0.00132434	0.0034714	1.78193e-05	0.0121138	0.0153539	0.103845	0.199966	0.0107837
196	0.00573525	0.00195447	0.0127797	0.0032112	0.00497125	0.0272921	0.0424403	0.601242	0.00180118
197	0.00635895	0.000509116	9.76408e-05	0.0113153	0.0236481	0.04591	0.0861549	0.288045	0.00742266
198	0.00109429	0.000932739	0.00025861	0.000144395	0.00825682	0.0103627	0.0991186	0.221321	0.00982449
199	0.00314978	0.00418315	0.00573323	0.00439377	0.00802705	0.028778	-0.0365366	0.652808	0.00133493
200	0.00253323	0.012923	2.62493e-05	0.0108091	0.0252126	0.0440134	0.163973	0.0421487	0.0268872
201	0.000122396	0.00568472	0.00460462	0.00871153	0.000934824	0.017451	-0.0891441	0.271582	0.00794667
202	0.0264135	0.00431118	0.0120691	0.000594695	0.0104635	0.0458429	-0.0265202	0.744059	0.00070332
203	8.47094e-05	0.0171182	0.000315502	0.0204049	0.00306992	0.0558331	0.0349305	0.667141	0.00122014
204	0.0157012	3.28488e-05	0.000690679	0.00310207	0.00353529	0.027382	-0.180645	0.0249641	0.0326326
205	1.72124e-05	0.00574882	0.00051118	0.00302715	0.00155031	0.0096047	-0.03119	0.70098	0.000972814
206	0.000372404	0.00527239	0.00856447	2.05479e-06	0.000202853	0.0143068	-0.0437222	0.590291	0.00191163
207	0.00527983	9.2737e-05	0.00166407	0.00107316	0.00353192	0.0140131	-0.133835	0.097971	0.0179118
208	0.00467401	5.55389e-05	0.0084442	0.000571224	0.000101958	0.01353	0.0344717	0.671257	0.0011883
209	0.0126561	0.000307203	0.0125139	0.00146992	0.000595335	0.0296606	0.00162556	0.984037	2.64246e-06
210	5.44268e-05	2.30204e-06	0.00614798	0.00651213	0.0108556	0.0176939	0.0439096	0.588697	0.00192805
211	0.00971163	0.0222743	0.00257947	0.00204453	0.00682793	0.0425605	0.0471516	0.561448	0.00222327
212	0.00608129	0.00422804	0.0113677	0.00213389	0.0011959	0.0235675	0.0594414	0.463993	0.00353329
213	0.00170567	0.00537078	0.00697447	0.0117907	0.00192829	0.0227408	0.104311	0.197943	0.0108808
214	0.0104479	0.00357492	0.000575421	0.00360791	0.0116226	0.024307	0.0855682	0.291353	0.00732192
215	0.00334152	9.68054e-05	0.0187444	0.000625346	0.000145226	0.024085	0.0370785	0.648002	0.00137481
216	0.00465862	6.49651e-05	0.00288154	0.0190495	0.000113295	0.0288202	-0.0114407	0.888009	0.00013089
217	1.58115e-05	0.0106733	0.0395771	0.000885199	0.00829304	0.0637334	0.0454243	0.57589	0.00206337
218	0.00246883	0.000325207	0.0308164	0.00123489	0.00312603	0.0378893	0.0690594	0.394748	0.0047692
219	0.00689212	0.00711699	0.0064967	0.00161397	0.00198668	0.026167	0.0818174	0.313096	0.00669409
220	0.00693842	0.00051003	0.00720597	0.00235331	0.000114317	0.0180931	0.152733	0.0586201	0.0233273
221	0.00259897	0.0259464	4.51113e-06	0.00742506	0.00550086	0.0387068	-0.09518	0.240316	0.00905924
222	0.00827688	0.0399571	0.00259172	0.0101826	0.0127187	0.0738772	0.071852	0.375865	0.00516271
223	0.000329414	0.00737333	0.000150475	0.00395308	0.0184071	0.0301814	0.103945	0.199528	0.0108047
224	0.000870736	5.12184e-06	0.00317686	1.50251e-05	0.00800396	0.0146173	0.0197228	0.808174	0.000388988
225	0.00319174	0.00158086	0.0252906	0.000661937	0.00151065	0.0325716	-0.0921844	0.255504	0.00849797
226	0.000512872	0.00480483	7.31068e-05	0.00103356	0.00275048	0.0128958	-0.0692302	0.393577	0.00479282
227	0.000453843	0.00994556	0.00683323	0.0197393	0.000459319	0.0355823	-0.113907	0.159541	0.0129748
228	0.000800962	0.000242656	0.00421733	0.00950199	0.0245912	0.0328874	0.0152856	0.850755	0.00023365
229	0.00938616	0.000523463	0.000282447	9.14052e-05	0.00202172	0.0137977	0.121764	0.132492	0.0148266
230	0.000688875	0.00830292	0.0077248	0.00408826	0.0187772	0.053132	-0.073541	0.364717	0.00540828
231	0.0157342	0.00765706	1.872e-05	0.00180122	0.0040303	0.0358856	0.0383677	0.636623	0.00147208
232	2.57189e-05	0.00229421	0.000395146	0.020521	8.9966e-06	0.0222074	-0.0462217	0.569202	0.00213644
233	0.00171703	0.0216758	0.00713027	0.00559939	0.00327945	0.0416859	0.0398775	0.623405	0.00159022
234	0.000518576	2.72455e-06	0.0345326	9.22816e-05	0.0168374	0.0526361	-0.0361396	0.65634	0.00130607
235	0.000466839	0.0106312	0.00652615	0.0219779	0.00708946	0.0507283	-0.0357123	0.660149	0.00127537
236	0.02777	9.12878e-05	0.00319894	0.0025318	0.00159948	0.0331859	0.0363787	0.654212	0.00132341
237	5.23131e-05	0.0029564	0.00110339	0.0352175	0.0129019	0.0489989	-0.0285667	0.725073	0.000816054
238	0.0106427	0.0033643	0.00010194	5.7452e-05	0.0262353	0.0508457	-0.139585	0.0842467	0.0194841
239	0.00186683	0.00509157	0.000664939	0.0191788	0.012796	0.0533348	0.0530006	0.513872	0.00280907
240	0.000262206	0.0159218	0.00200324	0.00105847	0.00255915	0.0188088	0.0980227	0.226496	0.00960846
241	0.00489158	0.00273035	0.0183647	0.00725314	0.0087985	0.0454329	0.196173	0.0147545	0.0384839
242	0.0023759	0.000298712	0.00762331	0.000919398	0.00195669	0.0137697	-0.0734199	0.36551	0.00539048
243	1.52451e-06	0.00476221	0.0434808	0.0218031	3.30042e-08	0.0693743	-0.0397792	0.624262	0.00158238
244	0.0012575	0.000213926	0.000160034	0.00301645	0.000377922	0.00426117	0.0411837	0.612065	0.0016961
245	0.00795472	0.00388365	0.00104735	9.85545e-06	0.00446295	0.0225773	0.0401013	0.621456	0.00160811
246	0.000288173	0.000535948	0.00226803	0.00144173	9.10216e-05	0.00356861	0.212028	0.00829443	0.0449558
247	0.00850765	0.0209926	0.00652622	0.0333757	0.0177572	0.0685299	0.062423	0.441841	0.00389663
248	2.23612e-07	0.00135602	0.00152195	0.000204877	0.000442041	0.0036826	0.0552099	0.496458	0.00304813
249	0.00709943	0.033478	0.00690918	0.00260219	0.00163588	0.0474141	0.00431572	0.957636	1.86254e-05
250	8.22259e-06	0.00422475	0.00873218	0.00176078	0.000904938	0.0157653	-0.166618	0.0388953	0.0277617
251	0.00979828	0.0117649	0.0162525	0.00301091	0.0029288	0.0413532	-0.0919722	0.256605	0.00845889
252	0.0080383	0.00292932	0.00144341	0.000371921	0.00560406	0.0224384	-0.0467712	0.564614	0.00218755
253	0.00358153	0.000264842	0.000141506	0.0189596	0.00552753	0.0241962	-0.0820468	0.311736	0.00673168
254	0.000282271	0.0277633	0.00193188	0.0016195	0.00585642	0.0371255	-0.00956557	0.906273	9.15e-05
255	9.82548e-05	0.0110651	0.00048641	0.0110122	0.00344716	0.0272524	-0.0433606	0.59337	0.00188015
256	0.00143637	0.0305152	0.000115411	0.00291336	0.00543337	0.0424769	-0.0295888	0.715652	0.000875499
257	0.0236876	0.00238556	7.38079e-09	0.00278106	0.00119202	0.0336648	0.105739	0.19184	0.0111807
258	0.0192797	0.00174715	0.000945204	0.000119296	0.000614382	0.024253	0.139624	0.0841603	0.0194948
259	2.31625e-05	0.000378605	0.0250104	0.0105083	0.0136098	0.0570365	0.128578	0.112012	0.0165323
260	0.0113705	0.00014454	0.00148686	0.0298667	0.0129694	0.0443987	-0.0628945	0.438394	0.00395572
261	0.00332432	0.00600032	0.0429728	7.267e-05	0.00414648	0.0596848	-0.0458471	0.572339	0.00210196
262	0.00375152	0.0116276	0.015279	0.00177417	0.00232505	0.037837	0.00242193	0.976218	5.86575e-06
263	0.000914836	0.0110796	0.00792028	0.0131061	0.0101875	0.0371253	-0.01744	0.830019	0.000304153
264	0.000441487	0.0102522	0.0104053	0.00126371	0.001445	0.0231171	-0.0587512	0.469208	0.0034517
265	9.73586e-05	0.0210922	0.00546403	0.00203826	0.000281056	0.0277241	0.0237338	0.770157	0.000563293
266	0.00169443	0.00474663	0.0411082	0.0107153	0.0751096	0.0985338	-0.0600732	0.459249	0.00360879
267	0.000713635	0.000724221	0.000732135	3.33122e-05	3.47634e-05	0.00224759	-0.0420737	0.604391	0.00177019
268	0.000209395	0.00299792	0.00204081	0.0509322	0.0641831	0.0898286	-0.0197782	0.807646	0.000391175
269	0.0243361	0.0163198	0.000329924	0.00857513	0.00274687	0.056062	-0.0378959	0.640777	0.0014361
270	0.00390781	0.00756468	0.0058029	0.0160777	0.000165735	0.0382382	0.109915	0.174776	0.0120814
271	0.00399661	0.00624308	3.1191e-05	0.000146722	0.00956311	0.0230484	0.0206279	0.799552	0.000425511
272	0.00345535	0.00842154	6.24806e-05	0.00588563	0.0135076	0.0488998	0.109398	0.176826	0.011968
273	0.00115588	0.0113577	0.00300272	0.00142619	0.0158972	0.0416593	0.0311404	0.701433	0.000969726
274	0.00592493	0.0174924	0.0237811	0.021908	0.000549913	0.0595664	0.0570059	0.482534	0.00324968
275	0.0192284	0.00388324	0.00398251	0.00291086	0.000823839	0.0331159	0.0913826	0.25968	0.00835078
276	0.000444212	4.24242e-05	0.00022548	0.000948343	0.013441	0.0210961	0.101401	0.210816	0.0102821
277	0.00123338	0.000204835	0.0148742	0.00469612	0.000732822	0.0207061	0.161439	0.0454757	0.0260627
278	0.00630168	0.00444214	0.000728127	0.00367625	0.00558302	0.0173757	0.0377152	0.642372	0.00142243
279	0.0165769	0.000518677	0.00495288	0.00225033	0.000693439	0.0264544	-0.027259	0.737186	0.000743055
280	0.000131002	0.00246544	0.000225598	3.77896e-08	0.00241515	0.00619607	0.104423	0.197459	0.0109042
281	0.00836876	0.00401775	0.0011999	0.00295501	0.00136685	0.0177793	-0.058777	0.469012	0.00345474
282	0.00852982	0.00187621	0.000825302	0.00137447	0.0055071	0.0143147	0.166923	0.0385347	0.0278632
283	0.000656285	0.0149076	0.00471086	0.000106648	0.016429	0.0316466	0.0800389	0.323766	0.00640622
284	0.00965673	0.0119543	0.00620984	0.000937262	7.72979e-06	0.0279783	-0.00961703	0.905771	9.24872e-05
285	0.00533087	0.033289	0.00299252	7.18435e-05	0.0209979	0.0660913	-0.0710759	0.381057	0.00505178
286	0.0113477	5.59421e-05	5.18641e-05	0.00877385	0.00610503	0.0207761	-0.0771434	0.341634	0.0059511
287	0.000390605	6.86614e-05	0.00917506	0.00433068	0.000318119	0.0160136	-0.0222331	0.784321	0.000494312
288	0.00455442	0.00713474	0.00029246	8.47287e-05	0.000187654	0.0123625	-0.145679	0.0714311	0.0212223
289	0.00012117	0.00110181	0.0552973	0.00281958	0.00810778	0.0670588	0.0703134	0.386199	0.00494397
290	0.000214852	0.0237354	0.00182533	0.00667575	0.006518	0.0384095	0.0597524	0.461655	0.00357035
291	0.00477832	0.00136581	0.000835616	0.00308216	0.00551612	0.0128027	-0.048829	0.547591	0.00238427
292	0.0145294	0.00939708	0.0479202	0.00887985	0.0330753	0.0893725	0.00919074	0.90993	8.44697e-05
293	0.00127915	0.00331773	0.00394331	0.000724676	0.0193432	0.0288395	0.0616646	0.447418	0.00380252
294	0.00287595	0.012248	0.000712344	0.00138646	0.000614338	0.0183685	0.145533	0.0717176	0.0211799
295	1.89832e-05	0.0107748	0.00216323	0.0024071	0.00457562	0.0184557	0.0262302	0.746762	0.000688021
296	0.00583961	0.00121838	0.00605895	0.000889398	7.29382e-06	0.0136485	0.0132322	0.870615	0.000175092
297	0.000229473	0.032993	0.00277588	1.07931e-05	0.00276232	0.0459963	-0.0906963	0.26329	0.00822581
298	0.00544793	0.000331995	0.00858935	0.00957083	0.000451703	0.0238267	0.0563668	0.487465	0.00317721
299	0.000831242	0.00361564	0.0136846	0.00247489	0.0104734	0.028934	-0.0403539	0.619259	0.00162844
300	0.00665827	0.000476925	0.00456746	0.000809951	0.00700911	0.0227647	0.0149887	0.853621	0.000224662
301	0.0308449	0.00395508	0.00147026	0.00668384	0.0133255	0.050112	-0.0242317	0.765473	0.000587176
302	0.00219358	0.0107119	0.00373575	0.000270479	0.00170722	0.0206487	0.102988	0.203723	0.0106065
303	0.000497979	0.000419932	0.0178335	0.00523631	0.00163746	0.0230067	0.0619196	0.445539	0.00383404
304	0.00856611	0.00256642	0.00419442	0.000200234	0.0321506	0.0406139	0.0149992	0.85352	0.000224977
305	0.00120412	0.0009253	0.000185327	5.37714e-05	0.00103091	0.00383645	0.0633402	0.435149	0.00401198
306	0.00629434	0.00531877	0.00784093	2.6835e-05	0.00197291	0.0189584	0.0453692	0.576354	0.00205837
307	0.00407887	0.000202276	0.00393782	0.000612584	0.0330528	0.0496559	-0.137694	0.0885796	0.0189597
308	0.00194687	0.00103037	0.00181752	0.00174371	0.0286705	0.0396249	-0.0911591	0.260852	0.00830998
309	0.000416739	0.023317	0.00956767	0.0132209	0.0329393	0.0680529	-0.0504642	0.534246	0.00254663
310	0.000174714	0.00836648	0.00585891	0.000448297	0.0180236	0.0273712	0.0204297	0.801438	0.000417372
311	0.000598551	0.00221635	0.00577579	0.000783649	0.00153029	0.00920281	-0.100885	0.213157	0.0101778
312	0.00449462	0.000928907	0.000784671	0.0160774	0.00408461	0.0349628	0.0826659	0.308087	0.00683365
313	0.00799475	0.00448258	0.0105039	0.00107643	0.0313298	0.0467971	0.00160554	0.984233	2.57777e-06
314	0.000395522	0.00236086	0.0250697	0.0290108	2.27421e-05	0.0582111	-0.0321408	0.692319	0.00103303
315	0.0157376	0.00356255	0.0153578	0.00469103	0.00306283	0.0534314	0.142585	0.0777257	0.0203304
316	0.00802601	0.0184318	0.00343942	1.69423e-05	0.00191663	0.0345726	-0.018399	0.820825	0.000338522
317	3.12468e-05	0.0163222	0.00144724	5.22012e-05	0.00845756	0.0353973	-0.0259455	0.749419	0.000673169
318	3.92098e-05	4.1009e-05	0.00319298	0.00637542	6.34953e-06	0.010919	0.00551565	0.945873	3.04224e-05
319	0.00573571	0.00165342	0.00255754	0.000712734	0.0011494	0.0114501	-0.0402905	0.61981	0.00162333
320	0.000109307	0.000423358	6.02637e-05	0.00543633	0.00676956	0.0110184	-0.0417608	0.607084	0.00174397
321	0.00342051	0.00522296	0.0065535	7.73844e-05	0.0353601	0.0511082	0.0821251	0.311273	0.00674453
322	0.0293645	0.000218	2.62516e-05	0.013375	0.00614104	0.0524924	0.0721713	0.373742	0.0052087
323	0.0030483	0.00399975	0.00997751	1.31507e-05	0.0108637	0.0250873	-0.173784	0.0311254	0.030201
324	0.00393319	0.0218407	0.00480978	0.000577509	0.000635583	0.0343472	0.143239	0.0763581	0.0205175
325	0.00247871	0.00165824	8.69242e-05	0.00401583	5.68019e-08	0.00695045	-0.0666152	0.411732	0.00443758
326	0.000384295	1.10988e-05	0.0197517	0.00206136	0.000192309	0.0230795	0.00334311	0.967177	1.11764e-05
327	0.00320397	0.0322953	0.00818628	3.94682e-05	0.0347775	0.092655	-0.0440286	0.587686	0.00193852
328	0.00210767	0.0222869	0.000616363	0.000615239	0.0423471	0.065657	-0.0315506	0.697691	0.000995441
329	0.00109977	0.00426285	0.0148603	0.00731525	0.0433476	0.066728	-0.087334	0.281473	0.00762723
330	0.00448896	0.000492423	0.0032557	0.00206234	0.00695575	0.0205068	0.0123341	0.879328	0.00015213
331	7.05711e-07	0.016592	0.00554246	0.0143695	1.417e-05	0.0358327	0.0221739	0.784882	0.000491683
332	0.0076426	7.80973e-05	0.0148487	0.00398199	0.00185647	0.0298508	-0.0484015	0.551106	0.00234271
333	0.013524	0.0144724	0.00972658	0.000411472	2.68354e-05	0.0376362	0.00908447	0.910967	8.25276e-05
334	2.70075e-07	0.00249975	0.00208758	0.00166451	0.0165928	0.0290139	0.0634736	0.43418	0.0040289
335	0.00339037	0.00813048	0.00375876	0.00176806	0.00365512	0.0264443	-0.0220105	0.786429	0.000484464
336	0.0124071	0.000163615	0.0114587	0.00842925	1.06804e-05	0.0322966	0.00510518	0.949896	2.60628e-05
337	0.00438092	0.000166466	0.0145362	0.000502096	0.00301293	0.0211802	0.0317995	0.695424	0.00101121
338	0.00784085	0.000762405	0.00062689	0.0035912	0.000535965	0.0137136	0.120945	0.135136	0.0146277
339	0.0181339	3.53047e-05	0.0110086	0.0101038	0.0386336	0.0835812	-0.0251496	0.756862	0.000632502
340	0.00359981	0.00247037	0.00291603	0.00499127	0.0249419	0.0360023	0.00437262	0.957078	1.91198e-05
341	6.56084e-05	4.17377e-05	0.000670754	0.053416	0.0482754	0.0801043	0.084983	0.294677	0.00722212
342	0.000942099	0.000627341	0.000211954	5.86196e-05	0.00130478	0.00388455	0.122245	0.13096	0.0149438
343	0.0782841	0.031819	0.00699569	5.11954e-05	0.0303199	0.128767	-0.0250192	0.758084	0.000625959
344	0.0736482	0.00052781	8.04046e-05	0.00677543	0.0069895	0.0922986	0.0217596	0.788806	0.000473479
345	0.000853789	0.0192649	0.000440426	0.00062534	0.00644812	0.0278987	0.0653004	0.421042	0.00426415
346	0.000843462	0.00949896	0.0137762	1.53462e-05	0.00148995	0.0247363	-0.131001	0.105357	0.0171612
347	0.0138523	0.00400816	0.0114919	0.000231214	0.00143802	0.0335111	-0.028852	0.722439	0.000832437
348	0.0222506	0.00713484	0.000124055	0.000103119	0.0346217	0.0544343	-0.068979	0.3953	0.0047581
349	0.0083476	5.84731e-06	0.000780675	0.00253344	0.0212435	0.0425434	0.18974	0.0184291	0.0360014
350	0.00287066	0.0107014	0.00374249	0.00517067	0.00456816	0.0288179	-0.0182704	0.822056	0.000333808
351	0.000991682	4.71559e-05	0.0012036	0.00827017	0.0043714	0.0125199	-0.0848984	0.29516	0.00720773
352	2.21282e-07	0.00106779	0.00225568	0.000107586	2.76489e-05	0.00352316	0.0314931	0.698215	0.000991813
353	5.583e-05	0.00150144	0.00569756	0.00611018	0.00426665	0.0126462	-0.0279961	0.73035	0.000783781
354	0.00378862	0.011489	0.00489179	0.000432669	0.00103389	0.0235089	0.0669867	0.409123	0.00448722
355	0.00511193	0.000366162	0.0240984	0.00615887	0.0025399	0.0442028	0.0629759	0.4378	0.00396596
356	0.00168145	0.000422561	0.00296605	0.00374506	0.0195208	0.0263786	-0.0525857	0.517177	0.00276526
357	0.00106336	0.000574414	0.000205188	0.0080574	0.00752186	0.0174423	0.0193265	0.811955	0.000373515
358	0.000169525	0.0132293	0.00385467	0.000428205	0.000683463	0.0226044	0.0381932	0.638158	0.00145872
359	0.00246436	0.00464137	0.00469531	0.000757587	0.0060018	0.0134113	0.141566	0.0798929	0.020041
360	0.00925704	1.1149e-05	0.00171298	0.000471736	0.00344894	0.015946	-0.0502705	0.535818	0.00252712
361	0.00144554	0.000379185	0.027795	0.00380477	0.000337844	0.0345808	0.0562912	0.488049	0.0031687
362	0.0105129	0.0015753	3.8359e-05	0.00113097	0.00255969	0.0136324	0.072924	0.368766	0.00531791
363	0.000138631	0.00687922	0.00335524	0.000138486	0.0132312	0.0196946	0.180085	0.0254248	0.0324304
364	9.3044e-06	0.000320591	0.00919446	0.0109624	0.00525705	0.0210192	0.170135	0.0348991	0.028946
365	0.00779618	0.00328085	0.000152002	0.00281763	0.00252609	0.0192164	-0.0687688	0.396744	0.00472915
366	0.00252035	0.00128271	0.000123971	0.000289203	5.56891e-05	0.00415568	-0.0299446	0.712383	0.000896676
367	0.000343349	0.012881	0.0136598	0.00692075	0.0480771	0.0865594	-0.0190211	0.814873	0.000361804
368	0.00373008	7.55598e-06	0.0106546	0.0247113	0.0111524	0.0419253	0.00106301	0.989561	1.13e-06
369	0.00889941	0.000252071	0.000147577	0.00177768	0.00448493	0.0123407	0.113602	0.160668	0.0129055
370	0.00983559	5.67784e-05	0.000416028	0.00161857	0.00373308	0.0172703	0.00248874	0.975562	6.19385e-06
371	0.00448964	0.0111654	5.31475e-05	0.000549131	0.0038436	0.0187547	0.02245	0.78227	0.000504
372	2.8982e-05	0.0153906	0.0027835	0.000609362	0.00445851	0.0234776	0.0570287	0.482359	0.00325227
373	0.00636624	0.000164326	0.00387313	0.00671157	0.0033865	0.0158921	0.0786264	0.332406	0.00618211
374	0.00233565	8.70151e-05	0.00192953	0.00463279	0.000314526	0.0110413	-0.064519	0.426634	0.0041627
375	0.00449637	0.000122559	0.00791638	2.88799e-07	0.0331086	0.052615	0.0537707	0.507767	0.00289129
376	0.00913457	0.00218699	0.00420612	0.00348956	0.00155978	0.0171196	0.0605703	0.455535	0.00366876
377	0.0245163	0.00677602	0.0431341	0.0179709	0.000721808	0.0875304	-0.0207901	0.79801	0.000432228
378	0.00117844	0.0155716	0.0112122	0.0116998	0.00848082	0.0364498	0.0852536	0.293137	0.00726818
379	0.00141409	0.0180141	0.000767608	0.00263029	0.00147017	0.0235213	0.0590737	0.466768	0.0034897
380	0.00849267	3.07154e-05	0.00127513	0.00108625	0.0200232	0.028478	-0.0627258	0.439625	0.00393453
381	0.0024061	0.00683243	0.000498327	0.00010733	0.0108991	0.0262309	-0.0328337	0.686032	0.00107805
382	0.00109111	0.00143873	0.00899298	0.000445591	0.00103567	0.0132214	0.00485446	0.952353	2.35658e-05
383	0.00141556	0.0113796	0.0109329	0.00556907	0.00950442	0.0348089	-0.0270125	0.739477	0.000729676
384	0.000706068	0.0149795	0.0105877	1.44583e-06	0.000322395	0.0284298	-0.084331	0.298411	0.00711172
385	0.000146131	0.0100731	0.000202302	0.000171394	0.00115953	0.012139	-0.00635288	0.937672	4.03591e-05
386	0.000391188	0.00733024	0.00181135	0.000293106	0.00568242	0.0172819	0.0604268	0.456605	0.0036514
387	0.000292645	0.000190821	0.00890614	0.00622069	0.00374056	0.0162059	-0.0155055	0.848634	0.000240419
388	0.00777235	0.00469642	1.33694e-05	0.000438549	0.00650736	0.017604	0.178215	0.0270147	0.0317606
389	0.0015708	0.0083241	0.00284187	0.00696742	3.45112e-06	0.0174426	-0.0822771	0.310375	0.00676953
390	0.00608959	0.00110818	0.0269144	0.00107316	0.000382315	0.0369946	0.0730228	0.368116	0.00533233
391	0.00662437	0.00339194	0.000690103	0.00203248	0.000217443	0.0113567	-0.0568295	0.483892	0.00322959
392	0.00453838	0.00405042	0.011766	0.0186034	0.00202391	0.0518337	0.0282102	0.728368	0.000795817
393	0.00233273	9.48377e-05	0.0142282	0.000658075	0.0131037	0.0357769	0.0442908	0.585462	0.00196168
394	0.00262149	0.000561445	0.000590075	0.00238678	0.0509467	0.0546803	-0.10512	0.194467	0.0110503
395	0.00809939	4.67276e-06	0.0350762	0.0125112	0.00217516	0.0586113	0.0408248	0.615172	0.00166666
396	0.000808856	0.00422539	4.28588e-05	0.00857682	0.000832592	0.0178505	-0.0470535	0.562264	0.00221403
397	0.00322196	0.00231679	0.0377909	0.0268151	0.018964	0.0665283	0.0588723	0.468291	0.00346594
398	0.0307651	0.0302713	1.18266e-07	0.0136749	0.00246031	0.0937971	-0.0045296	0.955538	2.05173e-05
399	0.000527507	0.000688308	0.0367904	0.0179918	0.0122864	0.0556285	-0.112588	0.164462	0.0126761
400	0.0237985	0.000723259	0.0117164	0.000318501	0.00834192	0.0493406	0.0994826	0.219621	0.00989678
401	0.0236182	0.000111942	0.00921573	0.00145429	0.00148251	0.0405777	-0.129105	0.110536	0.0166682
402	0.0247612	0.0185388	0.0233194	0.00531318	0.00352623	0.0736574	0.151004	0.0615709	0.0228021
403	0.000808926	0.000113677	0.0849001	0.013713	0.00470045	0.100691	-0.00911359	0.910683	8.30574e-05
404	4.17977e-05	6.39318e-05	0.00253146	0.000411038	0.000208461	0.00308733	0.0296842	0.714775	0.000881152
405	0.00206383	0.00333599	0.000365799	6.76538e-05	0.0392592	0.0499189	0.0761132	0.348139	0.00579321
406	0.00279007	0.00531507	0.0186753	0.00136404	0.00483331	0.0293901	-0.0535076	0.509848	0.00286307
407	1.59742e-06	0.00111252	0.0343627	1.31539e-06	0.000328351	0.0355998	-0.0196104	0.809246	0.000384568
408	0.00502933	0.0132985	0.00264249	0.00482128	0.001098	0.0260547	0.0496147	0.541158	0.00246162
409	0.0039166	0.0183656	0.000390166	4.41864e-05	0.000972651	0.0266312	0.0569236	0.483167	0.0032403
410	0.0233257	0.000224965	0.00316423	0.00246956	8.9832e-06	0.027487	-0.0989448	0.222137	0.00979007
411	0.000166113	0.0130687	0.000167252	0.0129002	0.00601303	0.0239811	-0.0393196	0.628276	0.00154603
412	0.00349237	0.000191708	0.000723409	0.000497115	0.00318831	0.00949135	-0.063989	0.430451	0.00409459
413	0.00230154	0.0103623	0.00371	0.000293548	0.00715174	0.0245423	-0.0884638	0.275272	0.00782584
414	0.000747818	0.00545846	0.000294801	0.00253936	0.00395331	0.0107707	-0.0559538	0.490665	0.00313083
415	0.0156553	0.0264696	0.00330899	0.012668	0.0151897	0.0604582	-0.0214505	0.791737	0.000460125
416	0.0127217	0.00469513	0.00064863	1.9334e-05	0.000983246	0.0201853	0.0341222	0.6744	0.00116432
417	0.00310287	0.013929	1.42012e-06	0.00334048	0.0269096	0.0374603	0.030382	0.708371	0.000923063
418	0.048973	0.047347	2.25914e-05	0.0013252	0.015737	0.116759	0.00526292	0.94835	2.76983e-05
419	0.00345221	0.00407014	8.65483e-07	0.0155489	2.05015e-05	0.0266053	0.15444	0.0558222	0.0238516
420	0.0162904	0.000245259	0.00330037	0.00172241	0.0108103	0.0277454	0.0486219	0.549293	0.00236409
421	0.00567553	3.19376e-05	0.000890809	0.011277	0.0245396	0.0328222	-0.00849557	0.916717	7.21748e-05
422	0.00131737	0.000100123	0.000773198	0.00272352	0.00937598	0.0167147	0.0505361	0.533662	0.0025539
423	4.68831e-05	0.00134575	0.00592282	0.00121699	0.00724921	0.0130976	-0.109864	0.17498	0.0120701
424	0.00373401	0.00768384	0.0143103	0.000881189	0.00103073	0.0279933	0.183163	0.0229817	0.0335485
425	0.00116068	0.00113382	0.0371609	0.000230434	0.00213498	0.03931	0.041533	0.609048	0.00172499
426	0.0549468	0.00157689	0.0167189	0.0142664	0.0107947	0.093957	-0.0198807	0.806668	0.000395241
427	0.00397715	0.0227581	0.0192295	0.0064467	0.00100834	0.0623707	-0.0325369	0.688723	0.00105865
428	0.0296338	0.00575914	0.000495881	0.00526735	0.0862043	0.10702	-0.115637	0.153257	0.0133719
429	0.00748477	0.0114596	0.00746486	0.00846283	0.00233212	0.0315354	-0.043669	0.590743	0.00190698
430	6.40833e-06	0.000410458	0.00181281	6.78101e-05	0.000225181	0.00277268	0.0147116	0.856298	0.000216432
431	0.0155516	5.90764e-05	0.00797471	0.00440512	0.0322873	0.0518652	0.0234315	0.773004	0.000549035
432	1.98229e-06	0.0101572	0.0269776	0.0122913	0.00174937	0.058541	-0.0301712	0.710303	0.000910302
433	3.70488e-05	0.00200494	0.00340031	3.67958e-05	0.00920812	0.0176703	-0.0496024	0.541259	0.0024604
434	0.000260195	9.73335e-06	0.00134059	0.00103553	0.00414724	0.00584536	0.00966502	0.905303	9.34125e-05
435	0.000201796	3.59968e-05	1.15656e-10	0.000534347	6.04878e-05	0.000679346	-0.114379	0.157809	0.0130825
436	0.0155442	0.0165517	0.00085511	0.0126376	7.39733e-05	0.0599414	0.0894749	0.2698	0.00800577
437	0.0159946	0.00050599	0.00617504	0.00270363	0.0240493	0.0529348	0.0960422	0.236063	0.00922411
438	0.00148749	0.00435757	0.00245259	0.000908691	0.00160443	0.00886469	-0.0845641	0.297073	0.00715108
439	7.0684e-05	0.00167365	0.0368353	0.00568194	0.00459102	0.0516348	0.0843914	0.298063	0.00712192
440	0.00105357	0.0190271	0.00239859	0.0118272	0.0185472	0.0719685	0.00315567	0.969016	9.95828e-06
441	0.00469006	0.000289742	0.00185229	0.00376546	0.00593195	0.0131809	-0.141335	0.0803915	0.0199756
442	0.01017	0.00372522	2.31924e-05	7.15689e-05	0.00600021	0.0197282	0.1431	0.0766473	0.0204776
443	5.75173e-05	0.00788677	0.00768528	0.00111808	0.0137853	0.0305456	0.119654	0.139386	0.014317
444	0.0111264	0.00797353	0.0201703	3.17583e-06	0.0123708	0.0508599	-0.00675841	0.933703	4.56761e-05
445	6.48204e-05	0.00760246	0.000294697	0.0317095	0.0088629	0.0458058	-0.00533322	0.947661	2.84432e-05
446	0.00709151	0.000599642	0.0061846	0.00313938	0.000237117	0.0178422	-0.0278456	0.731744	0.000775378
447	0.00393062	0.00185785	0.00295284	0.00170025	0.0151517	0.0271105	0.0311635	0.701222	0.000971162
448	0.00511278	0.0079239	0.00143233	0.00154079	0.0557177	0.0731062	0.0995386	0.21936	0.00990794
449	0.00517958	5.43082e-05	0.0138611	0.0530065	0.00876517	0.0770488	-0.0748052	0.356509	0.00559582
450	0.00360253	0.00321207	0.000676867	0.00366475	0.000429905	0.0123374	-0.174456	0.0304701	0.0304349
451	1.6691e-05	0.000136101	0.0118063	1.24822e-09	0.00527424	0.0153737	-0.00356304	0.965019	1.26953e-05
452	0.0067535	0.000179415	0.00720659	0.000871195	0.000537193	0.0171415	-0.0877123	0.279386	0.00769345
453	1.32797e-05	0.00824939	0.00356982	0.00672757	0.00103668	0.0174534	0.102803	0.204539	0.0105685
454	0.035869	0.000158959	0.000837604	0.00775501	0.0235043	0.0868883	0.0429325	0.597026	0.0018432
455	0.00186676	0.00704112	0.00124036	0.00495202	0.00161958	0.0136513	-0.0241761	0.765996	0.000584485
456	0.000545972	0.00180751	0.0283349	0.00106447	0.00402894	0.0426573	-0.0515716	0.525301	0.00265963
457	0.0161843	0.00145766	0.000383989	0.00179561	0.00127107	0.0217526	-0.0548339	0.4994	0.00300675
458	0.00888066	0.000283321	0.016358	0.00229112	1.7913e-08	0.0278055	0.0383828	0.63649	0.00147324
459	6.73966e-06	0.00558448	0.00721029	0.00363291	8.99389e-05	0.0141891	-0.0689734	0.395338	0.00475733
460	0.00281769	0.00355321	5.15511e-06	0.00466402	0.0530033	0.0620742	-0.148365	0.0663086	0.022012
461	0.0372618	0.00634912	0.0209645	0.00526787	0.0137129	0.077015	0.0132363	0.870576	0.0001752
462	0.00164636	0.00192336	0.000126757	0.000961653	0.00105225	0.00890092	0.0671221	0.408175	0.00450537
463	0.00392725	0.000932165	6.7385e-05	1.01585e-05	0.000619356	0.00649754	-0.0104294	0.897853	0.000108772
464	0.00255042	4.09849e-05	0.000930948	0.0132844	0.0104243	0.0222376	0.0258484	0.750325	0.000668142
465	0.00466305	0.00164626	0.0039018	0.000889798	0.00309965	0.0185254	0.0307248	0.705232	0.000944011
466	0.00409972	0.018761	0.00416001	0.00510062	0.0195037	0.0407515	0.0337159	0.678059	0.00113676
467	4.83672e-05	0.0323241	0.0015911	0.00385825	0.00109574	0.0358527	-0.0666819	0.411263	0.00444647
468	0.00022037	0.00146488	0.00373831	0.00151805	0.0284252	0.0300812	0.0282332	0.728156	0.000797115
469	0.00168228	0.0161638	0.000747247	0.000201505	0.0154012	0.0325132	0.0333982	0.680927	0.00111544
470	0.0307019	0.0192298	0.00747234	0.00103409	0.00994464	0.0633288	-0.154285	0.0560711	0.0238039
471	0.0079652	0.00112654	0.0010106	0.000117378	0.000121145	0.0111906	-0.111723	0.167748	0.0124821
472	0.0019291	0.0446997	0.0131335	0.00147854	0.00274308	0.0616749	0.0151706	0.851865	0.000230146
473	0.0104829	0.000782165	0.0183719	6.28939e-06	0.00584644	0.0337231	0.0508572	0.531062	0.00258646
474	0.00519356	0.0131858	1.08156e-05	0.0061188	0.00390767	0.0269144	0.0293996	0.717393	0.000864339
475	0.0036053	0.0125957	0.0200116	0.0118095	0.00241616	0.0450768	0.013198	0.870947	0.000174187
476	1.8558e-07	0.00588495	0.00370623	0.011585	0.00458253	0.0250169	-0.0167627	0.836526	0.000280988
477	0.000993657	0.00132148	5.11098e-05	0.000978657	0.0174043	0.0268628	0.0473513	0.55979	0.00224214
478	0.00109985	0.00451185	0.00269584	0.000157429	0.004329	0.0136073	0.0325522	0.688584	0.00105965
479	7.92216e-05	1.68624e-05	0.0133136	0.000544174	0.00077154	0.0141157	0.16076	0.0464034	0.0258439
480	0.00436187	0.000895393	0.00134528	1.08911e-06	0.00946022	0.0192218	-0.128685	0.11171	0.0165599
481	0.000121529	0.00310609	0.0343139	0.00590771	0.00430085	0.0422275	0.0320943	0.692742	0.00103004
482	0.00307612	0.00417728	0.00464354	0.00580075	0.00595581	0.0250483	0.098656	0.223495	0.009733
483	0.000282028	0.005094	0.0428911	0.0314188	0.0279255	0.0886641	-0.00600467	0.941082	3.60561e-05
484	0.000611661	0.000926688	0.00192402	0.00390897	0.00446736	0.00970916	0.115814	0.152623	0.013413
485	0.00326644	0.00638166	0.00177636	0.0012117	0.000245289	0.0169527	0.0830143	0.306046	0.00689137
486	0.012671	0.00100061	0.0181848	0.00288529	1.48642e-07	0.0328716	0.0625256	0.441089	0.00390945
487	0.00438989	0.000628029	0.0163268	0.0173738	0.00278731	0.0454978	0.1099	0.174838	0.012078
488	0.000377254	0.00172086	0.0032803	6.06456e-05	0.0307079	0.0417497	0.0742189	0.360302	0.00550844
489	0.014715	0.00299431	0.000179914	0.00620186	0.00770978	0.0373796	0.052081	0.521212	0.00271243
490	0.00280234	0.0329807	0.0148232	0.00207067	0.00239906	0.0507194	0.0462318	0.569117	0.00213738
491	0.00432112	0.00166472	0.0257985	0.00223375	0.00373246	0.0400361	-0.0475662	0.558007	0.00226255
492	0.012744	0.00842061	5.1589e-05	0.000329474	0.00147366	0.0285585	0.206095	0.0103377	0.0424751
493	0.000121128	0.0163933	0.00563761	0.0103308	0.00586262	0.0349737	0.066786	0.410531	0.00446037
494	0.000105321	0.0220292	0.00128446	0.0151299	0.00208685	0.0356438	0.135273	0.0943834	0.0182988
495	0.00112555	0.0049863	0.000596086	0.0407828	0.0149677	0.0555643	0.0180328	0.824333	0.000325181
496	0.0316715	1.04477e-05	0.021099	0.000317062	0.000950309	0.0542015	-0.0373937	0.645212	0.00139829
497	0.0024643	0.00367576	0.00138711	1.92429e-05	0.000156	0.00760195	-0.0257432	0.751309	0.000662711
498	0.00185042	0.00101596	6.92306e-05	0.00146132	0.00555593	0.0154015	-0.103605	0.201011	0.0107341
499	3.23188e-05	0.00310365	0.00580658	0.0107034	0.00670609	0.027276	0.0561172	0.489398	0.00314914
500	3.954e-05	0.00790905	0.00119344	0.0119185	0.0025389	0.0214198	0.0698605	0.389274	0.00488049
501	0.000539892	0.000471673	6.27974e-06	0.00101731	0.00384928	0.00617148	-0.0567775	0.484293	0.00322368
502	0.00923822	0.0021987	0.00162739	0.00207358	0.00627705	0.0264605	-0.129377	0.109782	0.0167384
503	0.0298712	0.00242156	0.000660201	9.07967e-05	0.000286753	0.0327023	0.0391844	0.629458	0.00153542
504	0.00185377	0.00287502	0.0257365	0.00680553	0.000172673	0.0391019	-0.0862006	0.287789	0.00743054
505	0.00208292	0.0023031	0.00108468	0.000442993	0.00119047	0.00619553	-0.135043	0.0949512	0.0182365
506	0.000996592	0.000229243	0.00971948	0.00936686	0.0104942	0.0302745	0.0335183	0.679842	0.00112348
507	0.00195634	0.000426799	0.00282649	0.00240949	0.00903173	0.0196673	0.0780417	0.336025	0.00609051
508	0.0026464	0.00738132	0.00419205	0.00232576	6.07242e-05	0.0149153	-0.0360989	0.656702	0.00130313
509	0.00188191	0.0105309	0.000197594	0.00233595	0.0295525	0.0452346	-0.0530151	0.513757	0.0028106
510	0.00474132	0.00730025	0.00553512	0.0185881	0.00515968	0.0434658	-0.0891023	0.271808	0.00793922
511	0.00320276	0.000181907	0.000834667	0.000322849	0.000186229	0.00537027	0.10383	0.200031	0.0107806
512	0.00180193	0.00820161	5.00158e-05	0.000509643	0.00246441	0.0126386	-0.157222	0.0514973	0.0247189
513	0.0196742	0.00501523	0.00808756	0.000205382	0.00395446	0.03285	0.115661	0.153171	0.0133775
514	0.00426084	8.03632e-05	0.00147349	0.005651	0.00453073	0.0134793	-0.161625	0.045225	0.0261226
515	0.000188584	0.000188147	0.0387969	0.00635303	0.000235519	0.0481385	-0.0443933	0.584593	0.00197077
516	1.82921e-05	0.0135948	0.00337199	0.0018528	0.00443872	0.0253364	-0.0209132	0.79684	0.00043736
517	2.44392e-05	0.00627887	0.0231149	0.000870097	0.00782655	0.0347278	0.0358652	0.658785	0.00128631
518	0.00189097	0.00110557	0.0147813	0.00567849	0.00410063	0.0265104	-0.0197457	0.807955	0.000389892
519	0.000399768	0.00230727	0.0210344	0.00141566	1.35988e-05	0.0250973	0.0734681	0.365194	0.00539756
520	0.000405532	0.00283318	0.000195181	0.00476879	0.000332937	0.00753131	-0.0559745	0.490505	0.00313314
521	0.0166742	3.19844e-05	0.00679674	0.00431294	0.00247922	0.0338586	0.0366496	0.651806	0.00134319
522	0.000822812	7.19674e-07	0.00351573	0.000579334	0.00187464	0.00917787	-0.0284036	0.72658	0.000806763
523	0.0130347	0.00469088	0.00867667	0.0411879	0.0196124	0.0717596	0.0397837	0.624223	0.00158274
524	0.00971932	0.000313443	8.34036e-05	0.00770436	0.00223278	0.0161559	-0.0726743	0.370412	0.00528155
525	0.00654472	0.00823035	0.0156864	0.00837919	0.00778842	0.0439024	0.135489	0.0938535	0.0183573
526	0.00257795	0.00127103	0.0081456	0.000708338	0.000420559	0.014123	0.151025	0.0615337	0.0228086
527	0.0190367	0.00295541	0.000518612	0.0438042	0.000368023	0.0825272	-0.00301191	0.970427	9.07162e-06
528	5.31998e-07	0.011047	0.00741634	0.0144777	0.00785125	0.0348521	-0.0371461	0.647403	0.00137983
529	0.000294083	0.0244167	0.00606434	0.0133055	0.0198104	0.0631996	0.0568948	0.483389	0.00323702
530	0.00228908	0.00366832	0.000992585	0.00132244	0.0183892	0.0387018	-0.0530937	0.513132	0.00281894
531	0.000160406	0.00323763	0.01827	0.00322544	0.0121897	0.0294447	0.186968	0.0202427	0.0349569
532	0.00269122	0.00231663	0.00502387	0.00189371	0.00216385	0.0147106	0.0152242	0.851347	0.000231778
533	3.05435e-05	0.000908423	1.90685e-05	0.00400422	0.0151309	0.0172631	-0.02083	0.79763	0.00043389
534	0.00835414	0.00193368	0.000246139	0.00198709	3.65305e-05	0.0136368	-0.129042	0.110713	0.0166518
535	0.0015861	0.00022613	3.88099e-05	0.0034448	0.00213001	0.00864103	-0.00964095	0.905538	9.29479e-05
536	0.00209927	0.0120955	0.00566824	0.00848696	0.000346391	0.0367899	-0.0547764	0.49985	0.00300046
537	0.0020765	0.000317667	0.000544851	0.00027934	0.000679041	0.0044339	-0.082956	0.306387	0.00688169
538	0.00173338	0.00105194	0.0072166	0.00177787	0.0130307	0.0264373	0.0708213	0.382769	0.00501566
539	0.000550466	0.0126479	7.27775e-07	1.21435e-06	0.0181217	0.0276731	0.189363	0.0186673	0.0358583
540	0.00145336	0.000437855	0.000135097	0.0317287	0.00969426	0.0399785	-0.0533603	0.511015	0.00284732
541	0.000639659	0.000487506	0.0149512	0.0200828	0.00880548	0.0443675	0.0834451	0.303534	0.00696309
542	0.007457	0.00297656	0.00349333	0.00016417	0.000185036	0.013882	0.00337109	0.966903	1.13643e-05
543	0.00904947	0.0392334	0.00541244	0.00638361	0.0138787	0.0670295	0.120918	0.135226	0.0146211
544	0.0142181	0.01011	0.000271476	0.00111481	0.014433	0.0454947	0.0623453	0.44241	0.00388694
545	1.09362e-05	0.00287366	4.52058e-05	0.00342972	0.0320308	0.0550456	-0.0673383	0.406663	0.00453444
546	0.00224242	0.00190947	0.000339906	0.0215309	0.00157297	0.0294391	0.168129	0.0371345	0.0282672
547	0.00109641	0.00242702	0.00264386	0.00205097	0.00699657	0.0161217	0.0346693	0.669483	0.00120196
548	0.00782112	0.00416499	0.0130365	0.000605799	0.000408981	0.0256916	-0.00951569	0.906759	9.05483e-05
549	0.000768696	0.00559436	0.0322501	0.00327999	0.0555368	0.0805141	-0.0265026	0.744223	0.000702388
550	0.0229515	8.44791e-06	0.0135164	0.00072836	0.00205037	0.0396462	0.0476825	0.557044	0.00227362
551	0.00169681	0.00151493	0.000121177	0.00899517	0.0206473	0.0240682	-0.081702	0.313781	0.00667522
552	0.00335742	0.00240198	0.0126908	0.00552218	0.00102371	0.0247061	-0.0651345	0.422226	0.0042425
553	0.0082005	0.00311101	0.00602225	0.00085946	1.39694e-06	0.0173555	0.0217353	0.789036	0.000472425
554	4.95167e-06	0.00212412	0.0111716	0.0131558	0.00349872	0.0279447	0.0541314	0.50492	0.0029302
555	0.000343256	0.00831677	0.00574753	0.00220116	0.000555278	0.0175107	0.135153	0.0946796	0.0182663
556	0.0209687	0.00051478	0.000250232	0.0261052	0.00547736	0.0453615	-0.0738271	0.36285	0.00545044
557	0.0221866	0.00276648	0.00100578	0.0175408	0.0342631	0.0591728	0.0404666	0.61828	0.00163754
558	0.00269266	0.00208361	0.0103125	1.38848e-05	0.00225698	0.016484	0.0362032	0.655774	0.00131067
559	0.000116518	0.035137	3.11093e-05	0.00563427	0.000926268	0.0382628	0.162947	0.0434704	0.0265518
560	0.0236698	0.00831602	0.0149997	0.00190212	0.00270914	0.0503078	-0.0543501	0.503198	0.00295393
561	0.0194366	0.0190868	0.000600052	0.000842835	0.0115485	0.0431425	-0.0420533	0.604566	0.00176848
562	0.00969408	0.00574814	0.00564513	0.02796	0.0113136	0.0601691	-0.00512364	0.949715	2.62517e-05
563	0.00420337	0.00204757	0.00707635	0.000612319	0.00341254	0.0141492	-0.0878979	0.278366	0.00772603
564	0.00123477	0.000541457	0.00125677	0.011392	0.00913483	0.0240559	0.0588559	0.468415	0.00346402
565	0.00152634	0.000435963	0.00461265	0.00063886	0.0010184	0.00761065	0.0508845	0.530842	0.00258923
566	0.00166512	0.00861646	0.0177586	0.0012116	0.0127276	0.0388222	0.0558269	0.49165	0.00311665
567	0.00729601	0.00369922	0.000195739	0.0030972	0.0449952	0.0470401	-0.064269	0.428431	0.00413051
568	0.000387265	0.00194282	4.95263e-05	0.00450789	1.81363e-05	0.0081404	0.0012709	0.987519	1.6152e-06
569	0.00361779	0.00916771	0.0215239	0.00826607	0.0432722	0.0856173	-0.0674787	0.405683	0.00455338
570	4.76606e-05	0.000575532	0.00328451	0.00117807	0.00966968	0.0123553	0.0775974	0.338791	0.00602136
571	8.4972e-05	0.000252706	1.61838e-05	0.00088432	0.00146843	0.00399682	0.0349512	0.666955	0.00122158
572	0.0114419	0.003342	0.000153934	0.00501282	0.0320978	0.0576511	-0.0715206	0.378077	0.00511519
573	0.00391535	0.00205507	0.0156392	0.0158836	0.000729178	0.0394963	0.0619369	0.445411	0.00383617
574	0.000781585	7.62353e-05	0.00284096	0.0107637	0.000263051	0.0172723	0.0309853	0.70285	0.000960088
575	0.0114851	0.000886512	2.05794e-06	0.0105006	0.000935231	0.0230379	-0.0335774	0.679309	0.00112744
576	0.00945449	0.0119966	0.00628278	1.48982e-05	0.000475737	0.0282434	0.125447	0.121093	0.0157369
577	0.0204393	0.0023135	0.00554851	0.000182201	0.000314209	0.0309881	0.16567	0.0400362	0.0274466
578	1.13626e-05	0.00269983	0.00113977	0.0104519	0.000411666	0.0175247	-0.0540509	0.505554	0.0029215
579	0.00365891	0.0010512	0.00739652	0.0104032	0.00335093	0.0232059	-0.0319686	0.693885	0.00102199
580	0.00215349	0.00150787	0.0099727	0.000639417	0.0197898	0.0334417	0.102887	0.20417	0.0105857
581	0.000312024	0.00143766	0.0137915	3.81677e-05	0.00213022	0.0163018	0.0132139	0.870793	0.000174607
582	0.000564744	0.00169119	0.000555434	0.000437215	0.0170376	0.0241362	-0.0411577	0.61229	0.00169396
583	0.00329909	0.00457458	0.00231762	0.00233313	0.00116694	0.0114823	0.0207981	0.797933	0.000432562
584	0.0075543	1.09135e-06	0.000749843	0.00633837	0.000298414	0.012662	-0.00553119	0.945721	3.0594e-05
585	0.00301974	0.011832	0.013714	0.000986687	1.41805e-05	0.0287359	-0.116622	0.149764	0.0136006
586	0.00524024	0.00222191	0.00112373	6.90424e-05	0.022518	0.0328751	0.107906	0.18284	0.0116437
587	0.00114567	0.00138337	0.0137323	0.00188088	6.5604e-06	0.0182591	-0.176376	0.0286612	0.0311084
588	0.00036256	0.00160216	0.0292206	0.0102807	0.0115201	0.0505362	0.00257227	0.974742	6.61658e-06
589	0.00493575	0.00953631	0.00544545	0.000513058	1.37388e-06	0.0200528	-0.0282836	0.72769	0.000799963
590	0.000994559	0.000399769	0.00380233	8.28724e-06	0.0218061	0.0316895	-0.0861532	0.288055	0.00742237
591	0.0192165	0.0052216	0.0228424	0.0160671	0.0180722	0.0565001	-0.0372963	0.646073	0.00139102
592	0.000421907	0.015552	0.00485451	0.000836746	0.00340681	0.0274064	0.0368129	0.650356	0.00135519
593	0.0118627	0.00502835	0.00394238	0.00371245	0.0137814	0.0407634	-0.000218685	0.997852	4.78233e-08
594	0.00903401	0.0114003	0.00267253	0.00558285	0.00520151	0.031523	0.0756983	0.35078	0.00573023
595	0.00245317	0.010422	0.0137777	0.0177616	0.0193118	0.0551887	-0.000308653	0.996969	9.52665e-08
596	1.06345e-05	0.00162626	0.00180317	0.00127153	0.00367635	0.00691337	0.0339005	0.676396	0.00114924
597	0.00115346	0.000585738	0.0061557	0.000590226	0.00146457	0.013673	0.101759	0.209199	0.0103549
598	1.24866e-05	0.000172194	0.00231894	0.00494328	0.000102635	0.00933105	0.0368114	0.650369	0.00135508
599	0.00155752	0.00250723	0.0221214	2.50288e-05	0.000769218	0.0314825	-0.185003	0.0216194	0.0342262
600	0.000107733	0.00208883	0.00343665	0.00879691	0.00431688	0.0157021	0.0156333	0.847402	0.000244399
601	0.00357626	0.00330832	0.0365786	0.0319266	0.00104241	0.0755717	0.119933	0.138458	0.014384
602	0.00091357	0.000101234	0.00336354	0.0039082	0.000377101	0.0108836	0.103798	0.200169	0.010774
603	0.0101803	0.00405759	0.00110421	0.00102912	0.000240995	0.0166296	-0.0354993	0.662051	0.0012602
604	0.000158982	0.00115218	6.77413e-05	0.000132279	0.0146015	0.0184103	-0.00619491	0.939219	3.83769e-05
605	0.00210156	0.00658864	0.000664502	0.000549405	0.00723158	0.0174145	0.107062	0.186308	0.0114623
606	0.0195558	0.00296235	0.00385729	4.84137e-06	0.0303368	0.0445339	0.00700143	0.931324	4.902e-05
607	0.00159464	0.00126283	0.0111463	4.3836e-05	0.0121281	0.0211148	-0.0249874	0.758381	0.000624372
608	0.00149016	0.00313752	0.00876306	7.21431e-05	0.00748865	0.0202632	0.0191384	0.813752	0.00036628
609	5.06114e-05	7.98964e-05	0.0380467	0.0110996	0.00493004	0.0444411	-0.106269	0.189609	0.0112931
610	0.000181929	0.0030898	0.00431728	0.0101386	0.00118718	0.0186896	-0.13042	0.106923	0.0170095
611	0.00239883	0.0192344	0.00241923	0.00839713	0.0239388	0.0449586	0.0671404	0.408046	0.00450784
612	0.00322726	0.00266548	0.000201693	0.00761468	0.00377407	0.0186484	-0.0105184	0.896986	0.000110637
613	0.0100904	0.00630596	0.00419903	0.00352005	0.00504578	0.0266135	-0.058831	0.468603	0.00346109
614	0.00981972	3.09679e-05	0.0256614	0.000172589	0.00768886	0.0418258	0.00519102	0.949054	2.69467e-05
615	0.000989875	0.00194611	0.0156296	0.0118473	0.0393249	0.0766562	0.184434	0.022033	0.0340159
616	0.00146886	0.000100743	8.37978e-06	0.00266798	0.0165247	0.0172765	0.0475009	0.558549	0.00225633
617	0.00130559	0.0245552	2.6916e-05	0.00282071	0.0137585	0.0604506	-0.130055	0.107917	0.0169143
618	0.0071312	0.0380794	0.0134524	0.014703	1.97531e-05	0.065314	0.126727	0.117315	0.0160597
619	0.00252303	0.000144202	0.00708338	0.0199548	0.00404954	0.0410222	0.0457437	0.573207	0.00209249
620	0.00150606	0.00558048	1.62536e-05	0.0115085	0.0160249	0.0282811	0.00437851	0.95702	1.91714e-05
621	0.00167072	0.00211167	0.000155452	0.018227	0.0119001	0.0330969	-0.0017477	0.982837	3.05445e-06
622	0.00691377	0.000684119	0.0257734	0.00400339	0.00791193	0.0462425	-0.0277965	0.732199	0.000772648
623	0.00442656	0.0143493	0.00513573	0.000515208	0.00119691	0.0259207	-0.0342218	0.673503	0.00117113
624	0.00193968	0.00252661	0.00114023	0.00191855	0.00593107	0.0157925	0.0521926	0.520319	0.00272406
625	0.000540824	0.00957038	0.000145601	0.00276215	1.57383e-05	0.0124458	0.026256	0.746521	0.000689378
626	0.00436506	0.0208762	0.00331977	0.00175697	0.000924165	0.029628	-0.0819655	0.312218	0.00671835
627	0.000700818	0.0223076	0.000244847	0.00413724	0.00183191	0.0314119	0.0912027	0.260623	0.00831793
628	0.00107297	0.00215487	0.000263914	0.020473	0.00685298	0.026484	-0.0395481	0.626279	0.00156405
629	0.0189685	0.000971512	0.000246091	0.0104993	0.0388442	0.0548524	0.0618304	0.446196	0.003823
630	0.00942373	0.00618438	3.79138e-05	0.0707406	0.026544	0.0837517	-0.0131637	0.87128	0.000173282
631	0.00338407	0.01366	0.00591564	0.00481493	0.00840324	0.0349514	-0.0858301	0.289873	0.0073668
632	0.0144769	0.00137464	0.009744	0.000748334	0.045903	0.0732245	0.148799	0.0655092	0.0221411
633	0.00477378	1.13596e-05	0.0361666	0.00173824	0.0279014	0.0726015	-0.0913545	0.259827	0.00834564
634	0.0380063	0.0216315	0.00108294	0.0085443	0.03252	0.0805631	0.0203779	0.801931	0.000415259
635	0.00905801	0.0138128	2.52923e-05	0.0105298	0.0115611	0.0386571	0.0819183	0.312498	0.0067106
636	0.0192521	0.00953136	4.32199e-05	0.00260356	0.00651212	0.039107	-0.18461	0.0219042	0.0340809
637	0.000288328	0.0133741	0.000350981	0.0163076	0.00988176	0.0292038	-0.103978	0.199384	0.0108115
638	0.000426703	0.00978777	0.00745205	0.00422753	0.00987479	0.0367356	-0.138535	0.0866323	0.0191919
639	0.00104978	0.010292	9.04597e-05	0.0133945	0.00782739	0.0299606	0.00807069	0.920868	6.5136e-05
640	0.00113382	0.0163159	0.000188773	0.00771231	0.0142652	0.0325516	-0.0616632	0.447428	0.00380235
641	0.00803723	0.0040297	0.000951329	0.019319	0.00224162	0.0374341	-0.0796453	0.326159	0.00634337
642	0.0035762	0.019274	0.00096818	0.000621601	0.000847938	0.028106	0.00212526	0.979131	4.51673e-06
643	0.0152597	0.0436526	0.0214125	0.000919633	0.00908905	0.0777675	0.0620561	0.444534	0.00385096
644	0.00104109	0.0116743	0.0104174	0.000306526	0.00428765	0.0304246	0.0522264	0.520048	0.00272759
645	0.00138059	0.000801495	0.0120899	0.0140417	0.00313664	0.025824	-0.0469612	0.563031	0.00220536
646	1.37111e-05	0.0177511	0.000716588	0.00584991	0.00582557	0.027375	0.040486	0.618111	0.00163911
647	0.00355072	0.00129369	0.00100518	0.0239771	0.00394073	0.0345826	0.0431029	0.59557	0.00185786
648	0.00355276	0.000954413	0.00654558	0.000621013	0.0110169	0.0207943	-0.0335981	0.679122	0.00112883
649	0.0454424	7.22435e-06	0.00375708	0.015391	2.2011e-05	0.0640267	0.0900172	0.266896	0.00810309
650	0.00346239	1.73213e-06	0.00728999	0.000138823	0.0113717	0.0197314	-0.0395782	0.626016	0.00156644
651	0.00282058	0.00160587	0.012878	0.0268205	0.000890523	0.0592026	0.0340413	0.675127	0.00115881
652	0.00965601	0.000155877	0.0240613	0.004423	0.00475641	0.036835	0.0544242	0.502615	0.00296199
653	0.0188186	0.000516333	0.00135995	0.0178325	0.00020044	0.0391236	0.143782	0.0752379	0.0206734
654	0.0059602	0.00473285	0.000690933	0.00505149	0.00152783	0.0212206	0.127604	0.114777	0.0162829
655	0.0166338	0.00056655	0.00194913	0.00188979	0.0328176	0.0578087	-0.0165816	0.838268	0.00027495
656	0.00519169	0.00036173	0.000838547	9.68645e-06	0.000509118	0.00772437	0.067854	0.403071	0.00460416
657	0.00132393	0.0198373	0.00351218	0.0023822	0.000485836	0.0333884	0.0767594	0.344049	0.00589201
658	0.0238092	0.0373532	0.00412099	0.00742629	0.0123865	0.0817705	0.0242774	0.765043	0.000589394
659	3.2684e-06	0.00962154	0.00539328	0.00458853	0.00190933	0.0171145	-0.0175407	0.829052	0.000307675
660	0.00204777	0.00291423	0.0188201	0.0300772	0.00673971	0.0492589	-0.0184203	0.820621	0.000339307
661	0.00554828	0.000223563	0.00145503	0.0285158	0.00844888	0.033841	0.00272042	0.973288	7.40067e-06
662	0.00365348	0.000247757	0.00254022	0.00674604	0.0102349	0.0177089	0.0150795	0.852744	0.000227392
663	0.00444964	0.0011823	0.0036917	0.00273486	0.0147801	0.0339873	-0.0583261	0.472435	0.00340193
664	0.0548829	0.0292987	0.00892362	0.00165506	0.000443921	0.0977065	-0.074645	0.357543	0.00557187
665	0.00605263	0.00525936	0.000514323	0.0104121	0.0064234	0.0230252	-0.030131	0.710672	0.000907877
666	0.0047952	0.00204733	0.000208128	0.00886833	0.0369571	0.049522	0.0312746	0.700208	0.000978099
667	0.000732178	0.0122008	0.00280046	0.00300484	0.00588963	0.0240905	0.0854145	0.292223	0.00729564
668	0.030871	0.0493696	0.013429	0.000482688	0.00102947	0.0924956	-0.0401548	0.62099	0.00161241
669	0.0229367	0.0271256	7.92866e-06	0.000285875	0.00490117	0.0699922	0.0705411	0.384659	0.00497605
670	0.000578825	5.00341e-05	0.00307201	3.22303e-05	0.00582743	0.0103163	-0.0764199	0.346194	0.00584
671	0.00827432	0.000457159	0.0367836	0.00607354	0.030391	0.0829534	-0.0198419	0.807038	0.000393701
672	0.00338052	0.0022476	0.00443704	0.000881196	5.0609e-05	0.0111973	0.0575783	0.478141	0.00331527
673	0.000608851	0.00305607	0.000455075	0.00186637	0.00135327	0.00756352	0.0521926	0.520319	0.00272407
674	0.00235285	0.000206388	0.00944912	0.00138621	0.0121488	0.0238915	-0.0480302	0.554169	0.0023069
675	0.01435	0.00231418	0.000228075	4.04691e-05	0.0177304	0.0321471	0.0902157	0.265839	0.00813886
676	0.00735363	0.000256753	0.00377994	0.016917	0.00426317	0.0316659	-0.0223524	0.783193	0.000499631
677	0.00753987	0.00125723	0.000684338	0.0294223	0.00960313	0.0806476	0.0485309	0.550041	0.00235525
678	0.0160662	0.0116296	0.0048916	6.84532e-06	0.00857698	0.0503309	0.0190771	0.814338	0.000363937
679	0.000989652	0.0274894	2.75106e-05	0.0165211	0.0159768	0.0532702	0.0418249	0.606532	0.00174932
680	0.00463936	0.0145648	0.000721579	0.0123224	0.00353452	0.0362077	-0.015791	0.845881	0.000249355
681	0.000692468	0.0214	0.00153214	0.00892094	0.0244611	0.0571494	0.0615049	0.448598	0.00378285
682	0.00580773	0.000873424	3.82314e-05	0.000280893	0.00551131	0.015804	0.032015	0.693463	0.00102496
683	0.0143008	0.0097223	0.00663128	0.00588448	0.00761956	0.0372916	0.0175385	0.829073	0.000307599
684	0.00250297	0.00082656	0.00613737	0.0153792	0.00422343	0.0260308	-0.182628	0.0233906	0.0333531
685	0.00572279	0.00638478	2.01851e-06	0.00385501	0.0245696	0.0359118	-0.0667114	0.411055	0.00445042
686	7.97087e-05	9.33133e-06	0.0161255	0.00155074	0.00590343	0.0205794	-0.120456	0.136735	0.0145096
687	0.0556072	0.00490524	1.69267e-05	0.000859045	0.00366723	0.0816249	-0.0772305	0.341087	0.00596455
688	0.00116291	0.000325716	0.000610098	0.00487167	0.00161452	0.00936969	-0.103613	0.200976	0.0107357
689	0.000572798	0.00686692	3.3883e-05	0.00659151	0.00950274	0.0196079	0.000169387	0.998336	2.86919e-08
690	0.000266887	0.00084876	0.00192928	0.000456595	0.00272629	0.00567673	-0.0843156	0.298499	0.00710912
691	6.22564e-06	0.00147312	0.00152468	0.000150752	0.000400634	0.00390514	0.0627966	0.439108	0.00394341
692	0.00281238	0.0247183	0.000216708	0.00436723	0.00790007	0.0489301	-0.0569894	0.482661	0.00324779
693	0.016542	0.00382241	0.00817427	0.000311717	0.0126957	0.0425334	0.0117265	0.885231	0.00013751
694	0.000956335	0.0053247	0.00509758	0.00632167	0.0433048	0.0525306	-0.0212757	0.793396	0.000452654
695	0.000363565	0.0072953	0.0171925	0.000533824	9.2262e-05	0.0245379	0.0580711	0.474377	0.00337225
696	0.0128221	0.00108774	2.74013e-05	0.00488786	0.000790872	0.0182635	0.0533629	0.510995	0.0028476
697	0.00248577	0.00250117	0.000315986	3.60228e-06	0.00161613	0.00748233	0.0577795	0.476602	0.00333847
698	0.00306831	0.00185254	0.0023158	0.000122662	0.000168064	0.00721405	0.0365273	0.652892	0.00133424
699	0.000156267	0.01344	9.91717e-05	0.00503436	0.00125022	0.0181287	-0.010389	0.898246	0.000107931
700	4.14178e-05	0.00494187	0.00916714	0.000520378	0.000266049	0.0156427	0.0526492	0.51667	0.00277194
701	8.01312e-06	0.00144971	0.00247942	0.022317	0.00336056	0.0351871	-0.0595184	0.463414	0.00354244
702	0.00108936	0.00389908	0.00224265	0.0108163	0.00172631	0.0135795	0.124336	0.12445	0.0154593
703	0.00454169	0.000317532	0.000170677	0.00515378	0.0218565	0.025781	-0.119567	0.139674	0.0142963
704	2.01104e-05	0.0104238	0.00865798	0.00987793	0.0258784	0.0464198	0.047133	0.561603	0.00222151
705	0.00123683	0.00700289	7.41897e-05	9.08082e-05	0.000432752	0.00870745	0.0576661	0.477469	0.00332538
706	0.0016058	0.00745816	8.9607e-05	0.019508	0.0225206	0.0452391	0.0488338	0.547552	0.00238474
707	0.00130697	0.00235093	0.00231642	0.0157949	0.000104143	0.0208883	0.00593358	0.941779	3.52074e-05
708	0.0295396	8.49812e-05	0.0034718	0.000555656	2.96395e-06	0.0335241	0.00484825	0.952414	2.35056e-05
709	0.000173614	0.00176346	0.0247508	0.00057578	0.0164571	0.046587	0.106742	0.187635	0.0113939
710	4.40361e-05	0.00394377	0.00145316	0.0037084	0.00678958	0.0156299	-0.0308836	0.70378	0.000953794
711	0.0138559	0.00355128	0.00411891	0.0146011	0.00133457	0.0344753	-0.0900358	0.266797	0.00810645
712	0.014188	0.000538359	0.00939856	0.00214912	0.000560616	0.0322735	-0.0729265	0.368749	0.00531828
713	0.0078617	6.05289e-05	0.00132281	0.00174313	0.00130857	0.0120779	-0.101623	0.209812	0.0103272
714	0.0153854	0.000819029	0.000290535	0.000407966	0.000540499	0.0173388	0.0123222	0.879443	0.000151838
715	0.00121814	0.0186269	1.28282e-05	0.0305767	0.00117182	0.0470956	0.0705828	0.384378	0.00498193
716	0.0143397	0.00163137	0.0269641	2.60221e-06	0.00156287	0.045942	0.0511109	0.529013	0.00261232
717	0.00755463	0.00127703	7.0716e-07	0.000335944	0.000503851	0.00902828	0.0944815	0.2438	0.00892675
718	0.00100639	0.000359188	0.0089288	6.13608e-05	0.0215874	0.0346887	0.0523357	0.519174	0.00273903
719	0.00980819	0.000856836	0.000885797	0.000165393	0.00120975	0.01234	0.0318132	0.695299	0.00101208
720	0.0156748	0.0026338	0.000292522	0.00147272	0.00109336	0.0220142	0.0371491	0.647376	0.00138006
721	0.000255706	0.0253033	0.0080038	0.0102079	0.00127689	0.0379018	-0.0256497	0.752183	0.000657905
722	0.000327961	0.0117463	0.000959748	3.11552e-06	0.00915204	0.0201837	-0.125713	0.120299	0.0158038
723	0.000450762	0.00256111	0.00490784	0.00046014	0.00949301	0.0157773	-0.0638174	0.43169	0.00407267
724	0.00417709	0.0131674	0.000169501	0.00701294	0.000238988	0.0306127	-0.064057	0.42996	0.0041033
725	0.0175805	0.000112471	4.79889e-05	0.0171713	0.00394219	0.038603	0.0721605	0.373814	0.00520714
726	0.0031368	0.0082897	0.00148274	0.00104066	0.000547529	0.0128897	0.0322512	0.691317	0.00104014
727	0.00191673	7.64603e-08	0.00965513	0.00311661	0.000728511	0.016751	-0.022371	0.783017	0.000500462
728	0.000815174	0.00699298	0.000370368	0.00694028	0.001505	0.0134345	-0.0713697	0.379087	0.00509363
729	0.000654187	0.00516263	0.000298304	0.00434205	3.43605e-05	0.00870734	0.126334	0.118463	0.0159604
730	0.0115556	0.0040994	0.00445562	0.00948607	0.00361988	0.0451035	0.167355	0.0380283	0.0280076
731	0.00432041	0.0103059	0.00641113	0.0113315	0.0352287	0.0491526	0.0458448	0.572359	0.00210174
732	0.00019758	0.000320971	0.0021671	0.0256803	0.000190968	0.0302748	0.0500357	0.537727	0.00250357
733	0.00689134	0.00207537	0.00395776	0.00132303	0.00164064	0.0167207	0.0706829	0.383702	0.00499607
734	0.0288662	0.0133093	0.0183272	5.53414e-05	0.000759008	0.0593727	0.0616911	0.447223	0.00380579
735	0.00257311	0.0211374	0.00159493	0.0214556	0.000363753	0.0399821	-0.085999	0.288922	0.00739582
736	0.00445428	0.007593	0.00679343	0.00336741	0.0388814	0.0510754	0.031702	0.696311	0.00100502
737	0.00147305	0.000181853	0.00612444	0.000251482	0.00889484	0.018578	-0.0414277	0.609957	0.00171625
738	0.000108068	0.000651788	0.00252386	0.00273138	0.00475763	0.00852269	0.169314	0.0357996	0.0286673
739	0.00137866	0.00235459	0.00209816	0.00262712	0.0227899	0.0276418	-0.0681782	0.400822	0.00464827
740	0.000796362	0.0114122	0.00783884	0.00371948	0.0136558	0.0431136	-0.0871103	0.282712	0.00758821
741	0.00893252	1.46928e-05	0.00142311	0.000386487	0.0016235	0.0111428	0.0193242	0.811978	0.000373425
742	0.0103216	0.00410803	0.000911124	0.00248391	0.000183484	0.0165673	-0.0480835	0.553729	0.00231202
743	0.0037748	0.0193446	0.00219913	0.0106629	1.57463e-06	0.0305956	0.0169167	0.835045	0.000286176
744	0.00598104	0.0178516	0.0114575	0.00553191	0.000393917	0.0380813	0.153666	0.0570762	0.0236133
745	0.00543319	0.0366815	0.00372558	2.08785e-05	0.000105637	0.0488463	-0.00953894	0.906532	9.09914e-05
746	0.00729677	0.00454672	0.00120261	0.00981842	1.66079e-06	0.0268769	-0.0506847	0.532458	0.00256894
747	0.00176591	0.0042591	0.00112452	0.0117223	0.00083374	0.0190517	0.0192766	0.812433	0.000371586
748	0.00259412	0.0118839	0.00222061	0.00537129	0.0199661	0.0393161	0.000385905	0.99621	1.48923e-07
749	0.00760009	6.27145e-05	0.0068932	0.00405733	0.000839035	0.0203211	-0.0739763	0.361878	0.00547249
750	0.00850083	0.000197812	5.85044e-05	0.00265267	9.26075e-05	0.0121636	-0.0620914	0.444275	0.00385534
751	0.000998381	0.000135262	0.00793278	0.0285957	0.0121247	0.0362519	0.0628117	0.438998	0.00394531
752	0.00134141	0.00207751	0.00279185	0.00705887	0.00176168	0.0134063	-0.151035	0.0615157	0.0228117
753	0.00520171	0.00162575	0.000264158	0.00565749	0.000110851	0.0136826	0.0320363	0.693269	0.00102633
754	0.00046447	0.0138516	0.0202157	0.0148546	0.00909689	0.0583137	0.18775	0.0197162	0.03525
755	0.0114373	0.00575044	0.0176678	0.0141169	0.000925177	0.0424054	0.147088	0.0687049	0.0216349
756	0.0054356	0.00392751	0.0181199	0.000148888	0.000353435	0.028962	-0.0242506	0.765295	0.000588093
757	0.0157794	0.00279055	0.00238979	0.0171219	0.00884285	0.0375458	0.0918558	0.25721	0.00843749
758	0.000381494	0.0111406	4.2799e-08	0.000138067	0.00570393	0.0208322	-0.0489944	0.546233	0.00240046
759	0.000203581	0.000180192	0.0265449	0.000981592	0.000415607	0.0285155	-0.100367	0.215528	0.0100736
760	0.00397044	0.0143346	7.61431e-05	0.00571841	0.000683087	0.0220751	0.0353334	0.663534	0.00124845
761	0.00366159	0.00467518	0.00894545	1.57233e-05	0.00889036	0.0264451	0.0198762	0.806711	0.000395063
762	0.00739576	5.29556e-07	0.00253536	0.00159463	0.000457625	0.0116987	0.145312	0.0721548	0.0211156
763	0.00505027	0.00264236	3.64354e-06	0.000545003	0.00559261	0.0114284	0.219775	0.00616861	0.048301
764	0.0268501	0.0079723	0.00672245	0.000389115	0.000168393	0.0435246	-0.00775998	0.923905	6.02174e-05
765	0.000858254	0.000461143	0.0152399	0.000167004	0.000232507	0.01681	0.096876	0.232002	0.00938495
766	5.50081e-05	0.000162021	0.00338937	4.36448e-05	0.00123647	0.00432125	-0.00626282	0.938554	3.92229e-05
767	5.16566e-05	0.00780077	0.00625417	0.00932051	0.0162727	0.0363093	0.0152404	0.851191	0.000232271
768	0.00646481	0.00473178	0.0091949	0.0216917	0.00689352	0.0423751	0.0796736	0.325987	0.00634788
769	0.000767148	0.000423857	0.00906002	0.00474527	0.0139011	0.0297663	-0.146549	0.0697366	0.0214767
770	0.000489807	0.00781629	0.00186104	0.00241123	0.00261444	0.0143369	0.0165946	0.838142	0.000275381
771	0.00888485	8.61902e-05	0.00857818	0.000888396	0.000716168	0.0215195	0.0373474	0.645621	0.00139483
772	0.000597031	0.0450448	0.00191443	0.00265023	0.00210598	0.0548822	-0.056092	0.489593	0.00314632
773	0.000373807	0.00487297	0.00257771	0.0200413	1.25437e-06	0.0262616	0.047665	0.557189	0.00227195
774	0.0084348	0.00258925	0.0207462	0.00238584	0.0151651	0.0467183	-0.0118103	0.884416	0.000139484
775	0.000434249	0.00771722	0.0114803	0.0013479	0.00794507	0.0325708	0.0673528	0.406562	0.0045364
776	0.00185653	1.04638e-05	0.0151973	0.000160208	5.34321e-05	0.0176878	0.0886614	0.274196	0.00786084
777	0.0011644	0.000785372	0.0174965	4.8752e-06	0.0111841	0.0298425	-0.0138505	0.864627	0.000191836
778	0.0256825	0.000263376	0.0052108	3.474e-05	0.00283312	0.0363246	-0.0371809	0.647095	0.00138242
779	0.00142852	0.000142846	0.00320528	0.00071076	0.0203847	0.0273361	0.0940099	0.246172	0.00883787
780	7.01834e-05	6.10675e-05	0.000161009	4.46472e-05	0.00396224	0.00465993	0.0357709	0.659626	0.00127956
781	0.0240674	0.00575174	0.00531784	0.00112299	0.00519126	0.039133	0.0220288	0.786256	0.000485268
782	0.0086022	0.00130726	0.00168089	0.0148384	0.00479995	0.0443036	-0.0797568	0.32548	0.00636115
783	0.000158358	0.0270202	0.00467988	0.000320454	0.00335871	0.0394316	-0.0815122	0.314911	0.00664423
784	0.000129402	0.00120256	0.0115444	0.00868517	0.000798588	0.024001	0.0938876	0.24679	0.00881488
785	0.000334789	0.0210389	0.00385411	0.00581949	0.00424049	0.0400315	-0.0519487	0.522273	0.00269867
786	0.0021521	0.0217131	0.00139516	8.92832e-06	0.00254438	0.0255805	-0.0880189	0.277703	0.00774732
787	0.00184667	0.0271445	0.00092279	0.00199493	0.000267049	0.0312844	0.0584288	0.471654	0.00341392
788	0.0101665	0.000269086	0.00340559	0.000340322	0.00772841	0.026725	-0.103333	0.202206	0.0106776
789	0.00113399	0.0151337	0.0183483	0.0216665	0.00607133	0.0665099	-0.0295987	0.715561	0.000876084
790	7.21446e-05	6.93584e-05	0.000171975	6.70309e-05	0.0209643	0.0231139	0.00992145	0.902803	9.84351e-05
791	0.00214391	0.00808343	0.00110882	0.00151846	0.00264906	0.0150359	0.0503776	0.534948	0.0025379
792	0.000448908	0.0246	0.000745794	0.0211077	0.00696953	0.0457434	-0.0852937	0.292909	0.00727502
793	0.000479491	0.0198464	0.0325906	0.0515888	0.00122105	0.0803751	0.0293724	0.717643	0.000862738
794	0.00161696	0.00344775	0.000291135	0.00169329	7.41054e-05	0.00629393	0.116518	0.150128	0.0135765
795	0.0106105	0.0359588	0.0138539	0.00819138	0.00377938	0.070022	0.0308552	0.704039	0.000952043
796	0.0220163	7.75873e-05	0.0224265	0.0191955	0.0404901	0.0842963	-0.208409	0.00949324	0.0434343
797	0.00075747	0.00186878	0.00898228	0.00574504	0.00111439	0.022695	-0.0493105	0.543644	0.00243152
798	0.00373734	0.000143592	0.00120506	0.0117601	0.00534632	0.0157609	-0.00690919	0.932227	4.77369e-05
799	0.00964983	0.000624234	0.00342554	0.00156778	0.0322044	0.0508836	0.103419	0.201827	0.0106955
800	0.000799169	0.00117516	0.00507997	0.0105178	0.00024034	0.0193767	-0.0290873	0.720269	0.000846071
801	0.00159136	0.0104485	0.000564354	7.34878e-06	0.000189751	0.0128473	0.0232538	0.77468	0.000540738
802	0.00758025	0.000281251	0.00923309	0.00168167	0.0375844	0.0453368	0.0760124	0.348779	0.00577789
803	0.00230819	0.034505	0.0104086	0.00474567	0.00256447	0.0482977	0.0314608	0.698509	0.000989784
804	0.00362239	0.00138452	0.0185375	0.0125036	0.0190549	0.0391834	0.0135201	0.867826	0.000182793
805	0.0210127	0.00274146	0.00220356	0.00960616	0.000457719	0.043683	0.0911245	0.261033	0.00830368
806	7.5921e-06	0.0214845	0.00313101	0.0272859	0.00472611	0.0580707	0.158524	0.049572	0.0251299
807	0.00166732	0.0112442	0.000293837	0.000712366	0.0439394	0.0614214	-0.0310628	0.702142	0.000964898
808	0.000385457	3.15784e-05	0.0422159	0.00643761	0.00645891	0.0629379	-0.103335	0.202193	0.0106782
809	0.00823131	0.000304814	0.00890146	0.00184619	0.000135818	0.020394	-0.0275121	0.734836	0.000756918
810	0.000298907	0.0023902	0.0237065	0.0230301	0.0139892	0.0454076	-0.0762292	0.347402	0.00581089
811	0.0047765	0.010745	8.97497e-06	0.00528745	0.000853335	0.0216402	-0.0462301	0.569131	0.00213722
812	0.000455109	0.0012894	0.00311616	6.56734e-06	0.0166019	0.0245432	0.00895655	0.912215	8.02198e-05
813	0.00605413	0.00316748	0.0154595	0.00579237	0.000308507	0.0337164	0.0100389	0.901657	0.00010078
814	0.00585218	0.0140882	0.000253758	0.000500714	0.000318082	0.0241621	-0.100039	0.21704	0.0100078
815	0.0198941	5.30205e-07	0.00568286	0.0283236	0.0206811	0.053606	-0.0175384	0.829074	0.000307596
816	0.0081182	0.011077	0.00100469	0.000496756	0.0124709	0.0383737	0.0165773	0.838309	0.000274808
817	0.00570765	0.0038707	0.00386642	0.00669228	4.67793e-05	0.0252567	0.128359	0.112629	0.0164761
818	0.0183753	0.000141933	0.0160064	0.0191319	0.00527467	0.0543077	0.0840746	0.299887	0.00706854
819	0.00744375	0.000737008	0.00246558	4.00758e-05	0.0174561	0.025157	0.0560675	0.489783	0.00314356
820	0.000330067	0.0118575	0.00487074	0.00119199	0.00141143	0.0244104	-0.080336	0.321967	0.00645388
821	0.000245943	7.95298e-05	9.22729e-05	0.000636077	0.000113818	0.00161898	0.0332067	0.682658	0.00110268
822	0.00959397	0.00797845	0.0038962	0.00102561	0.0338676	0.0528305	0.0194559	0.81072	0.000378532
823	5.51992e-05	0.0107927	0.000922759	1.65484e-05	0.00418408	0.0134495	0.0206956	0.798908	0.000428307
824	0.000205061	1.496e-05	0.0035722	0.00170893	0.0194891	0.028887	-0.147688	0.0675708	0.0218116
825	0.000562395	0.00684132	0.00738074	0.0062162	0.00325674	0.0236047	0.0560117	0.490215	0.00313731
826	0.00219325	0.00122097	0.000938444	0.00921658	0.00507015	0.0163975	0.101051	0.212404	0.0102112
827	2.25933e-05	0.00034923	3.53933e-05	0.00301147	0.00148935	0.00689358	-0.0699748	0.388496	0.00489648
828	9.96371e-06	0.000115842	0.00379152	0.00704031	0.00180769	0.0118905	-0.276303	0.000523052	0.0763431
829	0.00410828	0.00263273	0.00441231	0.0156532	0.0324159	0.0429196	0.0264276	0.744922	0.000698416
830	0.00251781	0.00613679	0.00119029	0.00197001	0.00143073	0.0125609	-0.0319419	0.694128	0.00102028
831	0.00757906	0.0211508	0.00608711	0.0016516	0.000280004	0.0354633	0.128798	0.111395	0.0165889
832	0.000101961	0.000108293	3.2493e-07	0.0111784	0.000803597	0.0118365	0.00580659	0.943023	3.37165e-05
833	0.00766039	0.0295966	0.00117256	0.00074567	7.36389e-05	0.0424123	-0.223133	0.005409	0.0497885
834	0.000458558	0.000541703	6.09673e-05	1.17565e-05	0.00650993	0.00893935	0.0903261	0.265252	0.0081588
835	0.0035674	0.014232	0.00448759	0.00355435	0.000310836	0.0221609	0.0178829	0.82577	0.000319798
836	0.00889634	0.00191052	0.0205434	0.00783663	0.0132759	0.0425572	-0.0842552	0.298847	0.00709894
837	0.0126691	0.000240594	0.000179969	0.00443553	0.00493376	0.0184494	0.0224119	0.78263	0.000502294
838	0.0199803	0.00517385	6.07999e-05	0.0228142	5.58993e-07	0.0443619	0.0104872	0.89729	0.00010998
839	0.0154823	0.000736391	0.001555	0.0116892	0.0238459	0.0393736	0.0108414	0.89384	0.000117537
840	0.00624003	0.00252509	0.00849379	0.0130207	0.00635516	0.0361451	-0.0551191	0.497167	0.00303812
841	5.76066e-05	0.00513933	0.000146927	0.00435784	0.000820586	0.0093776	0.0315169	0.697998	0.000993315
842	9.298e-05	0.000391131	0.000908726	0.00278608	0.00380087	0.0066792	-0.0516173	0.524933	0.00266435
843	0.000331049	0.00583886	0.00029424	0.00802129	0.00475194	0.0206528	0.0563294	0.487754	0.003173
844	0.00393606	0.0120189	0.00720387	0.00594342	9.49702e-05	0.0254956	-0.0316456	0.696825	0.00100145
845	0.0207309	0.000786323	0.00357222	0.0260838	0.000298464	0.0507933	-0.0136996	0.866088	0.000187678
846	0.00341378	0.0038042	0.00251624	0.0305606	0.00058206	0.0401465	0.0318635	0.694841	0.00101528
847	0.00333182	0.000289555	0.00832621	0.000525358	0.00172998	0.0167841	-0.0187576	0.817393	0.000351847
848	0.000245749	0.036841	5.0611e-05	0.00879193	0.00327299	0.0421602	0.0247914	0.760219	0.000614614
849	0.0014373	0.00444286	0.0110223	0.000712082	0.000700837	0.0177966	-0.0227216	0.779703	0.00051627
850	0.0172298	0.00848846	0.0112226	0.00805423	0.00440202	0.0528332	-0.100628	0.21433	0.0101261
851	0.00896228	0.0170015	0.00583988	0.000158964	9.79681e-06	0.0321429	0.13258	0.101189	0.0175776
852	0.00102213	0.000199248	0.0134347	6.53693e-05	0.00574543	0.0208233	0.0827685	0.307485	0.00685063
853	4.87966e-05	0.000387555	0.0275102	0.0236971	0.00220759	0.0489348	0.0348565	0.667804	0.00121497
854	0.000239262	0.0283138	0.00108564	0.000641437	0.0133852	0.0389855	0.0552367	0.496249	0.00305109
855	0.00921506	0.0178432	8.00402e-05	0.00281729	0.00175044	0.0351433	0.170303	0.0347179	0.029003
856	0.00084404	0.0051179	0.00166596	0.000210059	0.0148887	0.0275356	-0.0182666	0.822092	0.00033367
857	0.013034	2.03455e-05	0.00463415	0.00301701	0.00192886	0.0219272	0.00699889	0.931349	4.89845e-05
858	0.00412918	0.000959137	0.0070838	0.00963812	0.000272641	0.0232682	0.0963345	0.234634	0.00928033
859	0.000972063	0.00586118	0.0265722	0.0102337	0.0039907	0.0405113	0.0585801	0.470505	0.00343163
860	0.0182878	0.000197654	0.00178211	0.014951	0.00763912	0.0423667	-0.021332	0.792862	0.000455054
861	0.0197418	0.0244346	0.000302238	0.0125784	0.0262869	0.0676278	-0.0184348	0.820482	0.00033984
862	0.00193702	0.0120196	0.000138283	0.0011821	0.00081483	0.0154158	-0.0606786	0.454728	0.00368189
863	0.00119794	0.00359721	0.00584817	0.0237588	0.0013538	0.030991	-0.0432097	0.594658	0.00186707
864	0.00300138	0.00459368	0.00223472	2.13537e-05	1.82003e-05	0.0102262	0.0455349	0.574961	0.00207342
865	2.21514e-05	0.000331263	0.00810048	0.00281635	1.13833e-05	0.011462	0.00838304	0.917816	7.02754e-05
866	0.00969048	0.00040703	0.00141558	0.0224477	0.0130332	0.0410629	0.182613	0.0234021	0.0333477
867	0.00528808	0.000172022	0.00850591	0.0092153	0.0110887	0.0248681	0.124922	0.122671	0.0156054
868	1.98512e-05	0.00055522	3.48276e-05	0.000432994	0.00026283	0.00134731	-0.0402291	0.620344	0.00161838
869	0.00173193	0.000372516	0.00764801	7.83265e-05	0.00180613	0.011741	-0.0365865	0.652365	0.00133857
870	0.00104392	0.000204228	1.53597e-05	0.00141429	0.00017345	0.00365851	-0.0604153	0.456691	0.00365001
871	0.0295929	9.49214e-06	0.0118628	0.00151595	0.00220277	0.0469993	-0.0661092	0.415301	0.00437042
872	0.00815374	0.00664289	0.000249397	5.37348e-05	0.0248444	0.0441797	-0.0643291	0.427999	0.00413823
873	0.0186221	0.000699397	0.00185562	0.0170001	0.0106547	0.0383408	0.0388358	0.632513	0.00150822
874	0.0038435	0.0060346	0.0160665	0.00204209	0.0055876	0.0293887	0.052644	0.516712	0.00277139
875	5.66464e-06	0.000815759	0.0042338	0.0156913	0.0147412	0.03385	0.0216528	0.789818	0.000468846
876	0.00324047	0.000697559	0.00297467	0.00149252	0.00533444	0.0101622	-0.068325	0.399806	0.00466831
877	0.0201742	0.000117329	0.000499918	1.32375e-07	0.000391712	0.0209817	0.114085	0.158888	0.0130153
878	0.0123044	0.000241857	0.0291647	0.00331967	0.000430102	0.0449609	-0.0982025	0.225641	0.00964373
879	0.00223263	0.0012707	0.0230275	0.00564538	1.35518e-06	0.0388524	0.133022	0.100046	0.0176949
880	0.00918102	0.0386087	0.000348998	4.27439e-05	0.0119563	0.0647583	-0.108689	0.179665	0.0118133
881	8.96418e-05	0.00311869	0.00326486	0.0190792	0.00464233	0.028153	-0.00529044	0.94808	2.79888e-05
882	0.00899929	0.00245683	0.0013641	0.000648169	0.0275337	0.0351491	0.0974233	0.229363	0.00949129
883	0.0081786	0.00106269	0.0274225	0.00230087	0.0338632	0.0712966	0.0446301	0.582589	0.00199185
884	0.0105025	0.000664581	0.00102991	0.000685872	0.00383778	0.0139849	0.163842	0.042316	0.0268441
885	4.01789e-07	0.00960763	4.56106e-06	0.00121266	2.86233e-05	0.0141827	-0.0896705	0.268751	0.00804079
886	0.00169753	0.00179465	0.00618636	1.82879e-06	0.00514071	0.0191639	0.00768618	0.924627	5.90774e-05
887	0.018168	0.00712845	0.00871464	0.00309067	0.00706498	0.0439771	-0.0154935	0.84875	0.000240048
888	0.000500853	0.00039299	0.000380814	0.00700589	0.00535284	0.0119099	-0.0515657	0.525349	0.00265902
889	0.00070877	0.0033415	0.00229537	0.00342596	0.00409211	0.0158066	-0.0293875	0.717505	0.000863623
890	0.0629564	0.00290469	0.00140669	0.00581427	0.00124844	0.076323	0.0572613	0.480572	0.00327885
891	0.00352044	0.000123484	0.00267224	0.000568563	0.00018999	0.00762875	-0.102699	0.205003	0.010547
892	0.000760215	0.024074	0.00670018	0.00339014	0.0150996	0.0448792	-0.107519	0.184423	0.0115604
893	0.0054905	0.00322418	0.039153	3.14559e-05	0.0021749	0.0467095	-0.0515523	0.525456	0.00265764
894	0.00394918	0.00137463	0.0184031	0.0105924	0.00198628	0.0329748	-0.176178	0.0288427	0.0310389
895	0.00342141	0.0265597	0.00606649	0.000112241	0.00902763	0.0495099	0.1352	0.0945621	0.0182791
896	0.000568248	6.19627e-05	7.13864e-06	0.00849965	0.000487744	0.0124314	0.176089	0.0289252	0.0310074
897	0.00569259	0.00381899	7.80248e-06	0.0154096	0.00163296	0.026906	-0.088639	0.274318	0.00785687
898	0.00637048	0.00995973	0.00468111	0.000190998	0.00480189	0.0302993	-0.136254	0.091996	0.0185652
899	0.0152	0.00117245	0.00252107	0.00302555	0.0190166	0.049541	-0.0996607	0.218793	0.00993226
900	0.0186666	0.0345519	0.0213303	0.002645	0.00285737	0.0731434	-0.162607	0.0439167	0.0264409
901	0.00645225	0.000693081	0.00649204	6.21882e-06	0.00178267	0.0137186	0.0948811	0.241802	0.00900243
902	0.00219237	4.47215e-05	0.00727705	0.0235233	0.00181956	0.0342928	-0.0974224	0.229367	0.00949113
903	0.00158637	0.0241809	0.00229451	0.0053124	0.0178349	0.0468531	-0.014508	0.858266	0.000210482
904	0.00481847	0.00305537	0.00214659	0.000899552	0.0011588	0.0132795	0.0611942	0.450898	0.00374472
905	0.0163939	0.0140726	0.043422	0.00438367	0.00333408	0.0793438	0.0375305	0.644002	0.00140854
906	1.65325e-05	0.0078645	0.00828167	0.00659177	0.0210331	0.043189	-0.0251852	0.756529	0.000634292
907	1.52353e-05	0.00182984	0.00868216	0.0114386	0.00498293	0.0363659	-0.107635	0.183948	0.0115853
908	0.00828145	0.00324844	0.00107174	0.000387633	0.000409332	0.0151418	-0.0846698	0.296467	0.00716898
909	0.00101463	0.00871585	0.0460422	0.000668211	0.00298448	0.0562581	-0.0209634	0.796362	0.000439465
910	0.000360815	0.00224236	0.00618677	0.0154261	0.00206819	0.0267329	0.00362813	0.96438	1.31633e-05
911	0.0214545	0.00850587	0.000393291	0.000106029	0.000389203	0.0295332	0.0806062	0.320337	0.00649736
912	0.0142337	0.00147292	0.000890407	0.00122109	0.0257199	0.0420808	-0.0148568	0.854895	0.000220726
913	0.00133746	0.00484981	0.0320753	0.00607028	0.0331656	0.0594782	-0.0392363	0.629005	0.00153948
914	0.000622645	0.00284834	0.010379	0.002749	0.00111056	0.017092	0.0212416	0.79372	0.000451204
915	0.0124282	0.0015744	0.0227843	0.00632414	0.000144179	0.0486446	0.134424	0.096488	0.0180699
916	0.012608	0.00348497	0.000845169	0.00474301	0.00294979	0.0219912	-0.0301819	0.710205	0.000910947
917	0.000476323	0.00679791	0.00160609	0.000691825	0.00125766	0.012307	-0.00230683	0.977348	5.32147e-06
918	0.054432	0.00888296	0.00174758	6.75562e-06	0.00416881	0.0771947	-0.0346667	0.669506	0.00120178
919	0.00200901	0.00263528	0.00891537	0.0132273	0.00678952	0.0390087	-0.0100348	0.901698	0.000100697
920	0.0005404	0.00619662	0.00498743	8.67137e-05	0.039788	0.0606067	0.0265287	0.74398	0.000703771
921	0.0031853	0.00017502	1.10637e-06	0.000197816	7.78146e-05	0.00429762	0.113743	0.160149	0.0129374
922	0.0371748	0.00908873	3.79681e-05	0.000492912	0.0200722	0.0547523	-0.0398251	0.623861	0.00158604
923	0.00035073	0.00720637	0.0107798	0.0143544	0.000858568	0.0286989	0.0587269	0.469392	0.00344885
924	0.000986828	0.00279589	3.94248e-05	0.021995	0.000804672	0.0295374	0.119875	0.138649	0.0143701
925	0.0216867	0.000676686	0.0130403	0.00623374	0.00361703	0.0367042	0.0428187	0.598	0.00183344
926	0.00555357	0.0112278	0.00166812	0.0146465	0.00165955	0.0262026	-0.0388863	0.63207	0.00151214
927	0.00244338	0.00549364	0.0343834	0.00695969	0.00546409	0.0539384	-0.00584732	0.942624	3.41912e-05
928	0.00425092	0.0308405	0.0040844	1.2466e-06	0.00139713	0.0390136	-0.0875109	0.280496	0.00765816
929	0.00174524	0.0032598	0.00045127	0.00227035	0.00194919	0.00831107	-0.0720834	0.374326	0.00519601
930	0.00485558	0.00386649	0.00252899	0.000166909	0.0014734	0.0120785	-0.021501	0.791259	0.000462291
931	0.00777236	0.000134975	0.0245548	0.00555609	0.000269534	0.03809	0.0657661	0.417731	0.00432518
932	0.0136728	0.00446593	0.00202554	0.00164885	0.012007	0.0380562	0.00534099	0.947584	2.85262e-05
933	0.00473554	0.00585883	7.33211e-05	0.00336743	0.022546	0.0393165	-0.081011	0.317905	0.00656278
934	0.0171694	0.000522201	0.0039714	0.0291152	0.0196971	0.0531857	-0.0797533	0.325501	0.00636059
935	1.78895e-06	0.000452695	0.000485015	0.00359446	0.00495265	0.00763238	0.0161032	0.842873	0.000259313
936	3.93487e-05	3.67358e-05	0.00550732	0.000294506	0.00345466	0.0122753	0.113528	0.160942	0.0128887
937	0.000787308	0.000300598	0.00362793	7.9361e-05	0.0041153	0.00934183	-0.0915519	0.258794	0.00838175
938	3.07561e-06	0.000243033	0.0218841	0.00189211	0.000300214	0.025551	0.0773103	0.340587	0.00597688
939	0.00114551	0.000330258	0.0129944	0.0104627	0.0257329	0.0470673	-0.0486908	0.548726	0.0023708
940	0.009879	0.000450483	0.0113003	0.00848175	0.00526189	0.034883	0.166086	0.0395329	0.0275845
941	0.00144958	0.000783075	0.00204195	0.026593	0.00428479	0.0292854	-0.0101061	0.901003	0.000102133
942	0.000624866	0.00220649	0.0164836	0.00252201	0.000198671	0.0219855	-0.0843096	0.298534	0.00710811
943	6.4905e-05	0.00202111	2.69166e-05	0.000323877	0.00925447	0.0134878	-0.00302496	0.970299	9.15038e-06
944	0.000607294	0.00289008	4.59408e-05	0.0178674	0.00739218	0.025475	0.0471391	0.561552	0.00222209
945	0.0180362	9.58633e-05	0.00232848	0.000917151	0.0094537	0.0295165	-0.0575462	0.478387	0.00331157
946	0.00589817	0.000718588	0.00675554	0.00126618	0.000316206	0.015393	0.0226005	0.780847	0.000510782
947	1.97911e-05	0.00185545	0.00283734	0.0338633	0.0220122	0.0517978	-0.080098	0.323407	0.0064157
948	0.00543527	0.00122267	0.0330856	0.00310136	0.00277213	0.0415617	0.0104883	0.897279	0.000110004
949	0.000139006	0.00830338	0.0161845	0.000415656	0.00198132	0.0327058	-0.0113949	0.888455	0.000129844
950	0.0020084	0.01966	0.00167997	0.000283354	0.00075509	0.0238408	0.106174	0.190006	0.011273
951	0.0186508	0.00316772	0.000437227	0.00030978	0.000206075	0.0223324	-0.0501179	0.537058	0.0025118
952	0.0053464	0.0065885	0.00218244	1.75318e-06	0.0108958	0.0212967	-0.0863427	0.286992	0.00745505
953	0.00875231	0.00529614	0.00941691	0.0139358	0.0306835	0.0477409	-0.0600403	0.459495	0.00360484
954	0.00884047	0.00565432	0.0044231	0.00023557	0.00147242	0.024499	-0.0248748	0.759437	0.000618755
955	0.0080517	0.0297058	0.0030049	0.0315552	0.00788755	0.0644344	0.020151	0.804091	0.000406065
956	0.00114227	0.0068338	2.00567e-05	0.00441729	0.000547068	0.0109434	0.0368562	0.649972	0.00135838
957	0.00422223	0.00846216	0.015158	0.0146393	0.000292638	0.0384767	0.0469909	0.562785	0.00220814
958	0.000450234	8.00206e-06	0.00258056	0.000316295	0.000313222	0.00349645	-0.0573571	0.479836	0.00328984
959	0.000297854	0.0177741	0.00429752	0.00730663	0.000192811	0.027061	0.0320975	0.692713	0.00103025
960	0.00174179	0.00855496	0.00142997	0.000517014	0.00554142	0.0146202	0.0431439	0.59522	0.00186139
961	0.0174646	0.00602593	0.0338924	3.89616e-06	0.00831478	0.06145	0.0186599	0.818328	0.000348192
962	0.00533079	0.00377725	0.00074551	0.00437808	0.0042966	0.0189497	0.0399047	0.623168	0.00159239
963	0.00592225	0.0069012	0.0841951	0.00666038	0.0187418	0.120854	-0.047769	0.556329	0.00228187
964	0.0166686	0.00701069	0.00826138	0.0152552	0.0189786	0.0602516	0.104701	0.196261	0.0109623
965	0.000261808	0.00392106	0.000235551	0.00647874	0.00123528	0.0134756	-0.0120345	0.882238	0.00014483
966	0.000572313	0.00253458	0.00963453	0.000368309	0.02832	0.0437451	0.078249	0.334739	0.00612291
967	0.00085613	0.0257493	0.00103755	0.000714251	0.00112764	0.0299962	0.0877617	0.279115	0.00770212
968	0.00245752	0.0339234	0.0140963	0.0455898	0.000801128	0.0868007	-0.158971	0.0489244	0.0252719
969	0.0188921	0.00760031	0.010852	0.00279338	0.0287813	0.0583129	-0.147629	0.0676807	0.0217943
970	0.000653786	0.000457061	0.00497741	0.00584945	0.00513293	0.011509	0.0646646	0.425589	0.00418151
971	0.00863261	0.00453744	0.00125763	0.0045654	0.00600167	0.0221957	0.212311	0.00820667	0.0450758
972	0.00701904	0.0260362	0.00563687	0.0157252	0.0194906	0.0685919	-0.115893	0.152342	0.0134312
973	0.0169878	0.000537011	0.0135823	0.0003224	6.03221e-05	0.0316132	0.0500932	0.537259	0.00250933
974	0.00093949	0.00698246	0.0160297	0.0198163	0.00406624	0.0427313	0.118098	0.14464	0.0139472
975	0.000520106	0.000115365	0.0304322	1.49051e-07	0.00321504	0.0326201	0.190722	0.0178217	0.0363748
976	0.0067987	0.000678042	0.0132356	0.00328347	0.0109429	0.0329434	-0.00777284	0.92378	6.0417e-05
977	0.01189	0.029255	0.000409209	0.00556475	0.000621713	0.0418213	-0.0402759	0.619937	0.00162215
978	6.45953e-05	0.00218204	0.00741729	0.0285447	0.0019786	0.0367244	0.107912	0.182817	0.0116449
979	0.00056636	0.00228508	7.10298e-06	0.000348377	0.00162309	0.00463147	-0.0314915	0.69823	0.000991715
980	0.0046545	0.00361776	0.00183467	4.20756e-05	0.00468624	0.0140973	0.0546103	0.501153	0.00298228
981	0.000239343	0.000280431	0.00112548	0.00271977	0.00484471	0.0121428	0.188619	0.0191446	0.0355773
982	0.000721514	0.00191297	0.0115996	0.00736109	0.0750475	0.0833166	-0.0600332	0.459549	0.00360398
983	0.00709931	0.0111466	0.00333749	0.000132577	0.000386314	0.0234563	0.0579855	0.47503	0.00336232
984	0.00428686	1.95943e-05	3.74294e-05	0.0226185	0.0112079	0.0341817	-0.0886929	0.274025	0.00786643
985	0.0129697	0.00774087	0.0106364	0.0132983	0.014882	0.0466613	-0.0424235	0.601387	0.00179975
986	0.00921664	0.0019937	0.000834662	0.00485748	0.00909831	0.0219013	-0.101105	0.212155	0.0102223
987	0.000218173	0.000778677	3.19712e-05	0.00853307	6.65373e-09	0.010605	-0.0198248	0.807201	0.000393023
988	0.0103916	0.0197464	0.00578972	0.00142064	0.00561403	0.0378451	-0.0652409	0.421467	0.00425638
989	0.00382208	0.0148126	0.000928724	0.0580542	0.0380144	0.0867152	0.11859	0.142962	0.0140636
990	0.00109356	0.000251276	1.53078e-05	0.00965501	0.0165993	0.0258457	0.02324	0.77481	0.000540096
991	0.0133578	0.0029472	0.0261433	0.0153553	0.0112052	0.0727057	0.0555726	0.493629	0.00308831
992	0.00450233	0.000402476	2.40313e-05	0.00978713	0.0156914	0.0244667	0.0120823	0.881773	0.000145982
993	0.00142234	0.000866749	0.0108194	0.00912054	0.00123033	0.0254083	-0.0762504	0.347267	0.00581413
994	0.00312884	0.0115049	0.0358172	0.00424123	0.00624434	0.0554022	-0.100793	0.21358	0.0101592
995	0.0232314	0.00058776	0.000269892	6.45231e-06	0.0148141	0.0441218	0.113168	0.162284	0.012807
996	0.0293436	0.00468545	0.0258392	0.00377166	0.000371041	0.0643764	0.0437769	0.589825	0.00191642
997	0.0125604	0.00505907	0.00702303	0.00520994	0.00941259	0.0359087	-0.0312624	0.700319	0.000977338
998	0.0111166	0.00753108	0.000702209	0.0252052	0.0107374	0.0489156	0.0775928	0.33882	0.00602064
999	0.00679437	0.00116611	0.000551125	0.00628985	0.0101007	0.0208353	-0.0938118	0.247173	0.00880066
1000	0.00252458	0.000561647	0.00430065	0.0010055	0.0117462	0.0192423	0.0116186	0.88628	0.000134992

## Sheet: prediction_accuracy_bPC2_null
Index	partialR2_nPC1	partialR2_nPC2	partialR2_nPC3	partialR2_age	partialR2_sex	R_squared	cross_corr.cor	cross_corr_p	cross_r_squared
1	0.0166014	0.000168489	0.00147084	4.47947e-05	0.00226509	0.0194361	0.0226234	0.78063	0.00051182
2	8.62045e-05	0.00143917	0.000509233	0.00236817	0.000707362	0.00443211	0.0125549	0.877185	0.000157625
3	9.40867e-05	2.30018e-08	0.006001	0.0104979	0.00321964	0.0165932	-0.0690285	0.39496	0.00476494
4	0.0142996	0.00683475	0.0049825	0.00704338	0.00113241	0.0310602	-0.110526	0.172379	0.012216
5	0.000671412	0.000110388	0.0125813	0.00505136	0.000846717	0.0214736	0.106145	0.190128	0.0112668
6	0.00154372	0.0043371	0.0040766	0.000730837	0.00500335	0.0213171	0.0663818	0.413376	0.00440655
7	0.00107234	0.0255368	0.00198512	2.21487e-05	0.000500089	0.0316872	-0.0707464	0.383274	0.00500505
8	0.000375774	0.000362603	4.43945e-05	0.00282769	0.00563598	0.00830912	-0.0817629	0.313419	0.00668518
9	0.00295896	0.000171669	8.4314e-06	0.00568689	0.00743405	0.0158987	-0.0297891	0.713811	0.00088739
10	0.00171589	0.000163572	0.00188941	0.00789731	0.00281265	0.0193122	0.143163	0.0765168	0.0204956
11	0.00748217	7.2542e-06	8.95188e-05	0.00485773	0.00547149	0.0139461	-0.00424662	0.958314	1.80338e-05
12	0.0446377	6.5226e-05	0.00358025	0.00325547	0.00422073	0.0548462	0.0177437	0.827104	0.000314839
13	2.01801e-05	7.90272e-07	0.00262554	0.0019802	0.00731782	0.0157584	0.0466257	0.565827	0.00217396
14	0.00444678	0.00158503	0.000106369	4.69742e-05	0.00335621	0.00845032	-0.108342	0.181068	0.0117379
15	5.27595e-05	0.00149032	0.00260425	0.00840415	0.004004	0.0154268	0.0822541	0.310511	0.00676574
16	0.00682369	0.000229778	0.00319639	0.0021338	0.00457619	0.0183374	-0.0352213	0.664536	0.00124054
17	0.0102555	0.00266224	0.0031557	0.0162951	6.36514e-05	0.0366222	0.00925564	0.909296	8.56668e-05
18	0.0015228	0.000956338	0.000455396	0.00517786	0.00403817	0.0149762	0.179658	0.0257804	0.032277
19	5.13817e-05	0.000441829	0.0129111	0.00778139	0.0269328	0.0554741	-0.0575974	0.477995	0.00331746
20	0.0176928	0.00219102	0.00010035	0.00201975	0.0179259	0.0340316	-0.01078	0.894439	0.000116208
21	0.0041353	0.0408531	2.27049e-05	0.0067599	0.0066176	0.0494572	-0.154318	0.0560182	0.023814
22	0.0118232	0.00510849	0.0321446	0.00214138	0.000353889	0.0510879	-0.0325283	0.688801	0.00105809
23	0.00517924	0.00101508	0.00107396	0.00710441	0.00486045	0.0136527	0.0281822	0.728628	0.000794236
24	0.0202268	0.0130593	0.0130499	4.801e-06	0.000375856	0.0475179	0.0240324	0.767347	0.000577555
25	0.00417972	0.00661527	2.27206e-06	0.00428168	0.0121402	0.0233119	-0.0138997	0.86415	0.000193202
26	0.00382433	0.000634412	0.00164187	0.000136949	0.0115534	0.0246585	0.160954	0.046138	0.025906
27	0.00495981	0.0114771	0.00323622	0.0117257	0.0373309	0.0627211	0.0176798	0.827717	0.000312577
28	0.00273666	0.00105954	0.0128991	0.000135816	0.00610211	0.0303792	0.0362602	0.655267	0.0013148
29	0.00866488	0.00128101	0.000173121	0.00284615	0.000936103	0.0141139	0.128977	0.110895	0.0166349
30	0.00556142	0.0145169	0.00201802	0.000972653	0.00152627	0.0243777	0.0466289	0.5658	0.00217426
31	0.00408977	0.0115567	0.0408644	0.0126554	0.00746494	0.0676434	-0.104362	0.197722	0.0108915
32	0.000381396	0.0193261	0.00143125	0.00972906	2.52384e-06	0.0386238	0.000815586	0.99199	6.6518e-07
33	0.0275249	0.000982789	0.00274682	0.0295466	0.00253367	0.0601569	-0.0583813	0.472016	0.00340837
34	0.00135658	0.00214225	0.00101178	0.0029249	0.000199331	0.00728051	-0.0366889	0.651456	0.00134607
35	0.000349653	0.0165783	0.000623519	0.00038989	0.000661428	0.0193157	-0.0836635	0.302265	0.00699958
36	0.0141934	0.000837926	0.00773445	0.000357577	0.0157956	0.0318215	-0.0129549	0.873304	0.000167829
37	0.00495059	2.53905e-05	0.0107308	0.000147264	0.00180612	0.0158428	-0.0724849	0.371664	0.00525406
38	0.0479017	0.00435972	0.0254224	0.00447113	0.030874	0.0930296	-0.0415199	0.609161	0.0017239
39	0.00384609	0.0036074	0.00356535	0.0396514	0.000155338	0.0496066	0.0243167	0.764675	0.000591301
40	0.00253155	0.00667291	0.0625328	0.00128149	0.00689045	0.075259	-0.0322093	0.691697	0.00103744
41	0.0143901	0.000849066	0.00102708	0.00114007	0.00800093	0.0258273	0.0704975	0.384954	0.0049699
42	0.0234791	0.000106346	0.000193777	0.00120739	0.0002632	0.0245647	0.00923683	0.90948	8.53191e-05
43	0.000387575	0.0210154	0.00779521	0.00208706	0.000220459	0.0295594	0.00813152	0.920274	6.61216e-05
44	0.00368155	0.00284283	0.0075957	0.00110751	0.00906534	0.0191039	0.0116798	0.885685	0.000136417
45	0.0032849	1.45235e-07	0.00813931	0.00257488	0.000504857	0.0146875	0.182973	0.0231264	0.033479
46	0.00634721	0.00494856	0.0026572	0.000336781	0.0102658	0.0266795	-0.0531418	0.51275	0.00282405
[truncated: 954 more rows]

## Sheet: prediction_accuracy_bPC3_null
Index	partialR2_nPC1	partialR2_nPC2	partialR2_nPC3	partialR2_age	partialR2_sex	R_squared	cross_corr.cor	cross_corr_p	cross_r_squared
[truncated: 1,000 more rows]
